# Supplementary material for: Shoot chloride exclusion and salt tolerance in grapevine is associated with differential ion transporter expression in roots
Source: BMC Plant Biol. 2014 Oct 25;14:273. doi: 10.1186/s12870-014-0273-8 (PMC4220414; doi:10.1186/s12870-014-0273-8)
Supplement: Additional file 1: — List of 90 predicted V. vinifera genes encoding putative anion transporters, and their predicted functional annotation, that were spotted onto the custom Agilent microarray slides multiple times for B-statistic analysis. [file 12870_2014_273_MOESM1_ESM.xlsx]

## Sheet: Table S1
Additional file 1 : List of 90 predicted V. vinifera genes encoding putative membrane transporters, and their predicted functional annotation, that were spotted onto the custom Agilent microarray slides multiple times for B-statistic analysis.
12xV0 Gene ID	12xV1 Blast Hit	Putative function
GSVIVT01028790001	VIT_16s0050g01850	AAA-type ATPase
GSVIVT01016879001	VIT_09s0002g02430	ABC transporter C member 12
GSVIVT01011385001	VIT_14s0108g00470	Binding
GSVIVT01021607001	VIT_10s0003g04530	Cation:chloride symporter
GSVIVT01019915001	VIT_02s0025g04930	CDI3/OZS1/RCD3/SLAC1 (slow anion channel-associated 1)
GSVIVT01000264001	VIT_07s0130g00400	Chloride channel protein (CLC-c)
GSVIVT01023156001	VIT_12s0035g01720	Chloride channel protein (CLC-c)
GSVIVT01017933001	VIT_05s0020g03090	Chloride channel protein (CLC-d)
GSVIVT01006788001	VIT_00s0421g00010	Chloride channel protein B
GSVIVT01033108001	VIT_14s0068g02190	Chloride channel protein B
GSVIVT01012828001	VIT_11s0118g00220	Chloride channel protein CLC
GSVIVT01023836001	VIT_03s0038g04260	Chloride channel protein CLC-e
GSVIVT01014852001	VIT_19s0015g01850	CLC-F (chloride channel F)
GSVIVT01030494001	VIT_12s0059g01250	Endo-1,4-beta-glucanase
GSVIVT01027320001	VIT_13s0047g00460	Essential for mitotic growth 1
GSVIVT01005961001	VIT_00s0316g00060	HcrVf1 protein
GSVIVT01025107001	VIT_06s0004g03520	Nitrate excretion transporter1
GSVIVT01025106001	VIT_06s0004g03530	Nitrate excretion transporter2
GSVIVT01001292001	VIT_02s0154g00260	Nitrate transporter
GSVIVT01015522001	VIT_11s0016g05170	Nitrate transporter
GSVIVT01015523001	VIT_11s0016g05180	Nitrate transporter
GSVIVT01008064001	VIT_17s0000g05640	Nitrate transporter 1:2
GSVIVT01009579001	VIT_18s0001g11280	Nitrate transporter 1:2
GSVIVT01020076001	VIT_01s0026g01570	Nitrate transporter 1:2
GSVIVT01021298001	VIT_10s0003g02030	Nitrate transporter 1:2
GSVIVT01031343001	VIT_14s0060g00220	Nitrate transporter 1:2
GSVIVT01032603001	VIT_14s0066g02590	Nitrate transporter NRT1-5
GSVIVT01037125001	VIT_18s0089g01010	Nitrate transporter NTL1
GSVIVT01014453001	VIT_19s0014g03810	No hit
GSVIVT01029456001	VIT_09s0054g01650	No hit
GSVIVT01033117001	VIT_14s0068g02310	No hit
GSVIVT01035838001	VIT_04s0008g05290	No hit
GSVIVT01017457001	VIT_09s0002g08150	No hit
GSVIVT01027876001	VIT_05s0049g01550	Peptide transporter protein 3
GSVIVT01028391001	VIT_07s0005g03960	Peptide transporter protein 3
GSVIVT01028392001	VIT_07s0005g03970	Peptide transporter protein 3
GSVIVT01001106001	VIT_01s0150g00250	Peptide transporter PTR2-B
GSVIVT01011563001	VIT_01s0011g06620	Peptide transporter PTR2-B
GSVIVT01013493001	VIT_13s0067g03240	Peptide transporter PTR2-B
GSVIVT01003474001	VIT_00s0194g00080	Phototropic-responsive NPH3
GSVIVT01012689001	VIT_10s0116g01280	Prefoldin
GSVIVT01037227001	VIT_18s0089g00030	Protein kinase			265
GSVIVT01012105001	VIT_01s0011g01610	Protein kinase C inhibitor
GSVIVT01008071001	VIT_17s0000g05560	Proton-dependent oligopeptide transport (POT) family protein
GSVIVT01008073001	VIT_17s0000g05550	Proton-dependent oligopeptide transport (POT) family protein
GSVIVT01009804001	VIT_18s0001g13350	Proton-dependent oligopeptide transport (POT) family protein
GSVIVT01011908001	VIT_01s0011g03400	Proton-dependent oligopeptide transport (POT) family protein
GSVIVT01013171001	VIT_02s0012g01160	Proton-dependent oligopeptide transport (POT) family protein
GSVIVT01015356001	VIT_11s0016g03600	Proton-dependent oligopeptide transport (POT) family protein
GSVIVT01016458001	VIT_13s0019g02460	Proton-dependent oligopeptide transport (POT) family protein
GSVIVT01017052001	VIT_09s0002g04130	Proton-dependent oligopeptide transport (POT) family protein
GSVIVT01018395001	VIT_15s0021g00330	Proton-dependent oligopeptide transport (POT) family protein
GSVIVT01020084001	VIT_01s0026g01490	Proton-dependent oligopeptide transport (POT) family protein
GSVIVT01023146001	VIT_12s0035g01820	Proton-dependent oligopeptide transport (POT) family protein
GSVIVT01024796001	VIT_06s0004g06080	Proton-dependent oligopeptide transport (POT) family protein
GSVIVT01025359001	VIT_06s0004g01300	Proton-dependent oligopeptide transport (POT) family protein
GSVIVT01025795001	VIT_08s0040g00830	Proton-dependent oligopeptide transport (POT) family protein
GSVIVT01026058001	VIT_18s0041g00670	Proton-dependent oligopeptide transport (POT) family protein
GSVIVT01026059001	VIT_18s0041g00630	Proton-dependent oligopeptide transport (POT) family protein
GSVIVT01026062001	VIT_18s0041g00610	Proton-dependent oligopeptide transport (POT) family protein
GSVIVT01026064001	VIT_18s0041g00600	Proton-dependent oligopeptide transport (POT) family protein
GSVIVT01026065001	VIT_18s0041g00590	Proton-dependent oligopeptide transport (POT) family protein
GSVIVT01026066001	VIT_18s0041g00580	Proton-dependent oligopeptide transport (POT) family protein
GSVIVT01026067001	VIT_18s0041g00560	Proton-dependent oligopeptide transport (POT) family protein
GSVIVT01026068001	VIT_18s0041g00540	Proton-dependent oligopeptide transport (POT) family protein
GSVIVT01026070001	VIT_18s0041g00510	Proton-dependent oligopeptide transport (POT) family protein
GSVIVT01026071001	VIT_18s0041g00490	Proton-dependent oligopeptide transport (POT) family protein
GSVIVT01026072001	VIT_18s0041g00480	Proton-dependent oligopeptide transport (POT) family protein
GSVIVT01027663001	VIT_15s0048g00400	Proton-dependent oligopeptide transport (POT) family protein
GSVIVT01032550001	VIT_14s0066g02020	Proton-dependent oligopeptide transport (POT) family protein
GSVIVT01032716001	VIT_13s0067g02340	Proton-dependent oligopeptide transport (POT) family protein
GSVIVT01034004001	VIT_08s0007g01900	Proton-dependent oligopeptide transport (POT) family protein
GSVIVT01034071001	VIT_08s0007g01310	Proton-dependent oligopeptide transport (POT) family protein
GSVIVT01035643001	VIT_04s0008g03580	Proton-dependent oligopeptide transport (POT) family protein
GSVIVT01008072001	VIT_17s0000g05550	Proton-dependent oligopeptide transport (POT) family protein
GSVIVT01015357001	VIT_11s0016g03610	Proton-dependent oligopeptide transport (POT) family protein
GSVIVT01033988001	VIT_08s0007g02020	Proton-dependent oligopeptide transport (POT) family protein
GSVIVT01026061001	VIT_18s0041g00610	Proton-dependent oligopeptide transport (POT) family protein
GSVIVT01037636001	VIT_19s0090g00290	Retrovirus Pol polyprotein
GSVIVT01016695001	VIT_09s0002g00610	Ribosomal protein SA (RPSaB) 40S
GSVIVT01009814001	VIT_18s0001g13440	SLAH1 (SLAC1 homologue 1)
GSVIVT01012686001	VIT_10s0116g01240	SLAH1 (SLAC1 homologue 1)
GSVIVT01030451001	VIT_12s0059g00860	SLAH1 (SLAC1 homologue 1)
GSVIVT01028789001	VIT_16s0050g01860	SLAH3 (SLAC1 Homologue 3)
GSVIVT01032303001	VIT_11s0065g00780	Small G protein / RhoGAP
GSVIVT01020495001	VIT_19s0027g00130	Translation initiation factor IF-2, chloroplast
GSVIVT01006690001	VIT_00s0400g00010	Unknown protein
GSVIVT01037020001	VIT_03s0088g00630	Unknown protein
GSVIVT01017205001	VIT_09s0002g05620	Unknown protein
GSVIVT01020060001	VIT_01s0026g01730	WRKY DNA-binding protein 72
