# Supplementary material for: Shoot chloride exclusion and salt tolerance in grapevine is associated with differential ion transporter expression in roots
Source: BMC Plant Biol. 2014 Oct 25;14:273. doi: 10.1186/s12870-014-0273-8 (PMC4220414; doi:10.1186/s12870-014-0273-8)
Supplement: Additional file 2: — Gene identifiers and annotations of the amino acid sequences used in the phylogenetic analysis of interesting NRT1 members. [file 12870_2014_273_MOESM2_ESM.xlsx]

## Sheet: Additional File 2
Additional file 2: Gene identifiers and annotations of the amino acid sequences used in the phylogenetic analysis of interesting NRT1 members.
Arabidopsis				Grapevine
Gene Name	AGI number	NCBI accession		Gene Name	EnsemblPlants Gene ID
	AT1G22540	Q0WP01		Proton-dependent oligopeptide transport (POT) family protein	VIT_12s0035g01820
	AT1G22550	Q9SK96		Proton-dependent oligopeptide transport (POT) family protein	VIT_14s0066g02020
	At1g59740	AAK59542		Proton-dependent oligopeptide transport (POT) family protein	VIT_18s0041g00670
	AT1G72140	Q9C7U1		VvGTR1	VIT_17s0000g05550
	At3g01350	Q9SRI2		VvNAXT1	VIT_06s0004g03520
	At3g45660	NP_190152		VvNAXT2	VIT_06s0004g03530
	At3g45680	NP_190154		VvNRT1.11	VIT_04s0008g03580
	At3g45690	NP_190155		VvNRT1.4	VIT_11s0016g05170
	At3g45700	NP_190156		VvNRT1.5	VIT_02s0012g01160
	At3g45710	NP_190157		VvNRT1.8	VIT_15s0021g00330
	At3g45720	NP_190158
	AT5G14940	Q9LFR1
AtGTR1	At3G47960	NP_566896
AtGTR2	At5g62680	AED97642
AtNAXT1	AT3G45650	NP_190151
AtNRT1.11	AT1G52190	NP_175630
AtNRT1.12	AT3G16180	NP_188239
AtNRT1.4	AT2G26690	NP_850084.1
AtNRT1.5	AT1G32450	NP_174523.2
AtNRT1.8	AT4G21680	NP_193899.2
