# Supplementary material for: Shoot chloride exclusion and salt tolerance in grapevine is associated with differential ion transporter expression in roots
Source: BMC Plant Biol. 2014 Oct 25;14:273. doi: 10.1186/s12870-014-0273-8 (PMC4220414; doi:10.1186/s12870-014-0273-8)
Supplement: Additional file 4: — List of primers used in this study. [file 12870_2014_273_MOESM4_ESM.xlsx]

## Sheet: Table S2
Additional file 4: List of primers used in this study.
Name	Direction	Sequence 5' - 3'	12xV1 (IGGP) ID	Size (bp)
VvACT1	Forward	CTTGCATCCCTCAGCACCTT	VIT_04s0044g00580	82
	Reverse	TCCTGTGGACAATGGATGGA
VvEF1-a	Forward	GAACTGGGTGCTTGATAGGC	VIT_06s0004g03240	150
	Reverse	AACCAAAATATCCGGAGTAAAAGA
VvUBQ-L40	Forward	CATAACATTTGCGGCAGATCA	VIT_16s0098g01190	80
	Reverse	TGGTGGTATTATTGAGCCATCCTT
VvNAXT1	Forward	ACTGAAAACTGAAGGAGACAT	VIT_06s0004g03520	121
	Reverse	AGTGCACCAAAGTGGAAAGAT
VvNRT1.8	Forward	GATCAGGCCCCAGATGGACT	VIT_15s0021g00330	215
	Reverse	ACCCCAAAATCAGCCATTGTCA
VvGTR2	Forward	GTGGTCGCAGTCAAGAAGAG	VIT_17s0000g05550	162
	Reverse	GTTGAGTTGGTCTTCAGGGC
VvTIP2;3	Forward	GTCTTGGCTCCATTGTTGCT	VIT_00s0229g00130	155
	Reverse	GGTGGCGTAGACAGTGTAGA
VvPIP2;3	Forward	GCCATTGCAGCATTCTATCA	VIT_08s0040g01890	199
	Reverse	TCCTACAGGGCCACAAATTC
VvNRT1.5	Forward	AGACACCTGATGGGCTAAAGAG	VIT_02s0012g01160	197
	Reverse	TGCTGTCAAGGTGGCTAGGA
VvNRT1.4	Forward	TGGAAGAAATGGAGAGGAAA	VIT_11s0016g05170	161
	Reverse	CTAATGGGAAGAGTAGCAGT
VvTIP1.3	Forward	CCTGGTTTTTGAGATTGTGA	VIT_13s0019g00330	143
	Reverse	CACCACCAGCTAATATGTTG
VvSLAH3	Forward	ACGGATTGCTTACTTCATTG	VIT_16s0050g01860	183
	Reverse	ACTGAGAGAGATCGGGTCAC
VvALMT1	Forward	TGATAGAGTCTTGGACGATG	VIT_06s0080g00170	242
	Reverse	CCTGGATATGGGAGTGAG
VvSOS1	Forward	ATCTTATGAGTTGGCCTGAA	VIT_01s0011g06550	153
	Reverse	AACTTCTAATGTGCTGATGC
VvLCL1 (LHY/CCA1-like 1)	Forward	CTATCAACTTGTCTAGCCCT	VIT_08s0040g03220	233
	Reverse	TCTATTTGGTAGTCCTTCGG
VvNIP1.2	Forward	CAAGCATTTAGGCACTACAA	VIT_14s0108g00700	204
	Reverse	TTCATAGAGCCACCTGATAC
