# Supplementary material for: Shoot chloride exclusion and salt tolerance in grapevine is associated with differential ion transporter expression in roots
Source: BMC Plant Biol. 2014 Oct 25;14:273. doi: 10.1186/s12870-014-0273-8 (PMC4220414; doi:10.1186/s12870-014-0273-8)
Supplement: Additional file 6: — List of 1361 differentially expressed ( P <0.05, ≥ ±1.41 fold) unique transcripts in at least one Vitis spp. genotype under 50 mM Cl − treatment. [file 12870_2014_273_MOESM6_ESM.xlsx]

## Sheet: Table S3
Additional file 6: List of 1361 differentially expressed unique transcripts in at least one Vitis spp. genotype under 50 mM Cl– treatment.
				Cabernet Sauvignon			K51-40			140 Ruggeri
Probe ID	12xV1 Blast Hit	12xV0 Gene ID	Arabidopsis homolog	Log2FC	Adj. p-value	B	Log2FC	Adj. p-value	B	Log2FC	Adj. p-value	B	Functional Annotation
CUST_19353_56034	VIT_05s0020g01750	GSVIVT01017786001	AT4G15670	-0.81	0.147	-3.94	-1.60	0.002	0.94	0.00	0.999	-5.79	Glutaredoxin
CUST_8401_55275	VIT_10s0042g00930	GSVIVT01026220001	-	0.40	0.492	-5.43	-1.51	0.001	1.59	0.04	0.969	-5.78	Stilbene synthase [Vitis pseudoreticulata]
CUST_7787_38870	VIT_11s0052g01780	GSVIVT01029109001	-	-0.11	0.906	-6.15	-1.32	0.013	-1.28	-0.19	0.854	-5.69	1-deoxy-D-xylulose-5-phosphate synthase
CUST_24590_20656	VIT_13s0019g02530	GSVIVT01016452001	-	-0.12	0.799	-6.03	-1.30	0.000	5.28	0.38	0.351	-4.65	Subtilisin protease C1
CUST_13919_38816	VIT_08s0040g02030	GSVIVT01025662001	AT5G03170	-0.26	0.730	-5.92	-1.29	0.010	-0.94	0.23	0.803	-5.63	fasciclin arabinogalactan-protein (FLA11)
CUST_39054_57749	VIT_01s0011g02720	GSVIVT01011982001	-	-1.03	0.011	-1.05	-1.28	0.002	0.98	-0.28	0.679	-5.45	No hit
CUST_28223_52885	VIT_17s0000g03890	GSVIVT01008265001	-	0.37	0.657	-5.79	-1.23	0.036	-2.37	-0.09	0.943	-5.77	Peptidyl-prolyl isomerase C
CUST_37793_18373	VIT_15s0046g01900	GSVIVT01026993001	AT1G01590	-0.47	0.304	-4.82	-1.22	0.002	0.89	0.04	0.966	-5.78	ferric reduction oxidase 2
CUST_14509_62461	VIT_16s0100g00860	GSVIVT01010583001	-	0.39	0.266	-4.65	-1.21	0.000	3.68	0.06	0.928	-5.76	Chalcone synthase
NG2_48207_28314	VIT_16s0050g00430	GSVIVT01028935001	AT5G52390	0.62	0.002	0.28	-1.21	0.000	13.04	0.66	0.005	-0.43	Photoassimilate-responsive protein PAR-1a
CUST_40915_22887	VIT_05s0077g02330	GSVIVT01035145001	AT3G06880	0.24	0.535	-5.53	-1.18	0.000	4.11	0.09	0.882	-5.72	Transducin protein
CUST_44654_53855	VIT_07s0005g03260	GSVIVT01028316001	AT3G23240	0.06	0.953	-6.18	-1.16	0.018	-1.58	0.15	0.882	-5.72	Transcription factor TSRF1
CUST_44470_12411	VIT_11s0103g00050	GSVIVT01010932001	AT4G10310	-0.41	0.167	-4.08	-1.16	0.000	4.81	-0.30	0.458	-4.97	High-affinity K+ transporter 1 (HKT1)
CUST_9511_61979	VIT_02s0025g01240	GSVIVT01019508001	AT2G18560	0.02	0.980	-6.19	-1.14	0.019	-1.65	0.41	0.598	-5.29	UDP-glucuronosyl/UDP-glucosyltransferase
CUST_32138_12166	VIT_01s0011g02960	GSVIVT01011958001	-	-0.15	0.664	-5.81	-1.14	0.000	6.46	-0.30	0.370	-4.72	Leucoanthocyanidin reductase 1
NG2_5097_50378	VIT_18s0089g00380	GSVIVT01037190001	-	-0.37	0.030	-2.56	-1.13	0.000	17.70	-0.61	0.001	1.12	Carboxyesterase18 CXE18
CUST_49016_8483	VIT_00s0256g00040	GSVIVT01005101001	-	-0.38	0.630	-5.74	-1.13	0.046	-2.65	-0.12	0.921	-5.76	Ankyrin repeat protein
CUST_10507_21686	VIT_03s0110g00430	GSVIVT01012313001	-	-0.55	0.057	-2.84	-1.12	0.000	3.88	-0.41	0.276	-4.37	No hit
CUST_2564_37215	VIT_12s0034g02560	GSVIVT01022824001	AT4G13610	-0.07	0.888	-6.13	-1.12	0.000	3.66	0.02	0.976	-5.78	DNA (cytosine-5)-methyltransferase (ATHIM)
CUST_10201_25980	VIT_08s0040g02070	GSVIVT01025660001	AT5G03170	0.02	0.984	-6.20	-1.12	0.006	-0.48	0.17	0.828	-5.66	fasciclin arabinogalactan-protein (FLA11)
CUST_47705_34608	VIT_08s0007g03240	GSVIVT01033852001	AT3G52720	0.41	0.167	-4.09	-1.12	0.000	4.48	0.25	0.555	-5.20	Carbonic anhydrase precursor
CUST_32671_44818	VIT_08s0040g01970	GSVIVT01025671001	AT5G03170	-0.38	0.568	-5.61	-1.11	0.025	-1.96	0.10	0.928	-5.76	fasciclin arabinogalactan-protein (FLA11)
CUST_19633_44226	VIT_11s0016g01020	GSVIVT01015074001	-	0.02	0.979	-6.19	-1.10	0.001	1.30	-0.15	0.823	-5.66	flavonoid 3-monooxygenase
CUST_8574_49072	VIT_02s0025g04420	GSVIVT01019858001	AT4G23030	0.02	0.981	-6.19	-1.09	0.001	2.23	0.24	0.642	-5.38	MATE efflux family protein
CUST_3312_4129	VIT_16s0100g00940	GSVIVT01010578001	-	0.23	0.637	-5.76	-1.09	0.002	0.91	0.10	0.887	-5.73	Stilbene synthase 3 [Vitis sp. cv. 'Norton']
CUST_14860_2103	VIT_16s0022g02090	GSVIVT01018478001	AT2G41475	-0.33	0.240	-4.52	-1.09	0.000	5.29	-0.32	0.343	-4.63	Embryo-specific 3
NG11_46422_21127	VIT_11s0016g05170	GSVIVT01015522001	AT2G26690	0.90	0.000	21.49	-1.08	0.000	32.88	0.20	0.309	-5.12	Nitrate transporter
CUST_40434_2468	VIT_18s0089g00400	GSVIVT01037188001	-	-0.22	0.375	-5.08	-1.05	0.000	7.61	-0.45	0.064	-2.76	Carboxyesterase18 CXE18
CUST_31527_6314	VIT_18s0001g10040	GSVIVT01009442001	AT3G19320	-0.43	0.127	-3.76	-1.05	0.000	4.03	-0.32	0.381	-4.75	LRX1 (leucine-rich repeat/extensin 1)
CUST_49876_34017	VIT_14s0083g00080	GSVIVT01036443001	AT5G16030	0.03	0.945	-6.18	-1.04	0.000	5.56	-0.22	0.536	-5.16	Unknown protein
CUST_24553_35034	VIT_01s0137g00240	GSVIVT01000592001	AT1G67750	-0.38	0.053	-2.76	-1.04	0.000	8.69	-0.22	0.416	-4.86	Pectate lyase
CUST_45449_798	VIT_05s0049g01760	GSVIVT01027902001	AT2G05620	-0.45	0.290	-4.76	-1.03	0.005	-0.17	-0.06	0.938	-5.77	Proton gradient regulation 5 (PGR5)
CUST_1223_61155	VIT_05s0020g00950	GSVIVT01017701001	AT1G69100	-0.52	0.071	-3.09	-1.03	0.000	2.82	-0.14	0.788	-5.61	Aspartyl protease
NG2_48599_41927	VIT_06s0004g01510	GSVIVT01025339001	AT3G45140	0.21	0.574	-5.84	-1.02	0.000	4.77	0.20	0.663	-5.64	Lipoxygenase (LOX2)
CUST_49015_28156	VIT_00s0411g00020	GSVIVT01005101001	-	-0.37	0.527	-5.51	-1.02	0.023	-1.88	0.74	0.193	-3.96	Ankyrin repeat protein
NG2_556_14021	VIT_07s0031g02390	GSVIVT01022328001	AT3G52430	-0.02	0.955	-6.41	-1.02	0.000	11.72	0.49	0.022	-1.99	Phytoalexin-deficient 4 protein (PAD4)
CUST_20513_3577	VIT_13s0019g02540	GSVIVT01016451001	-	-0.01	0.991	-6.20	-1.02	0.000	3.52	0.28	0.465	-4.99	Subtilisin protease C1
CUST_22890_22855	VIT_14s0030g01300	GSVIVT01021903001	-	-0.18	0.630	-5.74	-1.01	0.000	3.27	0.35	0.332	-4.59	Unknown
CUST_4324_36486	VIT_06s0004g03700	GSVIVT01025082001	AT3G45780	0.22	0.489	-5.42	-1.01	0.000	4.15	0.10	0.837	-5.67	Phototropin-1
CUST_23953_18137	VIT_01s0127g00750	GSVIVT01013732001	-	-0.20	0.519	-5.49	-1.01	0.000	4.88	-0.27	0.420	-4.87	Polyamine oxidase precursor
NG2_36391_15371	VIT_02s0025g04280	GSVIVT01019841001	-	0.80	0.006	-0.95	-1.01	0.000	1.91	0.57	0.131	-3.84	Osmotin
CUST_34281_61437	VIT_16s0100g01020	GSVIVT01010574001	-	0.29	0.430	-5.25	-1.01	0.001	2.09	0.03	0.963	-5.78	Stilbene synthase [Vitis pseudoreticulata]
CUST_10617_5792	VIT_13s0106g00230	GSVIVT01011219001	AT5G04730	-0.45	0.470	-5.37	-1.00	0.043	-2.58	0.04	0.975	-5.78	Ankyrin
NG2_564_34159	VIT_04s0044g00290	GSVIVT01026618001	AT1G21090	0.05	0.919	-6.38	-1.00	0.000	5.89	-0.23	0.550	-5.41	No hit
CUST_43797_62073	VIT_13s0067g02830	GSVIVT01032687001	AT1G58260	0.09	0.889	-6.14	-1.00	0.004	0.16	-0.70	0.097	-3.20	Cytochrome P450, family 79, subfamily A, polypeptide 2
CUST_32926_42092	VIT_13s0067g02720	GSVIVT01032694001	AT1G16400	0.12	0.844	-6.09	-1.00	0.004	0.12	-0.77	0.063	-2.75	Cytochrome P450, family 79, subfamily A, polypeptide 2
CUST_34637_52207	VIT_09s0054g01080	GSVIVT01029528001	-	0.30	0.455	-5.33	-0.99	0.002	0.99	0.69	0.067	-2.81	Polygalacturonase QRT3
CUST_18729_35909	VIT_15s0048g01000	GSVIVT01027600001	AT2G45400	-0.16	0.692	-5.86	-0.99	0.000	2.58	-0.05	0.927	-5.76	2'-hydroxy isoflavone/dihydroflavonol reductase
NG2_572_50919	VIT_16s0100g00880	GSVIVT01010582001	-	0.18	0.634	-5.96	-0.99	0.000	4.40	0.19	0.694	-5.69	Stilbene synthase [Vitis pseudoreticulata]
NG2_571_49189	VIT_16s0100g01000	GSVIVT01010582001	-	0.15	0.636	-5.96	-0.98	0.000	7.98	0.14	0.726	-5.74	Stilbene synthase 4
CUST_26545_23720	VIT_12s0134g00390	GSVIVT01000438001	AT4G03230	0.21	0.516	-5.49	-0.98	0.000	4.14	0.77	0.005	-0.24	S-locus lectin protein kinase family
CUST_10288_24767	VIT_00s0366g00020	GSVIVT01006430001	AT4G23270	-0.14	0.839	-6.08	-0.97	0.015	-1.40	0.63	0.220	-4.11	CRK10 (cysteine-rich RLK10)
NG2_5171_4304	VIT_06s0080g00780	GSVIVT01036091001	AT5G22380	0.02	0.974	-6.42	-0.96	0.001	1.41	0.60	0.103	-3.58	NAC domain containing protein 90
CUST_37707_53771	VIT_09s0054g00880	GSVIVT01029547001	AT1G29670	0.09	0.855	-6.10	-0.96	0.001	1.20	-0.56	0.131	-3.53	Lipase GDSL
CUST_50218_60938	VIT_11s0016g00980	GSVIVT01015071001	-	-0.09	0.904	-6.15	-0.96	0.018	-1.62	-0.08	0.924	-5.76	flavonoid 3-monooxygenase
CUST_38258_37644	VIT_11s0016g00710	GSVIVT01015042001	AT1G19180	-0.19	0.449	-5.31	-0.96	0.000	6.76	0.02	0.971	-5.78	Jasmonate ZIM-domain protein 1
NG2_41231_10773	VIT_04s0023g01600	GSVIVT01018980001	-	-0.34	0.147	-4.28	-0.96	0.000	7.12	-0.27	0.398	-5.04	Membrane protein
CUST_30092_34409	VIT_16s0039g00820	GSVIVT01024267001	AT1G64940	-0.08	0.856	-6.10	-0.95	0.000	2.42	0.03	0.961	-5.78	CYP89A5
CUST_47108_42983	VIT_00s0256g00050	GSVIVT01005102001	-	-0.11	0.863	-6.11	-0.95	0.009	-0.85	-0.15	0.829	-5.67	Unknown
CUST_50274_30471	VIT_12s0035g00010	GSVIVT01023383001	AT4G13610	0.00	0.999	-6.20	-0.95	0.000	4.39	-0.15	0.693	-5.47	DNA (cytosine-5)-methyltransferase (ATHIM)
CUST_42139_50059	VIT_12s0028g00040	GSVIVT01020876001	AT2G42900	0.03	0.966	-6.19	-0.95	0.005	-0.18	-0.19	0.755	-5.57	Unknown protein
CUST_51413_49470	VIT_16s0100g00920	GSVIVT01010580001	-	0.36	0.355	-5.01	-0.94	0.003	0.25	0.10	0.881	-5.72	Stilbene synthase - grape
NG2_33628_28889	VIT_06s0004g08230	GSVIVT01024541001	AT2G30520	-0.61	0.004	-0.35	-0.93	0.000	5.95	-0.30	0.344	-4.87	Root phototropism protein 2
CUST_22079_2902	VIT_13s0084g00310	GSVIVT01036604001	AT5G06980	-1.15	0.000	3.17	-0.93	0.002	0.68	-0.55	0.153	-3.70	ACI112
NG2_35891_36409	VIT_06s0004g06570	GSVIVT01024741001	AT5G01490	-0.44	0.011	-1.53	-0.93	0.000	10.66	-0.34	0.125	-3.78	Calcium/proton exchanger CAX3
NG2_28641_17197	VIT_03s0088g00810	GSVIVT01037005001	AT1G50060	-0.26	0.695	-6.07	-0.92	0.024	-2.36	0.74	0.162	-4.06	Pathogenesis-related protein 1 precursor (PRP 1)
CUST_2613_33848	VIT_18s0001g05890	GSVIVT01036389001	AT1G71450	0.38	0.480	-5.39	-0.91	0.029	-2.14	0.47	0.439	-4.92	Ethylene-responsive transcription factor ERF021
CUST_39401_1541	VIT_00s2849g00010	GSVIVT01024306001	AT2G37040	0.01	0.989	-6.20	-0.91	0.004	0.10	0.05	0.940	-5.77	Phenylalanine ammonia-lyase
CUST_4561_55774	VIT_05s0020g04780	GSVIVT01018111001	AT5G43650	0.04	0.936	-6.17	-0.91	0.001	1.30	0.22	0.623	-5.35	Basic helix-loop-helix (bHLH) family
CUST_51327_6459	VIT_16s0100g00900	GSVIVT01010581001	-	0.23	0.578	-5.63	-0.91	0.002	0.57	0.03	0.968	-5.78	Stilbene synthase [Vitis pseudoreticulata]
CUST_32360_49597	VIT_14s0060g00470	GSVIVT01031314001	AT2G37280	-0.11	0.868	-6.11	-0.90	0.016	-1.48	0.66	0.165	-3.79	ABC transporter G member 21
CUST_32642_6518	VIT_16s0050g00410	GSVIVT01028936001	AT5G52390	0.51	0.041	-2.47	-0.90	0.000	2.93	0.58	0.045	-2.40	Photoassimilate-responsive protein PAR-1a
CUST_310_41967	VIT_11s0016g03830	GSVIVT01015378001	AT5G21222	-0.32	0.412	-5.20	-0.90	0.005	-0.11	-0.17	0.761	-5.58	Protein kinase
NG2_33340_21665	VIT_00s0361g00020	GSVIVT01006394001	AT1G61720	-0.02	0.966	-6.41	-0.90	0.000	8.44	-0.05	0.923	-6.00	Anthocyanidin reductase [Vitis vinifera]
CUST_37180_39144	VIT_00s1321g00010	GSVIVT01004413001	-	-0.09	0.884	-6.13	-0.89	0.010	-0.91	-0.15	0.815	-5.65	Unknown
NG2_48126_51275	VIT_16s0039g01130	GSVIVT01024295001	AT2G37040	-0.02	0.970	-6.42	-0.89	0.000	4.15	0.02	0.970	-6.03	Phenylalanin ammonia-lyase [Vitis vinifera]
CUST_10758_19389	VIT_16s0100g00930	GSVIVT01010579001	-	0.50	0.190	-4.24	-0.89	0.010	-0.99	0.07	0.923	-5.76	Stilbene synthase 2
CUST_38338_28477	VIT_16s0100g00850	GSVIVT01010584001	-	0.50	0.310	-4.84	-0.89	0.036	-2.38	0.10	0.906	-5.74	Stilbene synthase
CUST_43832_58554	VIT_08s0056g01480	GSVIVT01029961001	AT5G17850	0.06	0.920	-6.16	-0.88	0.005	-0.21	-0.09	0.887	-5.73	Cation exchanger, CAX7
CUST_29062_7893	VIT_05s0094g01260	GSVIVT01038236001	AT5G37940	-0.04	0.964	-6.19	-0.88	0.024	-1.93	0.11	0.892	-5.73	Allyl alcohol dehydrogenase
NG2_47828_19598	VIT_09s0018g00240	GSVIVT01015952001	AT1G80840	0.12	0.821	-6.26	-0.88	0.001	1.24	0.36	0.371	-4.96	WRKY DNA-binding protein 40
CUST_46100_2623	VIT_16s0100g00840	GSVIVT01010585001	-	0.36	0.398	-5.15	-0.88	0.011	-1.08	0.00	0.996	-5.79	Stilbene synthase 4
CUST_39182_45115	VIT_19s0014g00450	GSVIVT01014106001	-	0.20	0.478	-5.39	-0.88	0.000	3.80	0.01	0.991	-5.79	PMR5 (powdery mildew resistant 5)
CUST_18684_50490	VIT_02s0012g02540	GSVIVT01013023001	AT1G31920	-0.90	0.003	0.41	-0.88	0.004	0.10	-0.54	0.155	-3.71	Chlororespiratory reduction 4 (CRR4)
CUST_6769_62174	VIT_09s0054g00860	GSVIVT01029548001	AT1G29660	0.12	0.781	-6.00	-0.88	0.001	1.45	-0.32	0.392	-4.78	Lipase GDSL
CUST_1711_44035	VIT_01s0146g00420	GSVIVT01000959001	-	-0.33	0.231	-4.48	-0.88	0.000	2.49	-0.29	0.401	-4.81	No hit
NG2_12707_4202	VIT_03s0063g01950	GSVIVT01031899001	AT3G50800	-0.14	0.464	-5.58	-0.87	0.000	14.04	0.18	0.432	-5.14	Unknown
NG2_7233_21331	VIT_16s0039g01170	GSVIVT01024299001	AT2G37040	0.10	0.845	-6.30	-0.87	0.001	1.71	0.04	0.951	-6.02	Phenylalanine ammonium lyase
CUST_45448_33842	VIT_09s0002g04560	GSVIVT01017097001	AT5G57010	0.06	0.886	-6.13	-0.87	0.000	2.76	0.28	0.409	-4.84	Calmodulin-binding protein
CUST_15177_30929	VIT_18s0089g01230	GSVIVT01037102001	AT4G10260	0.16	0.662	-5.80	-0.87	0.001	1.65	0.37	0.288	-4.42	fructokinase-2
CUST_46549_9304	VIT_15s0048g02490	GSVIVT01027448001	-	0.06	0.895	-6.14	-0.87	0.000	2.89	0.30	0.352	-4.66	Catechol O-methyltransferase
NG2_33441_55489	VIT_03s0110g00370	GSVIVT01012309001	-	-0.47	0.015	-1.87	-0.87	0.000	6.84	-0.33	0.196	-4.26	Copper transporter 2
CUST_29187_58659	VIT_18s0001g09400	GSVIVT01009376001	AT2G46650	-0.10	0.740	-5.94	-0.87	0.000	5.81	-0.21	0.443	-4.93	Cytochrome b5 DIF-F
CUST_15861_22350	VIT_11s0037g00890	GSVIVT01023703001	AT4G30550	-0.18	0.752	-5.96	-0.86	0.018	-1.59	0.24	0.692	-5.47	Glutamine amidotransferase class-I domain-containing protein
CUST_29027_54116	VIT_13s0064g01550	GSVIVT01032022001	AT5G25980	-0.25	0.670	-5.82	-0.86	0.032	-2.26	0.13	0.873	-5.71	Beta-primeverosidase
CUST_34039_20414	VIT_00s0194g00330	GSVIVT01003498001	AT1G51090	-0.06	0.915	-6.16	-0.86	0.006	-0.37	0.44	0.303	-4.48	Proline-rich family protein
CUST_2506_59615	VIT_17s0000g04610	GSVIVT01008191001	AT1G74010	-0.09	0.852	-6.10	-0.86	0.004	0.15	0.07	0.911	-5.75	Strictosidine synthase
CUST_16600_19642	VIT_04s0008g05350	GSVIVT01035846001	-	-0.17	0.796	-6.02	-0.86	0.043	-2.57	-0.17	0.831	-5.67	Serine hydrolase [Vitis vinifera]
CUST_41446_62773	VIT_05s0077g00530	GSVIVT01001870001	AT3G23930	-0.08	0.848	-6.09	-0.86	0.001	2.08	-0.31	0.378	-4.74	Unknown protein
CUST_23128_50818	VIT_19s0015g02130	GSVIVT01014901001	-	-0.22	0.265	-4.65	-0.85	0.000	6.95	-0.30	0.167	-3.80	Ankyrin repeat
CUST_5850_18615	VIT_13s0067g02790	GSVIVT01032688001	AT1G79370	-0.07	0.916	-6.16	-0.85	0.013	-1.23	-0.53	0.236	-4.19	Cytochrome P450, family 79, subfamily A, polypeptide 2
CUST_11625_39	VIT_08s0058g01030	GSVIVT01030214001	AT3G51730	-0.17	0.724	-5.91	-0.85	0.007	-0.54	-0.23	0.657	-5.41	Saposin B domain-containing protein
CUST_41345_62150	VIT_00s0194g00300	GSVIVT01003495001	AT1G51090	-0.02	0.959	-6.19	-0.85	0.000	3.61	0.11	0.791	-5.62	Proline-rich family protein
CUST_50163_173	VIT_01s0026g00550	GSVIVT01020185001	AT1G70260	-0.70	0.033	-2.24	-0.85	0.008	-0.76	-0.41	0.355	-4.67	Nodulin MtN21 family
CUST_39188_17907	VIT_08s0040g03220	GSVIVT01025544001	AT3G09600	-0.57	0.017	-1.51	-0.85	0.000	2.44	-0.56	0.047	-2.43	LCL1 (LHY/CCA1-like 1)
CUST_26353_15095	VIT_16s0039g01240	GSVIVT01024303001	AT3G10340	0.04	0.951	-6.18	-0.84	0.006	-0.48	0.08	0.895	-5.74	Phenylalanin ammonia-lyase [Vitis vinifera]
CUST_47752_4052	VIT_08s0007g06040	GSVIVT01033540001	AT3G57260	0.78	0.030	-2.12	-0.84	0.018	-1.59	0.26	0.666	-5.42	Beta-1,3-glucanase
CUST_15361_4731	VIT_16s0050g01620	GSVIVT01028809001	AT4G25750	0.22	0.588	-5.65	-0.84	0.004	0.12	-0.18	0.731	-5.53	ABC transporter G member 14
CUST_1427_42929	VIT_10s0003g02110	GSVIVT01021308001	AT2G19010	-0.24	0.528	-5.52	-0.84	0.003	0.35	-0.23	0.615	-5.33	Lipase GDSL
CUST_17930_37603	VIT_10s0003g02000	GSVIVT01021295001	AT1G29730	-0.03	0.950	-6.18	-0.83	0.001	1.34	0.15	0.747	-5.56	RKF1 (receptor-like kinase in flowers 1)
CUST_30124_39280	VIT_13s0019g01200	GSVIVT01016552001	AT3G55420	0.27	0.640	-5.76	-0.83	0.045	-2.61	0.45	0.442	-4.93	Unknown
NG2_529_43021	VIT_04s0008g04060	GSVIVT01035695001	AT5G25610	0.05	0.929	-6.39	-0.83	0.000	2.06	-0.07	0.907	-5.98	RD22
CUST_26861_54547	VIT_04s0008g04040	GSVIVT01035692001	AT5G25610	0.06	0.937	-6.17	-0.83	0.045	-2.61	-0.02	0.983	-5.79	RD22 [Vitis vinifera]
CUST_3253_51678	VIT_14s0108g00980	GSVIVT01011433001	AT5G39660	-0.95	0.001	1.37	-0.83	0.005	-0.14	-0.67	0.056	-2.61	Cycling DOF factor 1
CUST_22688_32635	VIT_03s0180g00150	GSVIVT01003162001	AT4G34220	0.21	0.580	-5.64	-0.83	0.003	0.42	-0.09	0.874	-5.72	Receptor protein kinase
CUST_39979_50380	VIT_18s0041g02010	GSVIVT01025930001	AT1G18020	0.56	0.027	-1.99	-0.82	0.001	1.53	0.18	0.674	-5.44	12-oxophytodienoate reductase 1
CUST_23824_10010	VIT_00s0233g00120	GSVIVT01004784001	AT1G62600	0.40	0.225	-4.45	-0.82	0.005	-0.15	0.22	0.651	-5.40	flavin-containing monooxygenase family protein / FMO family protein
NG2_4805_48971	VIT_16s0039g01280	GSVIVT01024305001	AT2G37040	0.09	0.852	-6.31	-0.81	0.001	1.12	0.05	0.943	-6.01	Phenylalanin ammonia-lyase [Vitis vinifera]
CUST_30135_53964	VIT_14s0108g01350	GSVIVT01011480001	AT3G29240	-0.79	0.025	-1.90	-0.81	0.021	-1.76	-0.74	0.077	-2.95	Unknown protein
CUST_38876_56004	VIT_01s0010g00240	GSVIVT01010068001	AT1G30820	-0.32	0.272	-4.68	-0.81	0.002	1.04	-0.30	0.417	-4.86	CTP-synthetase
CUST_4293_21270	VIT_17s0000g07370	GSVIVT01007860001	AT3G48080	0.06	0.862	-6.11	-0.81	0.000	4.17	0.15	0.633	-5.36	EDS1 (Enhanced disease susceptibility 1)
CUST_1469_30629	VIT_13s0067g02780	GSVIVT01032689001	AT1G16410	0.09	0.870	-6.12	-0.80	0.007	-0.59	-0.79	0.023	-1.71	Cytochrome P450, family 79, subfamily A, polypeptide 2
NG2_21323_21	VIT_18s0001g07340	GSVIVT01009155001	AT1G09750	0.32	0.213	-4.69	-0.80	0.000	2.89	-0.15	0.742	-5.77	Aspartic proteinase nepenthesin-1 precursor
CUST_34013_49869	VIT_00s0291g00060	GSVIVT01005753001	AT3G26570	0.00	0.999	-6.20	-0.80	0.003	0.34	-0.30	0.455	-4.96	Inorganic phosphate transporter 2-1, chloroplast precursor
CUST_13997_30818	VIT_14s0060g01840	GSVIVT01031173001	AT1G02813	-0.25	0.570	-5.61	-0.80	0.013	-1.20	-0.31	0.533	-5.16	Unknown protein
CUST_20563_20344	VIT_05s0062g01160	GSVIVT01031667001	AT3G59010	-0.24	0.673	-5.82	-0.80	0.050	-2.73	0.13	0.877	-5.72	Pectinesterase family
CUST_13922_10560	VIT_04s0044g01880	GSVIVT01026429001	AT1G76530	-0.61	0.126	-3.75	-0.80	0.034	-2.30	-0.05	0.950	-5.77	Auxin Efflux Carrier
CUST_20400_35197	VIT_12s0028g01940	GSVIVT01020731001	-	0.10	0.831	-6.07	-0.80	0.003	0.44	-0.40	0.266	-4.33	Isoflavone methyltransferase/ Orcinol O-methyltransferase 1 oomt1
CUST_44123_32171	VIT_08s0007g01560	GSVIVT01034038001	AT3G54040	-0.31	0.349	-4.99	-0.80	0.004	0.06	-0.04	0.946	-5.77	Photoassimilate-responsive protein
CUST_1846_1589	VIT_01s0026g00490	GSVIVT01020191001	-	-0.16	0.535	-5.53	-0.80	0.000	4.77	-0.26	0.307	-4.50	Nodulin
CUST_21885_24236	VIT_03s0017g01550	GSVIVT01015799001	AT4G23270	0.02	0.965	-6.19	-0.80	0.000	2.42	0.70	0.006	-0.42	CRK10 (cysteine-rich RLK10)
CUST_18053_42630	VIT_11s0016g01640	GSVIVT01015138001	AT2G37040	-0.07	0.881	-6.13	-0.80	0.001	1.16	0.12	0.806	-5.64	Phenylalanine ammonia-lyase
CUST_23688_7984	VIT_18s0041g02070	GSVIVT01025924001	AT1G18020	0.41	0.342	-4.96	-0.79	0.031	-2.20	-0.05	0.951	-5.77	12-oxophytodienoate reductase 1
CUST_3604_47449	VIT_12s0142g00620	GSVIVT01000818001	AT2G42800	0.22	0.376	-5.08	-0.79	0.000	3.77	-0.02	0.966	-5.78	RIC7 (ROP-interactive crib motif-containing protein 7)
NG2_40716_2133	VIT_06s0061g00120	GSVIVT01031543001	-	0.98	0.000	2.81	-0.79	0.003	-0.13	0.75	0.017	-1.72	Beta-1,3-glucanase [Vitis riparia]
CUST_43030_44775	VIT_11s0016g03710	GSVIVT01015366001	-	0.02	0.974	-6.19	-0.79	0.012	-1.17	0.00	0.996	-5.79	Abl interactor protein 1 (ABIL1)
CUST_46992_3804	VIT_18s0001g01210	GSVIVT01008768001	AT1G44000	-0.23	0.511	-5.48	-0.79	0.003	0.49	-0.02	0.979	-5.79	Senescence-inducible chloroplast stay-green protein 2
CUST_37333_52029	VIT_07s0031g00900	GSVIVT01022155001	AT5G66816	0.08	0.903	-6.15	-0.79	0.039	-2.45	-1.17	0.006	-0.37	Unknown protein
CUST_24654_27837	VIT_14s0083g00380	GSVIVT01036470001	AT3G02440	-0.10	0.839	-6.08	-0.79	0.009	-0.79	-0.06	0.921	-5.76	Unknown
CUST_9133_1651	VIT_00s0256g00120	GSVIVT01005109001	-	-0.09	0.862	-6.11	-0.78	0.010	-0.99	-0.16	0.766	-5.58	Unknown
CUST_9886_57678	VIT_11s0016g01520	GSVIVT01015124001	AT2G37040	-0.19	0.630	-5.74	-0.78	0.005	-0.20	0.20	0.671	-5.43	Phenylalanine ammonia-lyase
CUST_9312_2255	VIT_04s0008g05400	GSVIVT01035849001	AT2G45610	0.16	0.758	-5.97	-0.78	0.019	-1.66	0.30	0.551	-5.20	Serine hydrolase [Vitis vinifera]
CUST_23818_53659	VIT_03s0038g02120	GSVIVT01024056001	AT4G34940	0.10	0.779	-6.00	-0.78	0.001	1.94	-0.16	0.671	-5.43	Armadillo/beta-catenin repeat
CUST_42969_1784	VIT_08s0007g05160	GSVIVT01033633001	-	-0.33	0.176	-4.15	-0.77	0.001	2.13	-0.19	0.589	-5.28	Flavonoid 3',5'-hydroxylase
CUST_27460_12137	VIT_16s0039g01110	GSVIVT01024293001	AT2G37040	-0.02	0.982	-6.20	-0.77	0.018	-1.57	0.04	0.958	-5.78	Phenylalanin ammonia-lyase [Vitis vinifera]
CUST_4354_52698	VIT_19s0015g02480	GSVIVT01014938001	-	0.11	0.706	-5.88	-0.77	0.000	3.57	-0.04	0.919	-5.75	Ankyrin repeat
CUST_31358_57956	VIT_17s0000g02340	GSVIVT01008439001	-	-0.18	0.633	-5.75	-0.77	0.003	0.27	0.38	0.276	-4.37	Leucine-rich repeat receptor-like protein kinase 1
CUST_13504_29562	VIT_05s0077g00870	GSVIVT01034983001	AT4G16230	0.16	0.627	-5.74	-0.77	0.001	1.24	-0.35	0.264	-4.32	Lipase GDSL
CUST_18711_54926	VIT_12s0035g00900	GSVIVT01023256001	AT5G20900	0.16	0.561	-5.59	-0.77	0.000	2.85	-0.20	0.517	-5.12	Jasmonate ZIM domain-containing protein 12
CUST_41803_61728	VIT_09s0002g00510	GSVIVT01016687001	AT3G14210	0.55	0.168	-4.09	-0.77	0.039	-2.46	0.71	0.113	-3.37	Lipase GDSL 1
CUST_17805_21079	VIT_10s0003g01560	GSVIVT01021248001	AT4G18780	-0.06	0.915	-6.16	-0.77	0.013	-1.27	0.01	0.987	-5.79	Cellulose synthase CESA8
CUST_22555_37096	VIT_18s0001g09360	GSVIVT01009371001	AT5G67360	0.04	0.959	-6.19	-0.76	0.041	-2.51	-0.14	0.851	-5.69	Hydrogenobyrinic acid a,c-diamide synthase
CUST_6575_46833	VIT_03s0088g00780	GSVIVT01037008001	AT1G50060	0.14	0.712	-5.89	-0.76	0.003	0.35	0.35	0.323	-4.56	Pathogenesis-related protein 1 precursor (PRP 1)
CUST_35518_24226	VIT_10s0003g01630	GSVIVT01021255001	-	-0.98	0.013	-1.16	-0.76	0.061	-2.97	-0.71	0.149	-3.67	Unknown
CUST_45275_5914	VIT_06s0004g02710	GSVIVT01025202001	AT2G28315	0.08	0.883	-6.13	-0.76	0.009	-0.86	0.15	0.776	-5.60	Drug/metabolite transporter DMT family transporter
NG2_36392_33089	VIT_02s0025g04310	GSVIVT01019841001	-	0.41	0.172	-4.45	-0.76	0.003	-0.25	0.49	0.148	-3.97	Thaumatin
CUST_4509_474	VIT_09s0070g00560	GSVIVT01034276001	AT1G07390	0.16	0.627	-5.74	-0.75	0.002	0.98	-0.12	0.789	-5.62	EIX receptor
CUST_27625_57356	VIT_17s0000g04950	GSVIVT01008144001	-	-0.16	0.551	-5.57	-0.75	0.000	3.15	-0.36	0.151	-3.69	Steroid sulfotransferase
CUST_1209_56744	VIT_13s0019g02020	GSVIVT01016504001	AT5G02140	-0.19	0.608	-5.70	-0.75	0.005	-0.30	-0.46	0.187	-3.93	Thaumatin
NG2_48494_21157	VIT_18s0001g13820	GSVIVT01009854001	AT4G31500	-0.08	0.889	-6.35	-0.75	0.003	-0.16	-0.15	0.793	-5.84	Cytochrome P450, family 83, subfamily B, polypeptide 1
CUST_29186_4873	VIT_01s0010g02020	GSVIVT01010272001	AT1G14540	-0.02	0.982	-6.20	-0.75	0.043	-2.58	0.08	0.915	-5.75	Peroxidase (EC 1.11.1.7), anionic
CUST_4545_62730	VIT_05s0020g04050	GSVIVT01018037001	AT3G22820	-0.09	0.711	-5.89	-0.75	0.000	5.66	-0.38	0.056	-2.62	Allergen
CUST_37612_33889	VIT_18s0072g00990	GSVIVT01034493001	AT1G34420	0.01	0.983	-6.20	-0.75	0.001	1.18	0.47	0.099	-3.22	Leucine-rich repeat protein kinase
CUST_14857_49511	VIT_09s0002g01110	GSVIVT01016741001	AT1G72540	-0.09	0.831	-6.07	-0.75	0.004	0.12	0.21	0.620	-5.34	Avr9/Cf-9 induced kinase 1
CUST_11518_10364	VIT_00s0411g00030	GSVIVT01006751001	-	0.01	0.993	-6.20	-0.75	0.014	-1.33	-0.01	0.991	-5.79	Unknown
CUST_6500_37371	VIT_12s0028g01880	GSVIVT01020734001	-	0.11	0.828	-6.07	-0.75	0.010	-0.99	-0.47	0.213	-4.07	Isoflavone methyltransferase/ Orcinol O-methyltransferase 1 oomt1
NG2_36408_33970	VIT_00s0252g00110	GSVIVT01005048001	AT4G21000	0.17	0.525	-5.73	-0.75	0.000	4.41	-0.06	0.889	-5.96	Carbonic anhydrase
CUST_50178_30336	VIT_02s0025g01280	GSVIVT01019511001	AT4G11070	-0.05	0.934	-6.17	-0.75	0.014	-1.34	0.00	0.995	-5.79	WRKY DNA-binding protein 53
CUST_42865_61516	VIT_10s0116g00300	GSVIVT01012622001	AT4G05220	-0.04	0.950	-6.18	-0.75	0.026	-2.01	0.18	0.768	-5.59	Harpin-induced protein-related
CUST_13995_50411	VIT_14s0060g00350	GSVIVT01031327001	AT1G69100	-0.25	0.408	-5.19	-0.75	0.003	0.49	-0.22	0.576	-5.25	Aspartic protease
CUST_51315_49880	VIT_16s0100g00830	GSVIVT01010589001	-	0.19	0.704	-5.88	-0.75	0.027	-2.04	0.07	0.923	-5.76	Stilbene synthase
CUST_50236_19699	VIT_02s0025g01900	GSVIVT01019584001	AT4G23990	-0.05	0.923	-6.16	-0.74	0.007	-0.55	-0.20	0.659	-5.41	Cellulose synthase CSLG3
CUST_2546_58221	VIT_19s0015g02280	GSVIVT01014922001	AT5G35830	0.12	0.624	-5.73	-0.74	0.000	4.41	-0.20	0.454	-4.96	Ankyrin repeat
NG2_6784_43301	VIT_07s0005g04330	GSVIVT01028428001	AT1G04530	0.01	0.981	-6.42	-0.74	0.000	5.89	0.15	0.612	-5.54	Blight-associated protein p12 precursor
CUST_37098_52210	VIT_07s0031g02550	GSVIVT01022346001	AT2G13610	-0.65	0.003	0.23	-0.74	0.001	1.65	-0.36	0.209	-4.05	ABC transporter G member 14
CUST_23047_33348	VIT_06s0009g00480	GSVIVT01037569001	AT1G08440	0.33	0.442	-5.29	-0.74	0.030	-2.17	-0.24	0.674	-5.44	Aluminium-tolerance ALMT1
CUST_20607_15443	VIT_15s0046g01920	GSVIVT01026991001	AT1G01590	-0.28	0.323	-4.89	-0.74	0.002	0.66	0.06	0.912	-5.75	ferric reduction oxidase 2
CUST_47053_56817	VIT_02s0025g01750	GSVIVT01019568001	AT4G24010	0.67	0.000	2.98	-0.74	0.000	4.32	0.14	0.647	-5.39	Cellulose synthase CSLG3
CUST_43904_3747	VIT_07s0031g00920	GSVIVT01022158001	AT5G10170	0.51	0.146	-3.93	-0.74	0.025	-1.96	-0.01	0.992	-5.79	Inositol-3-phosphate synthase
NG2_7165_40663	VIT_12s0059g01050	GSVIVT01030474001	AT4G15440	0.15	0.511	-5.69	-0.74	0.000	6.96	-0.19	0.458	-5.20	No hit
CUST_43865_10197	VIT_11s0016g05530	GSVIVT01015560001	-	0.03	0.956	-6.19	-0.74	0.014	-1.28	-0.35	0.408	-4.84	Plastocyanin domain-containing protein
CUST_23170_10556	VIT_08s0032g00890	GSVIVT01022541001	AT5G64570	0.05	0.944	-6.18	-0.73	0.033	-2.26	0.05	0.944	-5.77	Alpha-L-arabinosidase
CUST_50496_214	VIT_06s0061g00730	GSVIVT01031464001	AT2G36830	0.31	0.478	-5.39	-0.73	0.031	-2.21	-0.12	0.855	-5.69	Aquaporin GAMMA-TIP3/TIP1;3
CUST_38789_27972	VIT_13s0101g00430	GSVIVT01010714001	AT3G09110	-0.01	0.980	-6.19	-0.73	0.005	-0.15	0.19	0.655	-5.40	Transposase, IS3
CUST_33879_26902	VIT_01s0011g05440	GSVIVT01011690001	-	-0.38	0.190	-4.24	-0.73	0.004	-0.06	-0.07	0.896	-5.74	Unknown protein
CUST_30536_16420	VIT_17s0000g05060	GSVIVT01008129001	AT5G15630	-0.30	0.526	-5.51	-0.73	0.046	-2.66	0.21	0.736	-5.54	Phytochelatin synthetase
CUST_28365_15522	VIT_09s0018g00670	GSVIVT01016000001	AT2G34930	-0.03	0.936	-6.17	-0.73	0.001	1.49	-0.22	0.522	-5.13	HcrVf1 protein
CUST_32252_44958	VIT_04s0008g05760	GSVIVT01035885001	AT2G25000	0.12	0.796	-6.02	-0.73	0.009	-0.86	0.98	0.003	0.48	WRKY DNA-binding protein 18
CUST_41383_47276	VIT_03s0063g02250	GSVIVT01031930001	AT3G18830	0.20	0.489	-5.42	-0.73	0.001	1.36	0.00	0.999	-5.79	Polyol transporter 5
CUST_44199_38607	VIT_03s0088g01180	GSVIVT01036966001	AT3G19700	0.16	0.713	-5.90	-0.73	0.011	-1.09	0.20	0.678	-5.44	Proline iminopeptidase
CUST_29068_27170	VIT_04s0008g07220	GSVIVT01036017001	AT5G10770	-0.23	0.388	-5.12	-0.73	0.001	1.95	0.21	0.504	-5.09	Chloroplast nucleoid DNA binding protein
CUST_3479_24120	VIT_01s0026g02580	GSVIVT01019969001	AT5G62430	-1.00	0.005	-0.16	-0.73	0.047	-2.67	-0.67	0.135	-3.56	Cycling DOF factor 2
CUST_44038_44366	VIT_04s0043g00300	GSVIVT01026315001	AT5G37478	-0.07	0.910	-6.15	-0.73	0.023	-1.88	0.05	0.947	-5.77	Microtubule-associated protein
CUST_32712_57534	VIT_15s0046g00170	GSVIVT01027182001	AT5G14750	-0.24	0.290	-4.76	-0.73	0.000	3.23	0.03	0.946	-5.77	MYBPA1 protein [Vitis vinifera]
CUST_11020_46642	VIT_00s0125g00140	GSVIVT01013612001	-	0.12	0.837	-6.08	-0.72	0.041	-2.51	0.01	0.992	-5.79	SHR5-receptor-like kinase
CUST_51935_5270	VIT_10s0092g00310	GSVIVT01037970001	-	-0.02	0.973	-6.19	-0.72	0.009	-0.78	-0.24	0.584	-5.27	Unknown
CUST_22711_62708	VIT_15s0048g02410	GSVIVT01027456001	AT1G01060	-1.00	0.000	2.53	-0.72	0.010	-0.91	-0.59	0.081	-3.00	Myb CCA1 (circadian clock associated 1)
CUST_47552_1407	VIT_03s0038g03410	GSVIVT01023921001	AT2G17040	0.40	0.117	-3.66	-0.72	0.002	0.64	0.63	0.022	-1.66	NAC domain containing protein 36
CUST_17299_14784	VIT_16s0050g00400	GSVIVT01028938001	AT5G52390	0.76	0.008	-0.64	-0.72	0.012	-1.14	0.24	0.609	-5.32	Photoassimilate-responsive protein PAR-1a
CUST_9366_21316	VIT_16s0098g01750	GSVIVT01038560001	AT5G53020	-0.26	0.210	-4.36	-0.72	0.000	3.49	-0.27	0.280	-4.39	Unknown protein
CUST_14405_55057	VIT_19s0014g02770	GSVIVT01014344001	AT4G21700	0.68	0.003	0.40	-0.72	0.002	0.91	0.40	0.177	-3.86	Unknown protein
NG2_4851_39459	VIT_11s0016g03540	GSVIVT01015350001	AT4G29080	-0.39	0.188	-4.55	-0.72	0.004	-0.54	-0.38	0.292	-4.69	Auxin-responsive protein IAA27
CUST_22709_56839	VIT_04s0023g00710	GSVIVT01019073001	AT4G12910	-0.36	0.019	-1.61	-0.72	0.000	6.41	-0.28	0.130	-3.52	Carboxypeptidase I precursor
NG2_20942_3276	VIT_00s2508g00010	GSVIVT01006148001	AT5G04230	0.02	0.968	-6.42	-0.72	0.000	2.32	0.07	0.892	-5.96	Phenylalanine ammonia-lyase
CUST_26648_5403	VIT_00s0324g00050	GSVIVT01006042001	AT1G22360	0.20	0.654	-5.79	-0.72	0.022	-1.83	-0.11	0.855	-5.69	UDP-glucose glucosyltransferase
CUST_13045_55756	VIT_02s0087g00340	GSVIVT01036919001	AT1G31470	-0.22	0.344	-4.97	-0.72	0.000	2.83	-0.34	0.175	-3.85	NFD4 (nuclear fusion defective 4)
CUST_51892_28226	VIT_00s0194g00120	GSVIVT01003478001	AT3G13110	0.29	0.384	-5.11	-0.71	0.008	-0.67	0.14	0.774	-5.59	Serine acetyltransferase
CUST_44290_23947	VIT_12s0057g01070	GSVIVT01030091001	-	-0.62	0.030	-2.12	-0.71	0.011	-1.10	-0.37	0.336	-4.60	S-adenosyl-L-methionine:salicylic acid carboxyl methyltransferase
CUST_25991_49507	VIT_13s0067g02730	GSVIVT01032693001	AT2G22330	0.01	0.986	-6.20	-0.71	0.014	-1.35	-0.61	0.084	-3.05	Cytochrome P450, family 79, subfamily A, polypeptide 2
CUST_52018_18754	VIT_01s0011g04270	GSVIVT01011816001	-	0.07	0.884	-6.13	-0.71	0.005	-0.16	-0.01	0.991	-5.79	Receptor kinase homolog LRK10
CUST_31374_50808	VIT_00s0880g00010	GSVIVT01002788001	AT4G20970	-0.21	0.527	-5.51	-0.71	0.004	0.14	-0.19	0.628	-5.35	Basic helix-loop-helix (bHLH) family
NG2_504_15752	VIT_12s0028g02950	GSVIVT01020623001	-	0.19	0.727	-6.12	-0.71	0.032	-2.68	-0.50	0.277	-4.64	Isoflavone methyltransferase/ Orcinol O-methyltransferase 1 oomt1
CUST_26838_1801	VIT_08s0007g01680	GSVIVT01034024001	AT2G38010	-0.17	0.651	-5.78	-0.71	0.008	-0.76	-0.09	0.870	-5.71	Ceramidase
NG2_12696_40895	VIT_09s0002g07610	GSVIVT01017390001	AT1G07390	0.38	0.028	-2.49	-0.71	0.000	5.14	-0.17	0.552	-5.42	Leucine-rich repeat family
CUST_27730_54267	VIT_03s0132g00070	GSVIVT01000325001	AT5G32470	0.16	0.709	-5.89	-0.70	0.016	-1.47	0.78	0.021	-1.62	ATHVA22A (Arabidopsis thaliana HVA22 homologue A)
CUST_49918_38276	VIT_15s0048g01540	GSVIVT01027552001	-	0.13	0.743	-5.94	-0.70	0.006	-0.43	0.25	0.522	-5.13	CYP76B1
NG2_11849_22947	VIT_00s0454g00010	GSVIVT01006968001	-	0.45	0.043	-2.96	-0.70	0.001	1.48	-0.34	0.254	-4.55	Subtilase
CUST_31522_58197	VIT_07s0005g01300	GSVIVT01028104001	AT1G02640	0.09	0.809	-6.04	-0.70	0.003	0.24	-0.06	0.902	-5.74	Auxin-induced beta-glucosidase
CUST_13950_28289	VIT_18s0001g02700	GSVIVT01008862001	AT1G44446	-0.81	0.000	2.70	-0.70	0.002	1.00	-0.56	0.033	-2.07	Chlorophyll a oxygenase (CAO)
CUST_51316_6994	VIT_16s0100g00780	GSVIVT01010589001	-	0.06	0.917	-6.16	-0.70	0.022	-1.82	0.01	0.993	-5.79	Stilbene synthase
CUST_16188_50744	VIT_06s0004g02620	GSVIVT01025214001	AT2G37040	-0.33	0.163	-4.06	-0.70	0.001	1.21	-0.15	0.693	-5.47	Phenylalanine ammonia-lyase
CUST_49836_45545	VIT_11s0052g01110	GSVIVT01029182001	AT1G51680	0.06	0.856	-6.10	-0.70	0.001	1.91	-0.24	0.410	-4.84	4-coumarate-CoA ligase 1
NG2_7184_37793	VIT_16s0039g01360	GSVIVT01024315001	AT2G37040	0.01	0.990	-6.42	-0.70	0.000	6.53	-0.03	0.943	-6.01	Phenylalanin ammonia-lyase [Vitis vinifera]
CUST_16341_33635	VIT_11s0016g03020	GSVIVT01015290001	AT5G19730	0.12	0.747	-5.95	-0.70	0.004	0.00	0.06	0.908	-5.75	Pectinesterase family
CUST_16953_48832	VIT_06s0004g03070	GSVIVT01025166001	AT5G60470	0.04	0.949	-6.18	-0.70	0.021	-1.79	-0.07	0.910	-5.75	Zinc finger (C2H2 type) JACKDAW
CUST_27531_60160	VIT_01s0011g06310	GSVIVT01011597001	AT2G01900	-1.20	0.000	3.38	-0.70	0.027	-2.05	-0.74	0.045	-2.40	Inositol polyphosphate related phosphatase
NG2_48588_44529	VIT_01s0011g04260	GSVIVT01011819001	AT1G66810	0.11	0.800	-6.23	-0.69	0.002	0.50	0.07	0.902	-5.97	Zinc finger (CCCH-type) family protein
CUST_23923_45072	VIT_18s0001g05710	GSVIVT01009036001	AT1G78210	0.04	0.912	-6.16	-0.69	0.001	1.81	-0.19	0.547	-5.19	Hydrolase, alpha/beta fold
NG2_33359_36876	VIT_14s0128g00650	GSVIVT01000067001	AT5G39180	0.11	0.845	-6.30	-0.69	0.020	-2.19	0.28	0.591	-5.50	Germin-like protein 3 [Vitis vinifera]
CUST_4753_41994	VIT_12s0059g01340	GSVIVT01030505001	AT2G05810	-0.08	0.868	-6.11	-0.69	0.008	-0.67	0.17	0.714	-5.50	Armadillo/beta-catenin repeat
CUST_18888_13380	VIT_01s0026g00530	GSVIVT01020189001	AT3G28100	0.09	0.806	-6.04	-0.69	0.001	1.24	-0.21	0.519	-5.12	Nodulin MtN21 family
CUST_46210_43987	VIT_12s0028g02710	GSVIVT01020645001	-	0.17	0.694	-5.86	-0.69	0.016	-1.43	-0.46	0.209	-4.05	Isoflavone methyltransferase/orcinol O-methyltransferase oomtA
NG2_33507_13212	VIT_08s0007g01300	GSVIVT01034072001	AT3G53950	0.06	0.806	-6.24	-0.69	0.000	9.39	-0.08	0.773	-5.81	Glyoxal oxidase
CUST_6286_6697	VIT_14s0068g01780	GSVIVT01033064001	-	0.46	0.031	-2.14	-0.69	0.001	1.37	0.04	0.933	-5.76	Squamosa promoter-binding protein 13 (SPL13)
CUST_29067_21177	VIT_04s0008g07130	GSVIVT01036017001	AT5G10770	-0.28	0.292	-4.77	-0.69	0.003	0.55	0.11	0.794	-5.62	Chloroplast nucleoid DNA binding protein
CUST_20715_14528	VIT_05s0020g03690	GSVIVT01018003001	AT2G32030	0.15	0.586	-5.65	-0.68	0.001	1.50	0.14	0.698	-5.48	GCN5 N-acetyltransferase (GNAT)
CUST_26183_33050	VIT_14s0068g01620	GSVIVT01033047001	AT5G41050	0.68	0.002	0.76	-0.68	0.002	0.68	0.58	0.025	-1.77	Pollen proteins Ole e I
NG2_36667_18229	VIT_12s0028g03760	GSVIVT01020544001	AT4G03540	-0.02	0.965	-6.41	-0.68	0.000	5.55	-0.14	0.632	-5.58	UPF0497 family
CUST_12817_6569	VIT_19s0014g02070	GSVIVT01014272001	AT4G09500	0.13	0.679	-5.84	-0.68	0.001	1.36	-0.32	0.244	-4.23	flavonol 3-O-glucosyltransferase
CUST_13325_47422	VIT_05s0029g01000	GSVIVT01020945001	AT2G34930	0.39	0.176	-4.15	-0.68	0.009	-0.88	0.01	0.991	-5.79	HcrVf3 protein
CUST_16311_30338	VIT_07s0129g00470	GSVIVT01000154001	AT5G67370	-0.33	0.149	-3.95	-0.68	0.001	1.18	0.23	0.456	-4.97	Unknown protein
CUST_22406_54394	VIT_05s0094g01080	GSVIVT01038213001	AT3G59830	-0.02	0.972	-6.19	-0.68	0.043	-2.58	-0.09	0.891	-5.73	Ankyrin protein kinase
CUST_2444_34500	VIT_05s0094g01180	GSVIVT01038228001	AT4G12330	-0.10	0.710	-5.89	-0.68	0.000	2.73	-0.07	0.842	-5.68	Flavonoid 3',5'-hydroxylase
CUST_21537_43926	VIT_16s0050g00170	GSVIVT01028967001	AT2G34930	0.15	0.652	-5.79	-0.68	0.003	0.21	0.09	0.841	-5.68	HcrVf3 protein
NG2_48617_38760	VIT_06s0004g07240	GSVIVT01024655001	AT2G30140	-0.14	0.704	-6.08	-0.68	0.001	0.97	-0.05	0.935	-6.00	UDP-glucoronosyl and UDP-glucosyl transferase
NG2_36654_19676	VIT_17s0000g03550	GSVIVT01008305001	AT5G10570	0.42	0.183	-4.52	-0.68	0.013	-1.73	0.12	0.847	-5.91	Basic helix-loop-helix (bHLH) family
NG2_48317_40607	VIT_00s0337g00090	GSVIVT01006254001	AT3G25400	0.43	0.015	-1.82	-0.68	0.000	3.76	0.16	0.617	-5.55	Unknown
CUST_50298_31392	VIT_09s0018g01670	GSVIVT01016100001	AT1G79720	-0.15	0.691	-5.86	-0.68	0.008	-0.72	0.18	0.686	-5.46	Aspartyl protease
CUST_2330_3965	VIT_07s0031g00570	GSVIVT01022123001	AT5G67050	0.06	0.887	-6.13	-0.67	0.008	-0.70	-0.11	0.814	-5.65	Lipase class 3
CUST_50533_58702	VIT_08s0040g03400	GSVIVT01025521001	AT5G02540	0.08	0.877	-6.12	-0.67	0.019	-1.65	0.25	0.571	-5.24	Short-chain dehydrogenase/reductase
CUST_41791_7192	VIT_16s0039g00570	GSVIVT01024259001	AT3G03480	0.37	0.269	-4.67	-0.67	0.021	-1.79	0.12	0.833	-5.67	10-deacetylbaccatin III 10-O-acetyltransferase
CUST_42274_25146	VIT_08s0007g05980	GSVIVT01033547001	AT5G03960	0.06	0.906	-6.15	-0.67	0.019	-1.65	-0.05	0.941	-5.77	Calmodulin binding protein
CUST_43273_22983	VIT_06s0004g01030	GSVIVT01025391001	AT1G58170	-0.15	0.746	-5.95	-0.67	0.032	-2.23	0.11	0.864	-5.71	Dirigent protein
NG2_36515_27917	VIT_01s0011g00350	GSVIVT01012231001	AT1G13710	-0.20	0.464	-5.58	-0.67	0.001	1.43	-0.51	0.033	-2.41	CYP78A5
NG2_48493_2428	VIT_18s0001g13830	GSVIVT01009854001	AT4G31500	-0.03	0.959	-6.41	-0.67	0.003	-0.09	-0.22	0.583	-5.48	Cytochrome P450, family 83, subfamily B, polypeptide 1
CUST_13046_60348	VIT_05s0077g01530	GSVIVT01035055001	-	0.29	0.471	-5.37	-0.67	0.039	-2.47	0.02	0.980	-5.79	Pathogenesis protein 10 [Vitis vinifera]
CUST_19463_59403	VIT_05s0136g00260	GSVIVT01000521001	-	0.05	0.893	-6.14	-0.67	0.001	1.22	0.00	0.998	-5.79	Chalcone synthase
CUST_38657_46226	VIT_06s0004g01380	GSVIVT01025349001	-	0.16	0.745	-5.95	-0.66	0.045	-2.61	0.28	0.583	-5.26	S-receptor kinase
CUST_24585_60322	VIT_11s0037g00580	GSVIVT01023651001	-	0.19	0.493	-5.43	-0.66	0.002	0.78	0.07	0.873	-5.71	Anthranilate N-hydroxycinnamoyl/benzoyltransferase
CUST_40868_54826	VIT_16s0100g00770	GSVIVT01010590001	-	0.31	0.461	-5.34	-0.66	0.047	-2.68	0.25	0.642	-5.38	Stilbene synthase
CUST_50623_3047	VIT_12s0057g01060	GSVIVT01030090001	-	-0.08	0.839	-6.08	-0.66	0.005	-0.16	-0.07	0.882	-5.72	Jasmonate O-methyltransferase
CUST_28516_60962	VIT_01s0011g00690	GSVIVT01012198001	AT1G26570	0.06	0.825	-6.06	-0.66	0.000	3.67	-0.01	0.979	-5.79	UDP-glucose 6-dehydrogenase
CUST_38996_43620	VIT_14s0030g02090	GSVIVT01021803001	AT5G53010	-0.02	0.967	-6.19	-0.66	0.013	-1.28	-0.10	0.855	-5.70	Calcium-transporting ATPase 12 ACA12
CUST_23931_44179	VIT_05s0062g01260	GSVIVT01031677001	AT5G48485	0.30	0.446	-5.30	-0.66	0.041	-2.52	0.20	0.709	-5.50	No hit
CUST_25523_26752	VIT_02s0025g00260	GSVIVT01019405001	AT4G23500	-0.10	0.771	-5.99	-0.66	0.003	0.49	0.07	0.885	-5.72	Polygalacturonase GH28
CUST_869_22806	VIT_11s0016g04910	GSVIVT01015496001	AT2G26700	-0.11	0.779	-6.00	-0.66	0.008	-0.72	-0.20	0.620	-5.34	PINOID
CUST_18917_22782	VIT_09s0002g07680	GSVIVT01017396001	AT1G07390	0.13	0.576	-5.63	-0.66	0.000	3.11	0.04	0.913	-5.75	Disease resistance protein
NG2_45647_13941	VIT_01s0011g03070	GSVIVT01011947001	AT1G25560	0.07	0.881	-6.34	-0.66	0.002	0.49	0.11	0.823	-5.88	AP2 domain-containing protein RAP2.8
CUST_16584_35822	VIT_16s0013g01760	GSVIVT01014004001	AT4G29330	0.44	0.011	-1.03	-0.66	0.000	3.14	0.18	0.497	-5.07	Derlin-1
CUST_22165_33689	VIT_19s0014g01720	GSVIVT01014241001	AT1G29025	-0.05	0.918	-6.16	-0.65	0.007	-0.59	0.19	0.634	-5.36	Sodium/calcium exchanger family protein
NG2_5537_22139	VIT_12s0059g01900	GSVIVT01030562001	AT1G11120	-0.30	0.026	-2.43	-0.65	0.000	8.77	-0.70	0.000	6.99	Unknown protein
CUST_24011_62477	VIT_10s0003g04080	GSVIVT01021549001	-	-0.08	0.852	-6.10	-0.65	0.012	-1.17	-0.04	0.939	-5.77	Unknown
CUST_10526_12340	VIT_13s0019g00210	GSVIVT01016626001	-	0.10	0.780	-6.00	-0.65	0.005	-0.14	0.31	0.328	-4.57	Unknown
CUST_1289_54303	VIT_09s0002g07710	GSVIVT01017399001	AT1G07390	0.48	0.021	-1.74	-0.65	0.002	0.97	0.43	0.089	-3.11	Disease resistance protein
NG2_48193_31584	VIT_12s0035g01170	GSVIVT01023221001	AT4G09990	-0.03	0.951	-6.41	-0.65	0.001	1.13	0.03	0.951	-6.02	Unknown protein
CUST_23762_38756	VIT_03s0038g03530	GSVIVT01023906001	-	0.16	0.706	-5.88	-0.65	0.028	-2.08	0.14	0.795	-5.62	LYS/HIS transporter 7
CUST_31626_27881	VIT_13s0019g00180	GSVIVT01016630001	-	0.04	0.900	-6.15	-0.65	0.001	1.98	0.21	0.431	-4.90	Unknown
CUST_46746_22536	VIT_05s0077g00300	GSVIVT01034916001	AT5G49480	0.21	0.452	-5.32	-0.65	0.004	0.05	0.01	0.989	-5.79	Unknown protein
CUST_5917_37334	VIT_14s0083g00260	GSVIVT01036457001	-	-0.20	0.627	-5.74	-0.64	0.033	-2.29	0.41	0.307	-4.50	No hit
CUST_37107_55102	VIT_14s0030g00280	GSVIVT01022028001	-	-0.36	0.111	-3.60	-0.64	0.002	0.57	-0.38	0.161	-3.75	Sugar transporter ERD6
CUST_13448_42593	VIT_14s0068g00920	GSVIVT01032968001	AT5G13930	-0.24	0.325	-4.90	-0.64	0.002	0.73	-0.32	0.241	-4.21	Chalcone synthase (CHS)
CUST_37442_13957	VIT_14s0030g02180	GSVIVT01021793001	AT5G28840	-0.14	0.608	-5.70	-0.64	0.001	1.67	-0.16	0.587	-5.27	GDP-mannose 3,5-epimerase 1
CUST_25533_22696	VIT_05s0020g04240	GSVIVT01018059001	AT3G22910	0.25	0.307	-4.83	-0.64	0.002	0.87	-0.27	0.343	-4.63	Calcium-transporting ATPase 12 ACA12
CUST_14673_45049	VIT_19s0014g05010	GSVIVT01014579001	AT1G11500	-0.03	0.947	-6.18	-0.64	0.007	-0.49	-0.07	0.887	-5.73	Unknown protein
CUST_35708_40252	VIT_12s0134g00400	GSVIVT01000440001	-	-0.80	0.025	-1.93	-0.64	0.084	-3.34	-0.47	0.333	-4.59	Zinc finger (B-box type)
CUST_39041_9165	VIT_00s0375g00030	GSVIVT01006484001	-	0.13	0.782	-6.00	-0.64	0.038	-2.43	0.05	0.945	-5.77	Alpha-galactosidase
CUST_34142_12344	VIT_05s0102g00750	GSVIVT01010794001	AT2G31380	-0.80	0.006	-0.31	-0.64	0.031	-2.22	-0.41	0.298	-4.46	Zinc finger (B-box type)
CUST_42950_3039	VIT_18s0001g12700	GSVIVT01009731001	AT1G75280	0.00	0.999	-6.20	-0.64	0.016	-1.48	0.02	0.976	-5.78	No hit
CUST_10961_39708	VIT_07s0031g00560	GSVIVT01022121001	AT5G67050	-0.05	0.911	-6.15	-0.64	0.004	-0.07	-0.19	0.594	-5.29	Lipase class 3
CUST_40170_29805	VIT_15s0045g00920	GSVIVT01026745001	-	0.15	0.519	-5.49	-0.64	0.000	2.88	0.31	0.155	-3.71	R protein PRF disease resistance protein
CUST_26969_19338	VIT_19s0090g01280	GSVIVT01037733001	AT3G20270	-0.33	0.315	-4.86	-0.63	0.025	-1.98	-0.27	0.538	-5.17	Lipid-binding serum glycoprotein family protein
NG2_47858_26009	VIT_09s0002g04240	GSVIVT01017062001	-	0.20	0.612	-5.91	-0.63	0.012	-1.61	-0.13	0.822	-5.88	Membrane protein
CUST_40450_30171	VIT_02s0012g00170	GSVIVT01013272001	AT4G17090	0.07	0.813	-6.05	-0.63	0.001	2.07	-0.10	0.768	-5.59	1,4-alpha-D-glucan maltohydrolase
CUST_9872_12987	VIT_17s0053g00590	GSVIVT01029368001	AT1G48405	-0.10	0.785	-6.01	-0.63	0.006	-0.43	-0.02	0.965	-5.78	Kinase interacting protein
CUST_11000_62491	VIT_11s0016g04930	GSVIVT01015499001	AT2G26695	-0.92	0.001	2.08	-0.63	0.019	-1.65	-0.39	0.268	-4.34	Binding / zinc ion binding
CUST_32192_34429	VIT_19s0014g03700	GSVIVT01014442001	AT5G54250	-0.07	0.876	-6.12	-0.63	0.015	-1.38	-0.16	0.721	-5.52	Cyclic nucleotide-regulated ion channel 4
CUST_46320_27965	VIT_08s0040g02350	GSVIVT01025636001	AT2G37090	0.05	0.910	-6.15	-0.63	0.007	-0.58	0.16	0.687	-5.46	Xylan synthase
NG2_7328_10469	VIT_09s0002g07750	GSVIVT01017407001	AT1G07390	0.23	0.300	-5.07	-0.62	0.000	2.01	-0.13	0.708	-5.71	Disease resistance protein
NG2_12016_48057	VIT_06s0004g02880	GSVIVT01025185001	AT3G21450	-0.02	0.966	-6.41	-0.62	0.000	2.22	0.15	0.652	-5.62	Receptor-like kinase
CUST_21768_16017	VIT_19s0015g02380	GSVIVT01014929001	-	-0.02	0.965	-6.19	-0.62	0.013	-1.20	-0.20	0.616	-5.33	Ankyrin repeat
NG2_33532_1135	VIT_12s0055g01110	GSVIVT01029789001	AT1G15820	-0.11	0.795	-6.23	-0.62	0.008	-1.13	-0.11	0.834	-5.90	LHCB6 (light harvesting complex PSII)
CUST_15518_51318	VIT_14s0108g00310	GSVIVT01011373001	-	0.07	0.846	-6.09	-0.62	0.002	0.85	-0.14	0.684	-5.45	Leucine Rich Repeat receptor-like kinase
NG2_7625_15035	VIT_13s0019g00200	GSVIVT01016628001	AT3G09120	-0.04	0.910	-6.37	-0.62	0.000	4.62	0.08	0.817	-5.88	Unknown
CUST_26446_41271	VIT_03s0038g04590	GSVIVT01023803001	AT4G34550	-0.50	0.056	-2.82	-0.62	0.014	-1.34	-0.32	0.356	-4.67	F-box domain containing protein
NG2_21123_37199	VIT_12s0028g02740	GSVIVT01020642001	-	-0.28	0.368	-5.30	-0.62	0.010	-1.42	-0.30	0.413	-5.08	Isoflavone methyltransferase/ Orcinol O-methyltransferase 1 oomt1
CUST_15859_40238	VIT_08s0007g00430	GSVIVT01034164001	AT3G55470	-0.24	0.496	-5.44	-0.62	0.021	-1.78	0.06	0.912	-5.75	C2 domain containing protein
CUST_44319_18543	VIT_08s0058g01070	GSVIVT01030208001	-	-0.17	0.618	-5.72	-0.62	0.012	-1.12	-0.28	0.437	-4.92	Xanthine/uracil permease
CUST_15317_37	VIT_05s0020g03270	GSVIVT01017953001	-	0.22	0.530	-5.52	-0.62	0.018	-1.61	0.25	0.526	-5.14	S-receptor kinase
CUST_4221_13130	VIT_18s0001g05060	GSVIVT01008997001	AT1G78050	-0.07	0.880	-6.13	-0.62	0.020	-1.73	-0.06	0.908	-5.75	2,3-bisphosphoglycerate-dependent phosphoglycerate mutase
CUST_30516_26940	VIT_19s0090g00840	GSVIVT01037686001	AT1G62300	0.34	0.217	-4.40	-0.61	0.012	-1.17	-0.04	0.938	-5.77	WRKY DNA-binding protein 6
CUST_35322_6039	VIT_18s0076g00250	GSVIVT01034886001	AT1G22710	-0.10	0.792	-6.02	-0.61	0.010	-0.99	-0.18	0.653	-5.40	Sucrose-proton symporter 2 SUC2
CUST_46039_26512	VIT_18s0122g00360	GSVIVT01013453001	AT1G20990	-0.53	0.004	0.14	-0.61	0.001	1.63	-0.47	0.028	-1.90	DC1 domain-containing protein
CUST_36990_47832	VIT_08s0056g00850	GSVIVT01029909001	-	0.10	0.805	-6.04	-0.61	0.014	-1.30	0.26	0.486	-5.04	No hit
CUST_16623_48532	VIT_03s0038g02610	GSVIVT01023999001	AT5G05320	-0.19	0.362	-5.04	-0.61	0.000	2.43	-0.39	0.053	-2.55	Monooxygenase (MO2)
CUST_23440_26261	VIT_19s0014g03780	GSVIVT01014450001	AT5G45480	-0.13	0.685	-5.85	-0.61	0.006	-0.48	0.10	0.810	-5.64	Unknown protein
CUST_11496_32655	VIT_19s0014g01350	GSVIVT01014203001	AT1G16910	-0.18	0.467	-5.36	-0.61	0.002	0.76	0.13	0.692	-5.47	Ribulose bisphosphate carboxylase, large chain
CUST_43566_33363	VIT_02s0012g01650	GSVIVT01013126001	AT4G17785	0.34	0.298	-4.79	-0.61	0.033	-2.26	0.18	0.705	-5.49	Myb domain protein 93
CUST_32653_52735	VIT_17s0000g05690	GSVIVT01008059001	AT5G37610	-0.15	0.734	-5.93	-0.61	0.034	-2.31	-0.18	0.712	-5.50	Isochorismate synthase 1, chloroplast precursor
CUST_31814_14556	VIT_16s0098g00720	GSVIVT01038671001	AT5G03350	-0.31	0.267	-4.66	-0.61	0.012	-1.17	-0.28	0.424	-4.88	Lectin protein kinase
NG2_7357_43470	VIT_08s0058g01390	GSVIVT01030174001	AT1G66600	0.01	0.981	-6.42	-0.61	0.000	6.00	0.57	0.000	2.66	WRKY DNA-binding protein 70
CUST_19644_1344	VIT_13s0019g00890	GSVIVT01016570001	-	0.08	0.724	-5.91	-0.60	0.000	3.37	0.03	0.931	-5.76	Integral membrane protein, MtN24
CUST_43913_15835	VIT_17s0000g02440	GSVIVT01008427001	-	-0.39	0.145	-3.92	-0.60	0.015	-1.37	-0.10	0.830	-5.67	Integral membrane protein
CUST_31428_54852	VIT_01s0146g00070	GSVIVT01000914001	-	0.00	0.992	-6.20	-0.60	0.013	-1.22	-0.10	0.828	-5.66	11-beta-hydroxysteroid dehydrogenase
NG2_36585_37953	VIT_08s0105g00420	GSVIVT01011170001	AT5G01370	0.10	0.842	-6.29	-0.60	0.013	-1.76	0.20	0.666	-5.64	Unknown
CUST_25954_59961	VIT_13s0019g00230	GSVIVT01016624001	AT5G01140	-0.06	0.911	-6.16	-0.60	0.035	-2.33	0.32	0.438	-4.92	Glycosyltransferase family 14 Beta-1-3-galactosyl-O-glycosyl-glycoprotein
CUST_34607_34616	VIT_07s0031g00220	GSVIVT01022081001	AT4G36920	-0.31	0.101	-3.49	-0.60	0.001	1.65	-0.53	0.010	-0.86	APETALA2 (AP2) floral homeotic protein
NG2_12083_3587	VIT_00s0658g00010	GSVIVT01002252001	-	-0.54	0.042	-2.91	-0.60	0.021	-2.24	0.02	0.984	-6.03	Receptor kinase TRKa
NG2_36168_11187	VIT_16s0039g01120	GSVIVT01024294001	AT2G37040	-0.18	0.614	-5.92	-0.60	0.009	-1.35	0.01	0.984	-6.03	Phenylalanin ammonia-lyase [Vitis vinifera]
CUST_40039_16899	VIT_11s0037g00680	GSVIVT01023676001	-	-0.04	0.935	-6.17	-0.60	0.014	-1.36	0.07	0.890	-5.73	Leucine Rich Repeat receptor-like kinase
CUST_33966_10127	VIT_15s0107g00270	GSVIVT01011320001	-	0.34	0.052	-2.74	-0.60	0.001	2.09	0.25	0.278	-4.38	Mechanosensitive ion channel
NG2_36058_10349	VIT_12s0034g02570	GSVIVT01022823001	-	0.11	0.800	-6.23	-0.60	0.010	-1.45	0.24	0.533	-5.38	Leucine Rich Repeat receptor-like kinase
CUST_41809_9077	VIT_16s0039g01600	GSVIVT01024343001	-	-0.04	0.934	-6.17	-0.60	0.014	-1.35	-0.15	0.724	-5.52	11-beta-hydroxysteroid dehydrogenase
CUST_769_6178	VIT_12s0059g01380	GSVIVT01030508001	AT1G05010	0.02	0.935	-6.17	-0.60	0.000	3.05	0.37	0.050	-2.50	1-aminocyclopropane-1-carboxylate oxidase 1
CUST_43483_6342	VIT_16s0039g02530	GSVIVT01024454001	AT5G17170	-0.36	0.293	-4.77	-0.60	0.048	-2.69	-0.06	0.923	-5.76	No hit
CUST_35754_5964	VIT_12s0028g01160	GSVIVT01020806001	AT3G59030	-0.01	0.979	-6.19	-0.59	0.000	4.58	-0.08	0.763	-5.58	Transparent testa 12 protein
NG2_47873_14409	VIT_12s0057g00620	GSVIVT01030052001	AT4G13810	-0.01	0.992	-6.42	-0.59	0.002	0.14	0.23	0.463	-5.22	Receptor Like Protein 6
CUST_25197_11842	VIT_17s0000g04750	GSVIVT01008169001	AT1G06000	0.25	0.239	-4.52	-0.59	0.002	1.10	0.22	0.414	-4.85	UDP-glycosyltransferase 89B2
CUST_14043_19868	VIT_15s0048g02980	GSVIVT01027398001	AT3G61870	0.01	0.969	-6.19	-0.59	0.002	1.06	-0.24	0.347	-4.64	Unknown protein
CUST_9284_21926	VIT_06s0080g00150	GSVIVT01036167001	-	-0.19	0.386	-5.11	-0.59	0.001	1.47	-0.08	0.822	-5.66	Subtilisin-like proteinase AIR3
NG2_48195_26993	VIT_07s0005g03530	GSVIVT01028348001	AT2G31160	-0.13	0.681	-6.04	-0.59	0.001	0.73	0.01	0.989	-6.03	Ribulose bisphosphate carboxylase, large chain
CUST_43220_59706	VIT_12s0028g03390	GSVIVT01020574001	AT4G28380	-0.14	0.698	-5.87	-0.59	0.018	-1.62	0.06	0.913	-5.75	Extensin-like protein
CUST_11187_49064	VIT_12s0134g00320	GSVIVT01000429001	AT4G03230	0.23	0.317	-4.87	-0.58	0.003	0.45	0.26	0.334	-4.60	S-locus lectin protein kinase family
NG2_20968_28909	VIT_03s0063g00710	GSVIVT01031769001	AT2G03550	-0.19	0.357	-5.27	-0.58	0.000	2.53	-0.21	0.394	-5.03	Carboxyesterase 12; CXE12
NG2_7533_18884	VIT_08s0040g00390	GSVIVT01025841001	AT3G56940	-0.48	0.018	-2.01	-0.58	0.003	-0.19	-0.07	0.897	-5.97	Magnesium-protoporphyrin IX monomethyl ester [oxidative] cyclase
CUST_35193_40296	VIT_18s0001g09980	GSVIVT01009438001	-	0.01	0.987	-6.20	-0.58	0.003	0.45	0.19	0.522	-5.13	Unknown protein
CUST_15780_18433	VIT_14s0060g02330	GSVIVT01031126001	AT3G05470	0.31	0.131	-3.80	-0.58	0.002	0.65	0.03	0.951	-5.77	Actin binding formin homology 1
CUST_8331_55412	VIT_06s0004g06830	GSVIVT01024713001	AT3G47340	0.38	0.089	-3.34	-0.58	0.006	-0.37	0.07	0.876	-5.72	Asparagine synthetase
CUST_3436_36820	VIT_17s0000g08480	GSVIVT01007740001	AT5G14750	0.12	0.723	-5.91	-0.58	0.011	-1.07	0.01	0.986	-5.79	ATMYB66/WER/WER1 (WEREWOLF 1)
CUST_21899_5326	VIT_05s0094g01570	GSVIVT01038270001	AT2G44110	-0.32	0.174	-4.14	-0.58	0.006	-0.39	0.02	0.976	-5.78	MLO1
CUST_8595_11975	VIT_12s0028g01150	GSVIVT01020808001	AT3G59030	-0.28	0.077	-3.19	-0.58	0.000	3.60	-0.41	0.017	-1.41	Transparent testa 12 protein
NG2_6869_29031	VIT_08s0056g01230	GSVIVT01029943001	AT1G26790	-0.55	0.000	5.06	-0.58	0.000	6.18	-0.32	0.044	-2.70	Cycling DOF factor 2
NG2_47999_35832	VIT_19s0015g01420	GSVIVT01014788001	-	0.41	0.071	-3.48	-0.58	0.005	-0.76	-0.05	0.935	-6.00	Subtilisin protease
NG2_41128_27288	VIT_18s0122g00980	GSVIVT01013401001	AT5G42720	0.21	0.483	-5.63	-0.58	0.005	-0.72	-0.31	0.303	-4.73	Glucan endo-1,3-beta-glucosidase 7 precursor
CUST_13535_42118	VIT_13s0019g02490	GSVIVT01016455001	-	-0.05	0.876	-6.12	-0.58	0.002	0.67	0.15	0.625	-5.35	Subtilisin protease C1
CUST_49812_17498	VIT_03s0063g02380	GSVIVT01031948001	-	-0.21	0.519	-5.50	-0.58	0.021	-1.76	-0.22	0.561	-5.22	Specific tissue protein 2
CUST_25135_29354	VIT_13s0067g00930	GSVIVT01032816001	AT3G55950	0.01	0.981	-6.19	-0.58	0.004	0.05	0.06	0.873	-5.71	ACR4 (Arabidopsis CRINKLY4)
CUST_17393_61641	VIT_04s0043g00290	GSVIVT01026314001	AT5G37478	-0.16	0.694	-5.86	-0.58	0.040	-2.50	0.00	0.996	-5.79	Microtubule-associated protein
CUST_43561_43531	VIT_19s0014g05130	GSVIVT01014592001	AT5G54690	-0.05	0.926	-6.17	-0.58	0.045	-2.63	0.37	0.332	-4.59	Glycosyl transferase family 8 protein
CUST_51614_58064	VIT_01s0011g05880	GSVIVT01011643001	AT1G14790	-0.10	0.687	-5.85	-0.58	0.001	1.99	-0.02	0.953	-5.78	RDR1 (RNA-dependent RNA polymerase 1)
NG2_12617_13076	VIT_13s0067g01180	GSVIVT01032800001	AT2G40160	0.40	0.008	-1.12	-0.57	0.000	3.54	0.03	0.936	-6.01	Leaf senescence related
CUST_32424_10772	VIT_12s0057g01430	GSVIVT01030135001	AT4G05030	-0.27	0.334	-4.93	-0.57	0.016	-1.47	-0.14	0.733	-5.53	Heavy-metal-associated domain-containing protein
NG2_5419_5074	VIT_18s0001g02570	GSVIVT01008852001	AT1G44350	-0.29	0.035	-2.74	-0.57	0.000	5.87	-0.11	0.652	-5.61	IAA-amino acid hydrolase 6
CUST_26224_32576	VIT_02s0236g00120	GSVIVT01004838001	-	-0.44	0.144	-3.91	-0.57	0.044	-2.61	-0.25	0.568	-5.23	Unknown
CUST_25225_52274	VIT_04s0023g03040	GSVIVT01018816001	-	-0.27	0.311	-4.85	-0.57	0.013	-1.26	-0.08	0.860	-5.70	Lactoylglutathione lyase
CUST_14169_19799	VIT_00s0454g00040	GSVIVT01006973001	-	0.40	0.017	-1.47	-0.57	0.001	1.85	-0.35	0.087	-3.08	Subtilisin protease
CUST_9976_54546	VIT_08s0105g00500	GSVIVT01011180001	AT5G01360	0.02	0.971	-6.19	-0.57	0.039	-2.47	-0.06	0.925	-5.76	Unknown protein
CUST_34662_58021	VIT_18s0001g06250	GSVIVT01009070001	AT1G22410	0.04	0.897	-6.14	-0.57	0.000	2.36	-0.21	0.353	-4.66	3-deoxy-D-arabino-heptulosonate 7-phosphate synthase
CUST_37453_27074	VIT_01s0026g00350	GSVIVT01020205001	AT1G60060	-0.09	0.838	-6.08	-0.57	0.041	-2.52	-0.24	0.578	-5.25	Basic helix-loop-helix (bHLH) family
CUST_41782_44378	VIT_18s0001g06580	GSVIVT01009090001	AT1G72230	-0.12	0.739	-5.94	-0.57	0.019	-1.63	-0.03	0.963	-5.78	Plastocyanin domain-containing protein
CUST_41454_47222	VIT_17s0000g02150	GSVIVT01008460001	AT4G16030	-0.08	0.843	-6.08	-0.57	0.025	-1.95	0.13	0.780	-5.60	Ribosomal protein L19
CUST_39537_11655	VIT_11s0016g01320	GSVIVT01015102001	AT5G35550	0.13	0.614	-5.71	-0.56	0.002	0.73	-0.31	0.192	-3.96	Myb domain protein 13
CUST_46913_59658	VIT_18s0001g00160	GSVIVT01008683001	AT1G76240	-0.09	0.826	-6.06	-0.56	0.029	-2.13	-0.27	0.473	-5.01	Unknown protein
CUST_47712_10232	VIT_15s0048g02990	GSVIVT01027397001	AT2G46620	-0.33	0.098	-3.46	-0.56	0.003	0.34	-0.08	0.830	-5.67	AAA-type ATPase
CUST_1306_49691	VIT_15s0045g00680	GSVIVT01026728001	AT1G59124	0.28	0.294	-4.77	-0.56	0.013	-1.28	0.51	0.063	-2.74	R protein PRF disease resistance protein
NG2_36151_38999	VIT_18s0001g08800	GSVIVT01009315001	AT1G27480	0.08	0.807	-6.24	-0.56	0.002	0.44	-0.03	0.956	-6.02	Lecithine cholesterol acyltransferase-like protein
CUST_17737_57873	VIT_11s0052g00100	GSVIVT01029311001	AT4G29930	-0.09	0.801	-6.03	-0.56	0.016	-1.50	0.28	0.406	-4.83	Basic helix-loop-helix (bHLH) family
CUST_50366_11761	VIT_00s0454g00030	GSVIVT01006972001	AT4G21323	0.50	0.001	1.24	-0.56	0.000	2.66	-0.32	0.083	-3.04	Subtilisin protease
CUST_26709_2482	VIT_10s0116g01780	GSVIVT01012727001	AT4G21960	-0.06	0.843	-6.08	-0.56	0.002	0.94	0.01	0.984	-5.79	Cationic peroxidase
NG2_5617_20047	VIT_16s0022g00310	GSVIVT01018682001	AT2G34930	0.04	0.908	-6.37	-0.56	0.000	2.84	-0.10	0.743	-5.77	EIX receptor 2
NG2_5495_35329	VIT_13s0067g02500	GSVIVT01032706001	AT3G10960	0.13	0.568	-5.82	-0.56	0.000	3.18	0.08	0.801	-5.85	Xanthine/uracil permease
CUST_9960_7829	VIT_08s0007g05130	GSVIVT01033638001	AT3G46690	-0.19	0.249	-4.57	-0.56	0.000	3.20	0.02	0.946	-5.77	UDP-glucoronosyl/UDP-glucosyl transferase
CUST_21716_27908	VIT_01s0010g00410	GSVIVT01010086001	AT5G26660	-0.53	0.061	-2.91	-0.56	0.048	-2.71	-0.52	0.123	-3.46	Myb domain protein 67
CUST_38012_52371	VIT_07s0031g00520	GSVIVT01022116001	AT5G67090	-0.12	0.694	-5.86	-0.56	0.005	-0.28	-0.06	0.878	-5.72	Unknown protein
CUST_25436_39146	VIT_06s0004g05020	GSVIVT01024928001	AT5G59480	-0.08	0.744	-5.95	-0.56	0.001	2.26	-0.08	0.783	-5.61	Haloacid dehalogenase hydrolase
CUST_46635_61021	VIT_03s0088g00150	GSVIVT01037072001	-	-0.15	0.620	-5.72	-0.56	0.009	-0.88	-0.25	0.427	-4.89	Serine carboxypeptidase SCPL17
CUST_1268_45385	VIT_08s0007g03990	GSVIVT01033767001	AT5G03760	0.11	0.682	-5.84	-0.55	0.002	0.81	-0.11	0.726	-5.52	Cellulose synthase CSLA09
CUST_16175_37567	VIT_12s0035g00880	GSVIVT01023260001	-	-0.20	0.447	-5.30	-0.55	0.006	-0.47	-0.03	0.939	-5.77	Lactoylglutathione lyase
CUST_27436_15625	VIT_19s0014g00250	GSVIVT01014085001	AT1G78560	0.23	0.448	-5.31	-0.55	0.025	-1.95	0.00	0.998	-5.79	Bile acid:sodium symporter
CUST_42575_47392	VIT_03s0063g00770	GSVIVT01031775001	-	0.22	0.413	-5.20	-0.55	0.012	-1.12	-0.01	0.992	-5.79	Carboxyesterase 12; CXE12
CUST_27144_57390	VIT_14s0066g01280	GSVIVT01032474001	AT3G27960	-0.02	0.964	-6.19	-0.55	0.009	-0.78	0.05	0.912	-5.75	Kinesin light chain
NG2_11863_25881	VIT_03s0063g02360	GSVIVT01031943001	-	-0.06	0.861	-6.32	-0.55	0.000	2.50	-0.19	0.443	-5.16	Epicotyl-specific tissue protein
CUST_10204_53514	VIT_11s0016g03940	GSVIVT01015389001	AT3G24520	0.21	0.563	-5.60	-0.55	0.043	-2.56	-0.07	0.905	-5.74	Heat shock transcription factor C1
CUST_45075_61254	VIT_17s0000g02650	GSVIVT01008402001	AT1G71030	-0.20	0.300	-4.80	-0.55	0.001	1.64	-0.28	0.184	-3.90	Myb domain protein 7
CUST_50521_51081	VIT_05s0102g01100	GSVIVT01010834001	AT3G46710	-0.14	0.615	-5.71	-0.55	0.005	-0.11	0.00	0.997	-5.79	R protein PRF disease resistance protein
CUST_42135_9440	VIT_15s0046g01140	GSVIVT01027069001	AT5G24110	0.20	0.494	-5.43	-0.55	0.014	-1.32	0.56	0.032	-2.05	WRKY DNA-binding protein 53
CUST_3135_22144	VIT_12s0134g00490	GSVIVT01000450001	AT1G18710	0.34	0.371	-5.07	-0.55	0.097	-3.50	0.81	0.026	-1.80	Myb domain protein 14
CUST_26003_9674	VIT_02s0025g01980	GSVIVT01019591001	AT4G24010	0.04	0.927	-6.17	-0.55	0.015	-1.37	-0.21	0.553	-5.20	Cellulose synthase CSLG3
CUST_14354_9826	VIT_15s0048g03000	GSVIVT01027396001	AT1G01200	0.10	0.749	-5.95	-0.55	0.009	-0.86	0.04	0.926	-5.76	GTPase RABA3
CUST_34104_39377	VIT_00s0259g00160	GSVIVT01005137001	AT5G47630	-0.25	0.295	-4.78	-0.55	0.008	-0.77	-0.23	0.440	-4.92	Acyl carrier protein, mitochondrial 3
NG2_12742_31304	VIT_18s0041g01220	GSVIVT01026015001	AT1G72030	-0.52	0.001	1.20	-0.55	0.000	1.79	-0.24	0.310	-4.76	GCN5 N-acetyltransferase (GNAT)
NG2_6847_42189	VIT_06s0080g01200	GSVIVT01036051001	AT3G44220	0.09	0.767	-6.19	-0.54	0.001	1.20	0.09	0.814	-5.87	Harpin-induced family protein
NG2_47997_44247	VIT_00s0125g00280	GSVIVT01013629001	AT1G31330	0.02	0.971	-6.42	-0.54	0.006	-0.90	0.03	0.963	-6.02	Photosystem I reaction center subunit III (PSAF)
CUST_34734_35656	VIT_17s0000g01290	GSVIVT01008552001	AT5G50750	0.04	0.935	-6.17	-0.54	0.018	-1.61	-0.11	0.787	-5.61	RGP1 (reversibly glycosylated polypeptide 1)
CUST_41638_60649	VIT_11s0016g02070	GSVIVT01015189001	AT5G56960	0.25	0.433	-5.26	-0.54	0.033	-2.27	0.08	0.879	-5.72	Basic helix-loop-helix (bHLH) family
NG2_7325_22060	VIT_18s0164g00100	GSVIVT01001603001	-	-0.23	0.118	-4.04	-0.54	0.000	5.04	-0.03	0.935	-6.01	Laccase
CUST_14911_48753	VIT_14s0006g01120	GSVIVT01030799001	AT5G37690	0.26	0.398	-5.16	-0.54	0.030	-2.16	-0.06	0.900	-5.74	Lipase GDSL
CUST_34099_41776	VIT_06s0009g01640	GSVIVT01037446001	AT2G27060	0.00	0.998	-6.20	-0.54	0.023	-1.89	-0.04	0.946	-5.77	Receptor protein kinase
CUST_38195_28102	VIT_11s0103g00140	GSVIVT01010921001	AT4G10310	0.02	0.955	-6.19	-0.54	0.008	-0.67	0.06	0.886	-5.73	Potassium-sodium symporter HKT1
CUST_49648_54944	VIT_02s0012g00990	GSVIVT01013190001	AT1G32540	-0.03	0.941	-6.18	-0.54	0.005	-0.08	0.02	0.965	-5.78	LOL1 (LSD ONE like 1)
CUST_24779_30538	VIT_18s0089g01200	GSVIVT01037107001	-	-0.03	0.934	-6.17	-0.54	0.008	-0.66	-0.05	0.904	-5.74	Berberine bridge enzyme
CUST_26045_25679	VIT_00s2032g00010	GSVIVT01004065001	-	0.09	0.834	-6.07	-0.54	0.028	-2.10	-0.06	0.909	-5.75	No hit
CUST_3097_38705	VIT_14s0030g00290	GSVIVT01022027001	-	-0.10	0.731	-5.93	-0.54	0.003	0.20	-0.23	0.377	-4.74	No hit
CUST_15398_34354	VIT_01s0137g00700	GSVIVT01000548001	-	0.43	0.022	-1.78	-0.54	0.004	0.05	0.26	0.311	-4.51	Lipase GDSL
CUST_52095_2621	VIT_12s0035g01540	GSVIVT01023188001	-	-0.21	0.502	-5.45	-0.54	0.023	-1.88	-0.35	0.263	-4.31	No hit
CUST_37167_27224	VIT_01s0182g00150	GSVIVT01003226001	AT4G25350	-0.33	0.172	-4.12	-0.54	0.014	-1.33	-0.43	0.114	-3.37	PHO1-like protein
CUST_41698_27712	VIT_06s0004g07900	GSVIVT01024580001	AT2G30395	0.13	0.729	-5.92	-0.54	0.034	-2.32	0.03	0.965	-5.78	Ovate family protein 17 OFP17
CUST_2724_53603	VIT_05s0020g01970	GSVIVT01017816001	-	-0.01	0.988	-6.20	-0.54	0.006	-0.30	-0.08	0.833	-5.67	Vesicle-associated membrane protein 27 VAP27-2
CUST_31843_42317	VIT_17s0000g08030	GSVIVT01007787001	AT1G70310	-0.08	0.810	-6.04	-0.54	0.011	-1.07	-0.17	0.627	-5.35	Spermidine synthase 2
CUST_37516_6542	VIT_08s0040g00780	GSVIVT01025800001	AT2G40890	-0.25	0.290	-4.76	-0.54	0.007	-0.55	-0.13	0.700	-5.48	P-coumaroyl shikimate 3'-hydroxylase isoform 1
NG2_21469_3393	VIT_08s0007g00680	GSVIVT01034138001	-	-0.07	0.840	-6.29	-0.53	0.002	0.33	-0.09	0.827	-5.89	Laccase
CUST_51970_28701	VIT_14s0108g00840	GSVIVT01011418001	AT5G39785	0.05	0.913	-6.16	-0.53	0.035	-2.33	0.22	0.570	-5.24	Unknown protein
CUST_19325_32614	VIT_02s0012g01570	GSVIVT01013135001	-	-0.31	0.073	-3.13	-0.53	0.001	1.34	-0.22	0.334	-4.60	Cinnamoyl-CoA reductase
CUST_38644_12720	VIT_13s0067g01120	GSVIVT01032803001	AT3G11170	-0.14	0.600	-5.68	-0.53	0.005	-0.29	0.22	0.424	-4.88	Omega-3 fatty acid desaturase, chloroplast, temperature-sensitive (FAD8)
NG2_6863_35193	VIT_02s0025g04720	GSVIVT01019892001	AT4G22880	-0.07	0.786	-6.22	-0.53	0.000	4.21	-0.07	0.827	-5.89	Leucoanthocyanidin dioxgenase
CUST_50900_32010	VIT_00s0341g00070	GSVIVT01006277001	AT2G35700	0.19	0.408	-5.19	-0.53	0.005	-0.09	-0.02	0.963	-5.78	AP2 domain-containing transcription factor TINY
CUST_1086_43270	VIT_12s0028g00530	GSVIVT01020846001	AT2G30890	0.13	0.744	-5.95	-0.53	0.049	-2.72	0.00	0.996	-5.79	Cytochrome B561
CUST_18007_62413	VIT_04s0008g02670	GSVIVT01035548001	AT5G24850	-0.29	0.350	-4.99	-0.53	0.044	-2.59	-0.17	0.689	-5.46	Cryptochrome DASH
NG2_36196_17329	VIT_17s0000g02680	GSVIVT01008398001	AT3G18070	-0.28	0.104	-3.89	-0.53	0.000	1.81	-0.09	0.792	-5.84	ABA glucosidase
CUST_7899_10698	VIT_00s0179g00360	GSVIVT01003141001	AT2G38820	-0.07	0.844	-6.09	-0.53	0.016	-1.47	-0.08	0.862	-5.70	Unknown protein
CUST_18377_37229	VIT_16s0098g00390	GSVIVT01038703001	-	0.27	0.252	-4.58	-0.53	0.010	-0.92	0.50	0.035	-2.14	Receptor kinase homolog LRK10
CUST_49994_28040	VIT_17s0000g01000	GSVIVT01008583001	AT3G01990	0.07	0.759	-5.97	-0.53	0.000	3.00	-0.28	0.107	-3.31	Amino acid-binding ACT
CUST_20484_33582	VIT_13s0067g01540	GSVIVT01032773001	AT5G05500	-0.05	0.903	-6.15	-0.53	0.018	-1.57	0.24	0.455	-4.97	Pollen Ole e 1 allergen and extensin
CUST_22870_43336	VIT_19s0014g03770	GSVIVT01014448001	AT5G45480	-0.12	0.697	-5.87	-0.53	0.015	-1.37	0.22	0.496	-5.07	Retrotransposon
CUST_8836_16778	VIT_13s0019g00750	GSVIVT01000829001	AT5G65020	-0.08	0.808	-6.04	-0.53	0.008	-0.75	-0.12	0.726	-5.52	Annexin ANN4
NG2_11829_29182	VIT_07s0197g00040	GSVIVT01003548001	AT5G66870	-0.02	0.962	-6.41	-0.52	0.001	1.14	0.22	0.351	-4.90	Lateral organ boundaries domain gene 36
CUST_8559_34830	VIT_00s0163g00020	GSVIVT01001582001	-	-0.05	0.879	-6.13	-0.52	0.004	0.07	0.08	0.808	-5.64	AarF domain-containing kinase ABC1
CUST_10078_59795	VIT_04s0008g05830	GSVIVT01035894001	AT2G25130	0.18	0.430	-5.25	-0.52	0.005	-0.18	-0.14	0.663	-5.42	Armadillo/beta-catenin repeat
NG2_36198_11127	VIT_03s0132g00040	GSVIVT01000320001	-	0.11	0.816	-6.26	-0.52	0.052	-3.18	0.70	0.019	-1.83	ATHVA22A (Arabidopsis thaliana HVA22 homologue A)
CUST_35232_58850	VIT_01s0026g02190	GSVIVT01020012001	AT1G69700	0.07	0.853	-6.10	-0.52	0.021	-1.75	-0.24	0.462	-4.98	ABA-responsive protein (HVA22c)
CUST_25948_46476	VIT_00s0187g00360	GSVIVT01003354001	AT1G45063	-0.01	0.987	-6.20	-0.52	0.008	-0.65	-0.21	0.455	-4.97	Uclacyanin I
CUST_25386_30618	VIT_03s0038g01600	GSVIVT01012543001	-	0.03	0.950	-6.18	-0.52	0.026	-2.02	0.11	0.804	-5.63	ABA-responsive protein (HVA22a)
CUST_23578_55264	VIT_14s0066g01820	GSVIVT01032531001	AT5G14930	-0.01	0.976	-6.19	-0.52	0.004	0.13	0.13	0.665	-5.42	SAG101 (senescence-associated gene 101)
CUST_42532_33264	VIT_12s0035g00050	GSVIVT01023370001	-	0.05	0.887	-6.13	-0.52	0.010	-0.97	0.06	0.878	-5.72	No hit
CUST_33176_38971	VIT_19s0014g03300	GSVIVT01014405001	AT1G52880	0.04	0.933	-6.17	-0.52	0.032	-2.24	-0.01	0.988	-5.79	NAC domain containing protein 2
CUST_28972_25261	VIT_18s0001g06610	GSVIVT01009093001	-	-0.28	0.197	-4.28	-0.52	0.008	-0.72	0.04	0.926	-5.76	Plastid-targeted protein 2
CUST_338_39451	VIT_17s0000g05110	GSVIVT01008122001	AT1G74110	-0.24	0.169	-4.10	-0.52	0.001	1.56	-0.02	0.943	-5.77	CYP78A4
CUST_11769_53568	VIT_10s0071g00860	GSVIVT01034362001	AT5G23400	0.11	0.781	-6.00	-0.52	0.035	-2.35	-0.13	0.777	-5.60	Disease resistance protein
CUST_39681_37009	VIT_06s0004g05170	GSVIVT01024911001	AT5G59260	0.03	0.930	-6.17	-0.52	0.005	-0.25	-0.12	0.713	-5.50	Lectin protein kinase
CUST_7864_27385	VIT_16s0100g00470	GSVIVT01010619001	AT5G07220	0.04	0.917	-6.16	-0.52	0.007	-0.60	-0.02	0.955	-5.78	BCL2 binding anthogene
CUST_2914_48996	VIT_04s0044g00810	GSVIVT01026551001	-	0.11	0.764	-5.98	-0.52	0.038	-2.43	0.19	0.628	-5.35	S-receptor kinase
NG2_7444_56610	VIT_16s0050g00160	GSVIVT01028972001	AT5G23850	0.43	0.001	1.63	-0.52	0.000	4.30	0.21	0.255	-4.55	DTA2 (downstream target of AGL15 2)
CUST_14015_15906	VIT_06s0080g00450	GSVIVT01036121001	AT2G27480	0.01	0.973	-6.19	-0.51	0.003	0.33	0.03	0.930	-5.76	Calcium-binding protein CML
CUST_26432_37608	VIT_08s0007g02940	GSVIVT01033886001	AT5G22380	-0.11	0.607	-5.69	-0.51	0.001	1.70	-0.16	0.491	-5.06	NAC domain containing protein 90
CUST_42590_203	VIT_19s0014g03840	GSVIVT01014456001	AT5G45480	0.14	0.599	-5.68	-0.51	0.009	-0.81	0.18	0.549	-5.19	Unknown protein
CUST_31980_34025	VIT_17s0000g03580	GSVIVT01008299001	AT1G73830	0.25	0.295	-4.78	-0.51	0.011	-1.05	0.24	0.406	-4.83	BEE3 (BR Enhanced expression 3)
CUST_6307_41056	VIT_05s0020g01110	GSVIVT01017717001	AT4G19410	0.05	0.865	-6.11	-0.51	0.003	0.25	-0.20	0.409	-4.84	Pectinacetylesterase
CUST_37776_44490	VIT_07s0031g00980	GSVIVT01022162001	AT2G22250	0.19	0.408	-5.19	-0.51	0.007	-0.63	0.11	0.757	-5.57	Aspartate aminotransferase
CUST_46843_46166	VIT_05s0102g00810	GSVIVT01010801001	-	0.23	0.381	-5.10	-0.51	0.016	-1.49	0.36	0.180	-3.88	Unknown protein
CUST_23317_2465	VIT_05s0077g00560	GSVIVT01034949001	AT3G17180	0.02	0.963	-6.19	-0.51	0.030	-2.16	-0.05	0.923	-5.76	Serine carboxypeptidase S10
CUST_27354_61024	VIT_15s0048g02430	GSVIVT01027454001	AT4G10490	-0.16	0.431	-5.26	-0.51	0.001	1.16	0.26	0.208	-4.05	Naringenin,2-oxoglutarate 3-dioxygenase
CUST_28327_823	VIT_07s0031g02200	GSVIVT01022301001	AT2G17500	-0.62	0.001	1.51	-0.51	0.007	-0.50	-0.29	0.243	-4.23	Auxin efflux carrier
CUST_17315_55330	VIT_15s0045g00880	GSVIVT01026742001	AT1G59124	0.12	0.612	-5.70	-0.51	0.004	0.11	0.41	0.048	-2.45	R protein PRF disease resistance protein
CUST_38546_51991	VIT_09s0002g00710	GSVIVT01016702001	AT5G27200	0.04	0.928	-6.17	-0.51	0.017	-1.53	0.03	0.946	-5.77	ACP2 (Acyl carrier protein 2)
CUST_22352_53461	VIT_14s0108g00400	GSVIVT01011378001	AT5G39865	0.30	0.235	-4.50	-0.51	0.026	-2.01	0.06	0.895	-5.73	Glutaredoxin family
CUST_23840_15261	VIT_16s0039g02600	GSVIVT01024459001	AT1G69100	-0.28	0.327	-4.91	-0.51	0.039	-2.46	-0.26	0.470	-5.00	Aspartyl protease
CUST_3032_53920	VIT_16s0022g02200	GSVIVT01018466001	AT5G51750	0.19	0.562	-5.60	-0.51	0.036	-2.38	-0.23	0.523	-5.13	Subtilase
CUST_19640_58867	VIT_03s0038g00150	GSVIVT01024221001	AT3G52840	0.10	0.750	-5.96	-0.51	0.010	-0.91	-0.17	0.589	-5.28	Beta-D-galactosidase
NG2_33304_33942	VIT_18s0001g02020	GSVIVT01008820001	AT5G09220	-0.25	0.054	-3.19	-0.50	0.000	4.44	-0.32	0.034	-2.45	Amino acid permease 3
CUST_13477_29978	VIT_00s0203g00070	GSVIVT01003662001	AT4G05100	0.38	0.043	-2.52	-0.50	0.006	-0.31	-0.13	0.672	-5.43	Myb domain protein 102
CUST_43295_15178	VIT_08s0007g05570	GSVIVT01033591001	AT2G41380	0.23	0.377	-5.09	-0.50	0.020	-1.70	0.33	0.242	-4.22	Embryo-abundant protein
CUST_38326_14091	VIT_13s0073g00180	GSVIVT01034644001	AT1G71500	-0.35	0.047	-2.62	-0.50	0.004	0.19	-0.24	0.314	-4.52	Rieske [2Fe-2S] domain
CUST_50318_36342	VIT_03s0063g00730	GSVIVT01031772001	AT2G03550	-0.20	0.376	-5.08	-0.50	0.006	-0.37	-0.14	0.625	-5.35	CXE carboxylesterase CXE10
NG2_48315_49094	VIT_00s0301g00090	GSVIVT01005840001	-	0.02	0.936	-6.39	-0.49	0.000	3.30	-0.53	0.000	2.33	NDA2 (alternative NAD(P)H dehydrogenase 2)
NG2_686_20227	VIT_03s0132g00090	GSVIVT01000328001	-	0.19	0.446	-5.53	-0.49	0.006	-0.96	0.56	0.007	-0.77	ATHVA22A (Arabidopsis thaliana HVA22 homologue A)
CUST_29583_38499	VIT_06s0004g01020	GSVIVT01025394001	AT1G58170	0.92	0.000	4.10	-0.48	0.035	-2.35	0.29	0.348	-4.64	Dirigent protein
CUST_24843_36279	VIT_00s1312g00010	GSVIVT01004405001	AT5G10570	0.50	0.031	-2.16	-0.48	0.043	-2.56	0.16	0.671	-5.43	Basic helix-loop-helix (bHLH) family
NG2_12705_16591	VIT_19s0014g03960	GSVIVT01014471001	AT4G27310	-0.54	0.000	2.58	-0.47	0.001	0.67	-0.32	0.099	-3.53	Zinc finger (B-box type)
NG2_41192_14225	VIT_12s0028g03570	GSVIVT01020559001	AT3G15354	-0.58	0.000	2.59	-0.47	0.003	-0.23	-0.35	0.081	-3.33	SPA3 (SPA1-related 3)
CUST_1754_24655	VIT_18s0001g05020	GSVIVT01008993001	AT1G22160	-0.32	0.166	-4.08	-0.46	0.034	-2.30	-0.64	0.009	-0.75	Senescence-associated protein
CUST_23454_55171	VIT_19s0027g00860	GSVIVT01020389001	-	0.81	0.002	0.98	-0.45	0.094	-3.47	0.58	0.058	-2.65	NAC domain-containing protein 42
CUST_30206_28568	VIT_00s1314g00010	GSVIVT01004409001	AT2G22770	-0.28	0.086	-3.30	-0.45	0.003	0.25	-0.52	0.003	0.27	Basic helix-loop-helix (bHLH) family
NG2_7026_51511	VIT_10s0003g02220	GSVIVT01021320001	AT5G45650	0.59	0.011	-1.48	-0.44	0.072	-3.53	0.11	0.840	-5.90	Subtilisin
CUST_17288_32489	VIT_16s0050g00740	GSVIVT01028904001	-	0.54	0.039	-2.41	-0.44	0.102	-3.56	0.18	0.675	-5.44	Short-chain dehydrogenase/reductase (SDR)
CUST_25191_17033	VIT_00s0710g00010	GSVIVT01002388001	AT5G65280	-0.58	0.002	0.59	-0.44	0.023	-1.88	-0.30	0.237	-4.20	GCR2-like 1 ABA receptor
CUST_25325_8570	VIT_01s0011g03640	GSVIVT01011886001	AT1G25410	-0.66	0.006	-0.33	-0.44	0.085	-3.34	0.02	0.969	-5.78	Adenylate isopentenyltransferase
CUST_1221_6060	VIT_03s0063g01910	GSVIVT01031895001	AT1G49405	-0.72	0.012	-1.15	-0.43	0.170	-4.17	-0.34	0.408	-4.83	Integral membrane protein
NG2_12673_31691	VIT_05s0094g00220	GSVIVT01038111001	AT3G54420	0.69	0.000	7.43	-0.41	0.004	-0.54	0.33	0.068	-3.15	Chitinase class IV
CUST_39717_38129	VIT_13s0067g03140	GSVIVT01032661001	AT2G40750	-0.04	0.935	-6.17	-0.41	0.103	-3.58	0.73	0.007	-0.56	WRKY DNA-binding protein 70
CUST_13428_17723	VIT_11s0149g00040	GSVIVT01001035001	AT5G35170	-0.71	0.020	-1.68	-0.41	0.238	-4.58	-0.13	0.824	-5.66	Adenylate kinase
NG2_5221_57813	VIT_05s0049g01400	GSVIVT01027855001	AT3G23410	0.54	0.000	2.52	-0.40	0.007	-1.07	0.21	0.336	-4.85	Alcohol oxidase
CUST_50581_60589	VIT_04s0008g02510	GSVIVT01035532001	-	0.42	0.028	-2.05	-0.40	0.037	-2.41	0.69	0.002	0.91	Receptor kinase homolog LRK10
NG2_45497_36221	VIT_12s0028g02810	GSVIVT01020636001	-	0.04	0.908	-6.37	-0.40	0.004	-0.33	-0.67	0.000	5.22	Isoflavone methyltransferase/ Orcinol O-methyltransferase 1 oomt1
CUST_19559_42513	VIT_00s0233g00030	GSVIVT01004775001	AT4G22590	-0.40	0.024	-1.86	-0.40	0.026	-1.99	-0.56	0.006	-0.36	Trehalose-6-phosphate phosphatase
NG2_35923_29303	VIT_01s0127g00560	GSVIVT01013755001	AT1G60420	0.06	0.900	-6.36	-0.39	0.114	-4.03	0.64	0.014	-1.57	Protein disulfide isomerase
CUST_13539_7419	VIT_06s0004g06170	GSVIVT01024785001	AT3G47070	-0.72	0.038	-2.39	-0.39	0.338	-5.02	-0.14	0.835	-5.67	Thylakoid soluble phosphoprotein
CUST_15597_33920	VIT_02s0154g00110	GSVIVT01001275001	AT4G22590	-0.26	0.296	-4.78	-0.39	0.074	-3.18	-0.57	0.019	-1.48	Trehalose-6-phosphate phosphatase (AtTPPA)
CUST_42627_23013	VIT_18s0001g02540	GSVIVT01008850001	-	-0.25	0.484	-5.40	-0.39	0.218	-4.47	-0.75	0.022	-1.63	ARR9 typeA
CUST_17740_54536	VIT_14s0083g00640	GSVIVT01036499001	AT5G15840	-1.19	0.006	-0.43	-0.39	0.495	-5.50	-0.92	0.082	-3.02	Constans 2 (COL2)
CUST_27894_49013	VIT_14s0219g00220	GSVIVT01003983001	AT5G14370	-0.18	0.315	-4.86	-0.39	0.013	-1.26	-0.56	0.002	0.86	CCT motif constans-like
CUST_4011_48656	VIT_07s0005g01830	GSVIVT01028159001	AT4G01935	-0.76	0.007	-0.50	-0.38	0.229	-4.53	-0.48	0.186	-3.92	Unknown protein
CUST_25702_20064	VIT_18s0001g12100	GSVIVT01009663001	AT1G75100	-0.83	0.004	0.10	-0.38	0.245	-4.61	-0.21	0.656	-5.40	Auxilin
NG2_36528_11064	VIT_06s0004g06680	GSVIVT01024731001	AT3G55950	0.59	0.012	-1.64	-0.37	0.162	-4.42	-0.01	0.989	-6.03	ACR4 (Arabidopsis CRINKLY4)
CUST_8535_58094	VIT_08s0007g08850	GSVIVT01033247001	-	-0.75	0.041	-2.47	-0.37	0.401	-5.23	0.39	0.463	-4.99	No hit
CUST_3906_19721	VIT_14s0036g00210	GSVIVT01023560001	AT3G03470	2.84	0.000	18.83	-0.37	0.251	-4.64	0.86	0.009	-0.71	CYP89A6
CUST_33997_9977	VIT_02s0025g01380	GSVIVT01019523001	AT4G11050	-0.42	0.108	-3.57	-0.37	0.176	-4.21	-0.67	0.019	-1.52	Endo-1,4-beta-glucanase
NG2_36204_38538	VIT_01s0011g03850	GSVIVT01011858001	AT1G73810	0.17	0.563	-5.81	-0.37	0.081	-3.66	0.72	0.001	1.04	Unknown protein
CUST_52191_8741	VIT_18s0001g14480	GSVIVT01009928001	AT1G75800	-0.53	0.003	0.31	-0.37	0.047	-2.67	-0.07	0.835	-5.67	Thaumatin SCUTL1
NG2_12672_19792	VIT_05s0094g00260	GSVIVT01038111001	AT3G54420	0.63	0.000	2.16	-0.37	0.057	-3.27	0.33	0.171	-4.12	Chitinase, class IV [Vitis vinifera]
CUST_23683_49262	VIT_13s0067g01970	GSVIVT01032744001	AT5G05390	0.66	0.002	0.76	-0.37	0.108	-3.63	0.24	0.430	-4.90	Laccase
NG2_48539_27070	VIT_04s0008g00220	GSVIVT01035295001	AT3G16500	-0.56	0.000	3.53	-0.37	0.014	-1.76	-0.40	0.019	-1.86	IAA6
CUST_1638_42836	VIT_13s0019g02180	GSVIVT01016487001	AT5G06060	-0.73	0.000	4.05	-0.37	0.047	-2.68	0.01	0.980	-5.79	Tropinone reductase
CUST_38588_1084	VIT_00s2608g00010	GSVIVT01006503001	-	-0.83	0.016	-1.44	-0.36	0.389	-5.19	-0.58	0.190	-3.94	Photosystem II PsbB
CUST_11291_59429	VIT_14s0068g00050	GSVIVT01032882001	-	-0.53	0.049	-2.68	-0.36	0.219	-4.47	-0.15	0.759	-5.57	No hit
CUST_284_52731	VIT_18s0001g09390	GSVIVT01009374001	-	0.52	0.000	5.68	-0.36	0.002	0.92	0.38	0.004	0.01	Protein phosphatase 2C
CUST_52345_30317	VIT_03s0038g04250	GSVIVT01023837001	-	0.70	0.020	-1.69	-0.36	0.311	-4.91	0.44	0.279	-4.38	Cellulose synthase CESA2
NG2_12613_26688	VIT_18s0001g13230	GSVIVT01009791001	AT1G45130	0.53	0.001	1.14	-0.35	0.037	-2.83	0.15	0.585	-5.49	Beta-galactosidase BG1 [Vitis vinifera]
CUST_32338_46980	VIT_00s0238g00080	GSVIVT01025878001	AT4G36150	0.79	0.004	0.07	-0.35	0.270	-4.73	0.32	0.418	-4.86	TIR-NBS-LRR disease resistance
CUST_22823_37870	VIT_17s0000g09800	GSVIVT01007582001	AT1G67750	-0.78	0.023	-1.81	-0.34	0.418	-5.28	-0.97	0.014	-1.18	No hit
NG2_5112_16085	VIT_03s0038g00690	GSVIVT01024173001	AT2G21320	-0.78	0.000	3.19	-0.34	0.145	-4.30	-0.17	0.655	-5.62	Zinc finger (B-box type)
CUST_42193_42592	VIT_07s0005g05510	GSVIVT01028548001	AT3G24660	0.04	0.928	-6.17	-0.34	0.137	-3.91	-0.51	0.041	-2.28	Kinase-like protein TMKL1
NG2_12573_47779	VIT_04s0008g07150	GSVIVT01036018001	AT5G10770	0.06	0.806	-6.24	-0.34	0.012	-1.63	0.53	0.000	1.96	Aspartyl protease
CUST_3292_26224	VIT_01s0011g02730	GSVIVT01011981001	AT3G25620	0.55	0.012	-1.13	-0.33	0.172	-4.18	0.25	0.436	-4.91	ABC transporter G member 3
CUST_23152_40242	VIT_16s0022g00240	GSVIVT01018692001	AT2G34930	0.53	0.012	-1.08	-0.33	0.152	-4.03	0.49	0.049	-2.47	EIX receptor 2
CUST_30704_56284	VIT_13s0067g03750	GSVIVT01032625001	AT5G13580	0.55	0.026	-1.97	-0.33	0.239	-4.58	0.09	0.850	-5.69	Stigma/style ABC transporter WBC19
CUST_8105_35184	VIT_14s0006g00910	GSVIVT01030779001	AT1G66330	-0.74	0.006	-0.40	-0.32	0.312	-4.92	-0.15	0.764	-5.58	ATA15 protein
CUST_9097_5526	VIT_06s0009g01670	GSVIVT01037444001	AT2G21530	-0.59	0.022	-1.79	-0.32	0.279	-4.78	-0.13	0.784	-5.61	forkhead-associated domain-containing protein
CUST_38712_46437	VIT_18s0001g05670	GSVIVT01009032001	AT1G34670	0.62	0.003	0.46	-0.32	0.159	-4.09	0.35	0.195	-3.97	Myb domain protein 93
CUST_50468_41842	VIT_08s0032g00760	GSVIVT01022520001	AT2G38640	-0.90	0.042	-2.50	-0.32	0.597	-5.74	0.07	0.940	-5.77	Translation initiation factor eIF-2 beta subunit
NG2_48004_22133	VIT_08s0007g04820	GSVIVT01033671001	AT3G53190	0.06	0.854	-6.31	-0.32	0.067	-3.46	-0.53	0.004	-0.27	Pectate lyase
CUST_20471_51476	VIT_09s0002g08960	GSVIVT01017556001	AT1G80690	-0.23	0.325	-4.90	-0.31	0.142	-3.95	-0.57	0.011	-0.97	EREBP-4
NG11_4749_12704	VIT_17s0000g05550	GSVIVT01008072001	AT3G47960	0.57	0.000	4.49	-0.31	0.036	-3.51	0.12	0.690	-5.89	Proton-dependent oligopeptide transport (POT) family protein
CUST_31440_6752	VIT_18s0166g00060	GSVIVT01001657001	-	0.86	0.001	1.91	-0.30	0.320	-4.95	0.20	0.635	-5.37	No hit
CUST_32337_17347	VIT_18s0041g02440	GSVIVT01025878001	AT4G36150	0.69	0.014	-1.31	-0.30	0.391	-5.20	0.33	0.413	-4.85	TIR-NBS-LRR-TIR disease resistance protein
CUST_29086_38799	VIT_01s0127g00470	GSVIVT01013763001	AT1G60450	-0.77	0.032	-2.18	-0.29	0.536	-5.61	-0.22	0.724	-5.52	Galactinol synthase
NG2_4998_10266	VIT_14s0036g00810	GSVIVT01023491001	AT4G11820	0.51	0.005	-0.76	-0.29	0.168	-4.45	0.20	0.500	-5.30	HMG-CoA synthase 2
CUST_27577_62371	VIT_00s0324g00060	GSVIVT01006043001	AT1G22360	1.18	0.002	1.10	-0.29	0.564	-5.67	-0.16	0.824	-5.66	UDP-glycosyltransferase 85A8
CUST_42686_60002	VIT_19s0093g00140	GSVIVT01038034001	AT5G04290	-0.77	0.035	-2.31	-0.29	0.548	-5.63	-0.54	0.254	-4.28	KOW domain-containing transcription factor family protein KTF1
NG2_45664_24106	VIT_12s0028g02520	GSVIVT01020666001	AT2G31070	-0.92	0.001	1.12	-0.28	0.486	-5.67	-0.52	0.164	-4.08	TCP family transcription factor 4
CUST_29290_60197	VIT_08s0007g02280	GSVIVT01033957001	-	0.16	0.733	-5.93	-0.27	0.505	-5.53	0.73	0.048	-2.45	Phospholipase C
CUST_46147_20505	VIT_01s0011g02060	GSVIVT01012056001	AT5G08250	0.51	0.035	-2.28	-0.27	0.343	-5.03	0.18	0.652	-5.40	CYP86B1
CUST_44193_13967	VIT_05s0124g00610	GSVIVT01013586001	-	-0.86	0.033	-2.23	-0.26	0.643	-5.84	-0.18	0.806	-5.64	Ankyrin repeat protein family
CUST_1742_37668	VIT_16s0022g02250	GSVIVT01018460001	AT5G51780	-0.96	0.000	4.67	-0.26	0.343	-5.03	-0.89	0.001	1.67	Basic helix-loop-helix (bHLH) family
NG2_7155_16919	VIT_01s0137g00810	GSVIVT01000535001	AT1G67880	-0.14	0.723	-6.12	-0.25	0.396	-5.43	-0.73	0.004	-0.36	Acetylglucosaminyltransferase
CUST_28205_46834	VIT_18s0001g12880	GSVIVT01009751001	AT1G19640	0.73	0.000	2.77	-0.25	0.276	-4.76	0.72	0.002	0.83	Jasmonate O-methyltransferase
CUST_46686_39717	VIT_15s0048g01150	GSVIVT01027588001	AT2G45680	-0.52	0.035	-2.28	-0.24	0.413	-5.27	-0.54	0.061	-2.71	TCP family transcription factor TCP9
CUST_308_39585	VIT_17s0000g10060	GSVIVT01007554001	AT3G48460	0.52	0.014	-1.28	-0.24	0.334	-5.00	0.05	0.903	-5.74	Lipase GDSL
CUST_28041_12460	VIT_00s2395g00010	GSVIVT01006120001	-	-0.22	0.432	-5.26	-0.24	0.364	-5.11	-0.58	0.025	-1.77	No hit
NG2_33774_17657	VIT_06s0004g01970	GSVIVT01025289001	-	0.86	0.000	5.93	-0.24	0.331	-5.22	-0.35	0.183	-4.19	No hit
CUST_8083_17757	VIT_14s0036g00140	GSVIVT01023562001	AT1G64950	2.43	0.000	11.81	-0.24	0.642	-5.84	0.91	0.033	-2.08	CyP82A2
CUST_10362_27944	VIT_14s0006g00840	GSVIVT01030771001	-	-0.13	0.832	-6.07	-0.23	0.670	-5.89	0.87	0.048	-2.46	No hit
CUST_4264_47242	VIT_12s0034g00450	GSVIVT01023065001	-	-0.08	0.837	-6.08	-0.23	0.397	-5.22	-0.93	0.000	2.58	No hit
CUST_1551_44885	VIT_01s0010g00930	GSVIVT01010152001	AT2G04038	-0.77	0.048	-2.65	-0.23	0.684	-5.92	-0.47	0.384	-4.76	BZIP transcription factor bZIP58
CUST_20466_7454	VIT_11s0016g02980	GSVIVT01015284001	AT5G56550	-0.55	0.048	-2.65	-0.22	0.534	-5.60	-0.68	0.033	-2.05	Unknown protein
CUST_17225_33669	VIT_01s0146g00320	GSVIVT01000945001	-	-0.74	0.011	-1.07	-0.21	0.593	-5.74	-0.20	0.694	-5.47	No hit
CUST_30486_29274	VIT_08s0007g05830	GSVIVT01033565001	-	-0.53	0.006	-0.29	-0.21	0.366	-5.12	-0.18	0.532	-5.16	No hit
CUST_15904_49795	VIT_18s0166g00070	GSVIVT01001658001	-	0.56	0.045	-2.58	-0.21	0.569	-5.68	0.13	0.806	-5.64	No hit
CUST_17465_49753	VIT_08s0032g00780	GSVIVT01022524001	AT2G38910	0.58	0.007	-0.57	-0.21	0.451	-5.38	0.25	0.431	-4.90	Calcium-dependent protein kinase 20 CPK20
CUST_370_47076	VIT_14s0030g02230	GSVIVT01021787001	AT2G24260	-0.57	0.000	2.87	-0.20	0.243	-4.60	-0.23	0.262	-4.31	Unfertilized embryo sac 12 UNE12
NG2_11835_1194	VIT_18s0001g03910	GSVIVT01008935001	AT1G77760	-0.54	0.000	3.73	-0.20	0.223	-4.77	-0.46	0.004	-0.33	Nitrate reductase 2 (NR2)
CUST_8059_41310	VIT_01s0011g01220	GSVIVT01012147001	AT1G30950	-0.72	0.018	-1.58	-0.20	0.646	-5.85	-0.34	0.437	-4.92	Unusual floral organs (UFO)
CUST_38774_49314	VIT_05s0077g01820	GSVIVT01035094001	AT3G16800	-0.62	0.010	-0.87	-0.20	0.533	-5.60	-0.29	0.388	-4.77	Protein phosphatase 2C
CUST_13236_52312	VIT_05s0102g00200	GSVIVT01010744001	AT2G31480	0.60	0.001	2.22	-0.20	0.332	-4.99	0.28	0.210	-4.06	Unknown protein
CUST_4050_28371	VIT_06s0004g06910	GSVIVT01024701001	AT1G07120	0.03	0.945	-6.18	-0.20	0.502	-5.52	0.65	0.012	-1.00	Unknown protein
CUST_50783_26534	VIT_05s0020g02880	GSVIVT01017911001	AT5G19220	-0.65	0.004	0.08	-0.19	0.512	-5.55	-0.20	0.576	-5.25	ADP-glucose pyrophosphorylase
NG2_35921_59260	VIT_01s0011g00600	GSVIVT01012209001	-	-0.63	0.000	3.68	-0.19	0.360	-5.31	-0.63	0.001	1.65	Acclimation of photosynthesis to environment
CUST_39172_60970	VIT_12s0134g00500	GSVIVT01000451001	AT4G03270	0.58	0.019	-1.64	-0.19	0.574	-5.69	0.09	0.863	-5.70	Cyclin D6
NG2_5265_20693	VIT_13s0101g00460	GSVIVT01010719001	-	-0.59	0.001	1.28	-0.19	0.452	-5.58	-0.41	0.062	-3.06	No hit
NG2_33316_27700	VIT_03s0017g01400	GSVIVT01015780001	AT2G32210	-0.12	0.720	-6.11	-0.18	0.544	-5.81	0.52	0.030	-2.33	Adhesive/proline-rich protein
CUST_15333_17284	VIT_02s0012g01270	GSVIVT01013161001	AT4G17870	-0.53	0.001	1.64	-0.18	0.351	-5.06	-0.19	0.399	-4.81	Abscisic acid receptor PYL1 RCAR12
NG2_36471_24551	VIT_18s0041g02270	GSVIVT01025922001	AT1G18020	-0.54	0.001	1.24	-0.18	0.437	-5.54	-0.06	0.881	-5.95	12-oxophytodienoate reductase 2
CUST_1344_4605	VIT_02s0033g00920	GSVIVT01022735001	-	-0.17	0.595	-5.67	-0.18	0.579	-5.70	0.59	0.029	-1.92	No hit
CUST_10990_26564	VIT_17s0000g00640	GSVIVT01008612001	-	0.77	0.013	-1.20	-0.18	0.706	-5.96	0.50	0.219	-4.11	No hit
CUST_18131_7206	VIT_07s0141g00700	GSVIVT01003817001	-	-0.63	0.033	-2.22	-0.17	0.681	-5.91	-0.54	0.132	-3.54	R protein MLA10
CUST_26470_22268	VIT_13s0156g00370	GSVIVT01001374001	-	-0.67	0.015	-1.35	-0.17	0.662	-5.88	-0.44	0.213	-4.07	Myb family
CUST_15663_39867	VIT_10s0003g03650	GSVIVT01021479001	AT1G66960	-0.01	0.982	-6.20	-0.17	0.583	-5.71	0.63	0.016	-1.30	Beta-amyrin synthase
NG2_48557_28456	VIT_00s2015g00020	GSVIVT01005600001	-	-0.57	0.000	4.33	-0.16	0.383	-5.38	-0.05	0.878	-5.95	F-box family protein
CUST_22238_46098	VIT_06s0004g03120	GSVIVT01025160001	AT3G45290	0.61	0.032	-2.19	-0.16	0.695	-5.94	0.38	0.329	-4.58	MLO-like protein 3
CUST_42600_61341	VIT_08s0040g02800	GSVIVT01025586001	AT3G09560	-0.75	0.006	-0.36	-0.16	0.686	-5.92	-0.41	0.252	-4.27	Lipin
CUST_1109_16570	VIT_07s0031g02580	GSVIVT01022351001	-	-0.32	0.247	-4.56	-0.15	0.654	-5.86	-0.62	0.027	-1.87	CTV.22
CUST_28905_57344	VIT_18s0122g00910	GSVIVT01013408001	AT1G42560	0.09	0.887	-6.13	-0.15	0.780	-6.07	-0.85	0.034	-2.10	Mlo5
CUST_13638_22885	VIT_12s0134g00160	GSVIVT01000416001	AT4G03210	0.63	0.022	-1.79	-0.15	0.717	-5.98	0.11	0.835	-5.67	Xyloglucan endotransglycosylase/hydrolase 16
NG2_11782_21420	VIT_14s0030g00680	GSVIVT01021975001	ATCG00380	-0.80	0.000	1.95	-0.14	0.737	-6.18	-0.69	0.010	-1.18	Ribosomal protein S4 [Vitis vinifera]
CUST_16113_49513	VIT_06s0004g05810	GSVIVT01024833001	AT5G59010	-0.27	0.103	-3.52	-0.14	0.507	-5.53	-0.57	0.002	0.93	TPR-containing protein kinase
CUST_21856_19099	VIT_08s0056g00180	GSVIVT01029838001	AT2G38640	-0.52	0.032	-2.19	-0.13	0.705	-5.95	-0.12	0.787	-5.61	Translation initiation factor IF-2B subunit delta
CUST_23613_2091	VIT_00s0144g00170	GSVIVT01000881001	-	0.21	0.526	-5.51	-0.13	0.738	-6.01	1.10	0.000	2.74	HcrVf1 protein
CUST_18741_21422	VIT_05s0020g03750	GSVIVT01018010001	AT1G05450	0.53	0.017	-1.46	-0.13	0.689	-5.93	0.10	0.805	-5.64	Protease inhibitor/seed storage/lipid transfer protein (LTP)
CUST_12925_61660	VIT_18s0001g09920	GSVIVT01009432001	-	-0.09	0.752	-5.96	-0.13	0.634	-5.82	-0.51	0.019	-1.50	Cyclin delta-3 (CYCD3_1)
CUST_38477_1594	VIT_11s0052g00260	GSVIVT01029291001	AT2G34690	0.08	0.823	-6.06	-0.13	0.696	-5.94	0.62	0.014	-1.18	Unknown protein
CUST_2623_30327	VIT_08s0007g08620	GSVIVT01033267001	-	-0.61	0.026	-1.95	-0.12	0.771	-6.06	-0.40	0.266	-4.33	No hit
CUST_24337_37275	VIT_00s2594g00010	GSVIVT01006501001	AT4G22130	0.56	0.015	-1.36	-0.12	0.724	-5.99	0.10	0.810	-5.64	Receptor protein kinase
CUST_9313_40708	VIT_14s0128g00690	GSVIVT01000071001	AT5G39100	1.10	0.011	-1.00	-0.12	0.872	-6.19	0.86	0.105	-3.28	Germin protein 3
CUST_45216_18605	VIT_11s0016g05320	GSVIVT01015537001	AT2G41480	-0.71	0.001	1.32	-0.12	0.716	-5.97	-0.32	0.275	-4.37	Peroxidase
NG2_5105_229	VIT_00s0409g00050	GSVIVT01006742001	AT4G00960	0.50	0.000	4.09	-0.12	0.516	-5.74	0.52	0.000	2.48	Receptor-like serine-threonine protein kinase
CUST_44345_54956	VIT_12s0035g00580	GSVIVT01023300001	-	0.66	0.014	-1.29	-0.12	0.784	-6.08	-0.05	0.933	-5.76	No hit
CUST_51705_43827	VIT_13s0019g03700	GSVIVT01016335001	-	0.64	0.007	-0.53	-0.12	0.752	-6.03	0.56	0.046	-2.41	Lateral organ boundaries protein 1
CUST_26292_7571	VIT_02s0033g01100	GSVIVT01022770001	-	-0.60	0.031	-2.15	-0.12	0.792	-6.09	-0.31	0.435	-4.91	No hit
CUST_19704_22578	VIT_02s0012g00150	GSVIVT01013275001	AT5G47070	0.08	0.811	-6.05	-0.12	0.693	-5.93	0.53	0.022	-1.63	NAK-type protein kinase
CUST_10862_15210	VIT_16s0098g01380	GSVIVT01038595001	AT4G27740	0.51	0.022	-1.78	-0.11	0.744	-6.02	-0.02	0.970	-5.78	Yippee
NG2_33486_55835	VIT_09s0070g00450	GSVIVT01034263001	-	-0.53	0.001	1.63	-0.11	0.680	-6.08	0.04	0.927	-6.00	No hit
CUST_41666_46148	VIT_13s0067g02360	GSVIVT01032715001	AT5G05340	1.58	0.000	14.43	-0.11	0.733	-6.00	0.32	0.227	-4.15	Peroxidase, class III
CUST_40953_16412	VIT_12s0034g02270	GSVIVT01022861001	-	-0.57	0.003	0.24	-0.10	0.726	-5.99	-0.22	0.434	-4.91	Cc-nbs-lrr resistance protein
NG2_48263_19003	VIT_08s0040g02400	GSVIVT01025631001	AT2G37080	-0.53	0.001	1.09	-0.10	0.710	-6.13	-0.48	0.012	-1.34	Myosin heavy chain
NG2_47889_28044	VIT_03s0063g00020	GSVIVT01031702001	AT5G25550	-0.75	0.009	-1.34	-0.10	0.865	-6.36	-0.27	0.606	-5.53	LRX2 (leucine-rich repeat/extensin 2)
CUST_46345_46610	VIT_19s0027g01350	GSVIVT01020322001	-	-0.54	0.022	-1.77	-0.10	0.785	-6.08	-0.16	0.685	-5.46	R protein MLA10
CUST_20059_34535	VIT_11s0016g01860	GSVIVT01015167001	AT4G26090	-0.01	0.990	-6.20	-0.10	0.738	-6.01	0.53	0.019	-1.48	RPS2 (resistant to p. syringae 2)
CUST_31466_14628	VIT_19s0015g02890	GSVIVT01014953001	AT1G78380	0.17	0.717	-5.90	-0.10	0.856	-6.17	0.86	0.020	-1.54	Glutathione S-transferase 25 GSTU25
NG2_40632_40382	VIT_08s0007g07190	GSVIVT01033423001	AT3G58480	0.37	0.008	-1.17	-0.10	0.668	-6.06	0.54	0.001	1.60	Calmodulin-binding region IQ
CUST_3869_58162	VIT_00s0246g00050	GSVIVT01004963001	-	-0.62	0.049	-2.66	-0.10	0.852	-6.17	-0.51	0.189	-3.94	NADH dehydrogenase I subunit 2
CUST_37083_38164	VIT_17s0000g01160	GSVIVT01008567001	AT3G01930	0.62	0.001	1.31	-0.10	0.738	-6.01	0.12	0.709	-5.50	Nodulin
NG2_48265_21319	VIT_19s0027g00870	GSVIVT01020388001	-	0.83	0.001	1.31	-0.10	0.850	-6.34	0.51	0.112	-3.67	NAC domain-containing protein 42
NG2_12197_29306	VIT_12s0034g01160	GSVIVT01023000001	AT1G17800	0.52	0.025	-2.39	-0.10	0.832	-6.32	-0.12	0.818	-5.88	Blue (type 1) copper domain
CUST_37292_37956	VIT_01s0011g03110	GSVIVT01011942001	AT1G68670	-0.53	0.003	0.25	-0.09	0.734	-6.00	-0.44	0.040	-2.27	Myb family
CUST_1689_7239	VIT_05s0051g00590	GSVIVT01029047001	AT1G04680	-0.60	0.031	-2.17	-0.09	0.839	-6.15	-0.62	0.059	-2.67	Pectate lyase
CUST_29942_40428	VIT_06s0004g01400	GSVIVT01025347001	-	0.65	0.000	2.38	-0.09	0.751	-6.03	0.53	0.012	-1.07	S-receptor kinase
CUST_11324_56811	VIT_19s0015g02040	GSVIVT01014888001	AT2G43240	0.56	0.049	-2.67	-0.09	0.852	-6.17	0.30	0.459	-4.98	UDP-galactose transporter 6
CUST_19808_42708	VIT_12s0121g00060	GSVIVT01013310001	AT3G14470	0.09	0.683	-5.84	-0.09	0.673	-5.90	0.67	0.000	3.49	R protein MLA10
CUST_10735_25204	VIT_05s0051g00610	GSVIVT01029051001	-	0.00	0.995	-6.20	-0.09	0.792	-6.09	-0.54	0.028	-1.91	No hit
CUST_9795_29022	VIT_04s0023g00480	GSVIVT01019108001	AT5G16460	0.06	0.796	-6.02	-0.09	0.657	-5.87	-0.51	0.001	1.11	Unknown
CUST_50285_46635	VIT_18s0001g01330	GSVIVT01001235001	AT1G14530	0.52	0.021	-1.73	-0.08	0.819	-6.13	0.22	0.511	-5.11	TOM3
CUST_51456_37188	VIT_16s0039g01770	GSVIVT01024369001	-	-0.69	0.047	-2.63	-0.08	0.896	-6.22	-0.50	0.262	-4.31	Major pollen allergen Car b 1 isoforms 1A and 1B
CUST_30307_37380	VIT_04s0008g04360	GSVIVT01035730001	-	-0.56	0.048	-2.65	-0.08	0.870	-6.19	-0.41	0.272	-4.35	No hit
CUST_31123_7081	VIT_14s0068g01670	GSVIVT01033053001	AT3G01990	0.57	0.017	-1.49	-0.08	0.849	-6.17	0.39	0.200	-4.00	ACT domain-containing protein (ACR6)
CUST_25095_37332	VIT_08s0007g00940	GSVIVT01034110001	-	-0.61	0.015	-1.36	-0.08	0.858	-6.18	-0.13	0.775	-5.60	LHW (lonesome highway)
CUST_49137_34341	VIT_10s0003g04180	GSVIVT01021562001	AT1G30360	0.60	0.026	-1.98	-0.08	0.870	-6.19	0.32	0.407	-4.83	Early-responsive to dehydration stress protein (ERD4)
CUST_17084_57087	VIT_05s0102g00970	GSVIVT01010816001	-	0.53	0.006	-0.36	-0.07	0.827	-6.14	0.04	0.926	-5.76	Unknown protein
CUST_34187_2537	VIT_02s0033g00900	GSVIVT01022729001	AT2G37840	-0.58	0.000	2.77	-0.07	0.786	-6.08	-0.37	0.045	-2.38	Unc51-like kinase
CUST_44322_8203	VIT_15s0046g01560	GSVIVT01027028001	AT2G46240	-0.83	0.023	-1.81	-0.07	0.921	-6.24	0.11	0.884	-5.72	Unknown protein
CUST_14715_29636	VIT_18s0001g07680	GSVIVT01009190001	AT5G41820	0.62	0.038	-2.38	-0.06	0.903	-6.22	0.27	0.554	-5.20	Rab geranylgeranyl transferase
NG2_28798_31699	VIT_03s0110g00190	GSVIVT01012277001	ATMG01360	-0.62	0.024	-2.33	-0.06	0.919	-6.42	-0.33	0.442	-5.16	Cytochrome oxidase subunit 1
CUST_29612_16324	VIT_08s0007g04540	GSVIVT01033706001	AT2G06960	-0.55	0.019	-1.62	-0.06	0.884	-6.20	0.07	0.884	-5.72	Oxidoreductase, 2OG-Fe(II) oxygenase
NG2_33670_56681	VIT_04s0023g02280	GSVIVT01018904001	-	0.60	0.006	-0.94	-0.06	0.904	-6.40	-0.37	0.218	-4.38	S-adenosyl-L-methionine:salicylic acid carboxyl methyltransferase
CUST_28103_54512	VIT_17s0000g06560	GSVIVT01007966001	AT5G49240	0.08	0.852	-6.10	-0.06	0.899	-6.22	0.71	0.018	-1.44	Retrovirus Pol polyprotein from transposon TNT 1-94
CUST_18077_32136	VIT_13s0064g01470	GSVIVT01032030001	AT5G40850	-0.57	0.001	1.22	-0.06	0.847	-6.16	-0.52	0.012	-1.06	Urophorphyrin III methylase
CUST_22991_20705	VIT_01s0011g06400	GSVIVT01011587001	AT2G01940	-0.50	0.003	0.48	-0.06	0.844	-6.16	-0.17	0.492	-5.06	Indeterminate(ID)-domain 16
CUST_46800_34792	VIT_14s0108g00700	GSVIVT01011407001	AT1G31885	-0.98	0.005	-0.16	-0.05	0.936	-6.25	-0.55	0.224	-4.13	Aquaporin NIP1;2
CUST_20247_53477	VIT_12s0055g00920	GSVIVT01029761001	AT2G13810	0.31	0.210	-4.36	-0.05	0.892	-6.21	0.73	0.004	0.09	Aspartate aminotransferase
NG2_21278_53543	VIT_14s0006g01610	GSVIVT01030865001	AT1G66480	0.56	0.022	-2.22	-0.05	0.922	-6.42	-0.10	0.863	-5.93	PMI2 (plastid movement impaired 2)
CUST_32224_16796	VIT_01s0137g00540	GSVIVT01000564001	AT1G13100	0.58	0.006	-0.29	-0.05	0.888	-6.21	0.37	0.156	-3.72	CYP71E1
CUST_1656_49037	VIT_06s0061g01490	GSVIVT01031377001	-	0.75	0.000	2.44	-0.05	0.889	-6.21	0.25	0.407	-4.83	ABC transporter G member 22
CUST_2193_21935	VIT_08s0032g00630	GSVIVT01022502001	-	-0.97	0.024	-1.87	-0.05	0.950	-6.26	-0.63	0.265	-4.32	NAD(P)H-quinone oxidoreductase subunit 6, chloroplastic
CUST_9122_61682	VIT_12s0035g00400	GSVIVT01023325001	AT1G10930	0.03	0.930	-6.17	-0.05	0.867	-6.19	-0.54	0.008	-0.63	ATP-requiring DNA helicase RecQ
CUST_885_24101	VIT_05s0124g00670	GSVIVT01013591001	-	-0.65	0.023	-1.82	-0.05	0.925	-6.24	-0.38	0.324	-4.56	Ankyrin repeat protein
CUST_46203_7174	VIT_16s0100g00460	GSVIVT01010621001	AT4G23030	-0.69	0.007	-0.45	-0.05	0.916	-6.23	-0.67	0.024	-1.74	MATE efflux family protein
CUST_15520_1324	VIT_03s0063g01730	GSVIVT01031878001	AT1G49470	-0.47	0.033	-2.24	-0.05	0.904	-6.22	-0.56	0.026	-1.83	Viral-response family protein-like
CUST_38561_48389	VIT_07s0005g01100	GSVIVT01028079001	AT1G02690	0.52	0.013	-1.20	-0.05	0.902	-6.22	0.12	0.741	-5.55	Importin alpha
CUST_1821_53998	VIT_00s0202g00060	GSVIVT01003650001	AT5G59200	-0.53	0.003	0.50	-0.05	0.885	-6.20	-0.22	0.374	-4.73	Pentatricopeptide repeat-containing protein
CUST_17605_4607	VIT_00s0332g00130	GSVIVT01006218001	ATMG00830	-0.81	0.022	-1.78	-0.05	0.947	-6.25	-0.59	0.193	-3.96	Cytochrome c-type biogenesis protein CcmF
CUST_45248_36566	VIT_17s0000g00650	GSVIVT01008611001	-	0.75	0.003	0.30	-0.04	0.933	-6.25	0.01	0.987	-5.79	No hit
CUST_10252_35354	VIT_08s0056g01050	GSVIVT01029923001	ATCG01100	-0.96	0.032	-2.20	-0.04	0.964	-6.26	-0.57	0.357	-4.67	NADH-plastoquinone oxidoreductase SU I
CUST_45081_39380	VIT_13s0064g00410	GSVIVT01032161001	-	0.65	0.001	1.82	-0.04	0.911	-6.23	0.68	0.002	0.70	R protein MLA10
CUST_27416_30345	VIT_18s0075g00820	GSVIVT01034843001	-	-0.62	0.011	-1.00	-0.04	0.935	-6.25	-0.23	0.528	-5.15	Histone acetyltransferase HAC1
CUST_37731_22209	VIT_08s0032g00510	GSVIVT01022491001	AT5G06570	0.23	0.178	-4.17	-0.04	0.895	-6.21	0.56	0.002	0.84	CXE carboxylesterase
NG2_48308_37613	VIT_00s0187g00040	GSVIVT01003320001	AT4G16500	0.32	0.038	-2.81	-0.04	0.914	-6.41	0.75	0.000	5.98	Cystatin
CUST_29744_34932	VIT_04s0023g01910	GSVIVT01018944001	AT1G75250	-0.12	0.869	-6.11	-0.04	0.966	-6.26	-1.17	0.016	-1.34	Myb family
CUST_23547_37070	VIT_19s0015g02730	GSVIVT01014963001	AT3G43800	0.03	0.954	-6.18	-0.03	0.952	-6.26	0.68	0.030	-1.97	Glutathione S-transferase 25 GSTU25
NG2_36477_28826	VIT_18s0122g01420	GSVIVT01013359001	-	-0.61	0.002	0.30	-0.03	0.947	-6.44	-0.50	0.037	-2.52	No hit
NG2_5455_36935	VIT_13s0067g02290	GSVIVT01032719001	AT1G01640	0.53	0.000	4.47	-0.03	0.925	-6.42	0.16	0.431	-5.13	BTB/POZ domain-containing protein
CUST_3845_45866	VIT_08s0007g08610	GSVIVT01033268001	-	-0.53	0.019	-1.59	-0.03	0.949	-6.26	0.09	0.844	-5.68	No hit
NG2_40704_41344	VIT_05s0124g00720	GSVIVT01013597001	-	-0.53	0.015	-1.81	-0.03	0.959	-6.45	-0.15	0.732	-5.75	Ankyrin repeat protein family
CUST_18642_38793	VIT_01s0026g01400	GSVIVT01020097001	AT1G27150	0.67	0.000	2.36	-0.03	0.941	-6.25	0.27	0.294	-4.45	Unknown protein
CUST_42520_10964	VIT_06s0004g00690	GSVIVT01025434001	AT3G13600	0.54	0.011	-1.06	-0.03	0.948	-6.26	0.33	0.231	-4.17	Calmodulin-binding region IQ
CUST_2182_27640	VIT_16s0022g00740	GSVIVT01018618001	-	0.69	0.017	-1.49	-0.03	0.964	-6.26	0.48	0.195	-3.97	Granule-bound starch synthase Ib precursor
NG2_6988_14033	VIT_06s0004g05440	GSVIVT01024878001	AT5G06060	-0.24	0.326	-5.16	-0.02	0.959	-6.45	-0.51	0.027	-2.19	Tropinone reductase
CUST_42517_59062	VIT_04s0008g00660	GSVIVT01035338001	AT2G25930	0.11	0.783	-6.01	-0.02	0.965	-6.26	-0.69	0.025	-1.78	Early flowering 3
CUST_50016_28363	VIT_02s0087g00760	GSVIVT01036877001	AT4G19220	0.18	0.796	-6.02	-0.02	0.980	-6.27	-0.99	0.050	-2.49	Pentatricopeptide (PPR) repeat-containing protein
NG2_5394_28211	VIT_16s0050g02110	GSVIVT01028765001	AT5G52910	0.46	0.000	2.98	-0.02	0.955	-6.45	0.51	0.000	2.29	Timeless ATIM
CUST_37134_19982	VIT_08s0058g00930	GSVIVT01030227001	AT3G08860	-0.59	0.028	-2.06	-0.01	0.981	-6.27	-0.43	0.209	-4.05	Alanine--glyoxylate aminotransferase 2 3, mitochondrial
CUST_22884_1579	VIT_15s0021g00980	GSVIVT01018331001	AT3G60240	-0.54	0.015	-1.38	-0.01	0.981	-6.27	-0.28	0.362	-4.69	Translation initiation factor eIF-4F
CUST_25910_53070	VIT_16s0013g01840	GSVIVT01014013001	-	0.57	0.034	-2.27	-0.01	0.988	-6.27	0.29	0.451	-4.95	Protein disulfide-isomerase A1
CUST_33196_20546	VIT_18s0089g00210	GSVIVT01037210001	AT1G71380	-0.25	0.271	-4.67	-0.01	0.986	-6.27	-0.58	0.011	-0.96	Endo-1,4-beta-glucanase
CUST_32053_30052	VIT_12s0134g00470	GSVIVT01000448001	-	-0.09	0.742	-5.94	-0.01	0.985	-6.27	-0.63	0.003	0.44	No hit
CUST_50710_22241	VIT_07s0005g03950	GSVIVT01028390001	-	-0.15	0.552	-5.57	-0.01	0.985	-6.27	-0.52	0.014	-1.17	Ankyrin
NG2_7295_10145	VIT_04s0079g00020	GSVIVT01035186001	-	0.83	0.000	3.84	0.00	0.994	-6.46	0.64	0.010	-1.19	Cysteine-rich receptor-like protein kinase 2
NG2_48314_25878	VIT_09s0054g00350	GSVIVT01029605001	-	-0.51	0.003	-0.08	0.00	0.994	-6.46	-0.41	0.050	-2.83	Ycf2
CUST_8506_31916	VIT_00s0396g00050	GSVIVT01006669001	ATMG00290	-0.65	0.042	-2.51	0.00	0.996	-6.27	-0.50	0.225	-4.14	Ribosomal protein S4, Mitochondrial
CUST_43023_31913	VIT_11s0037g00040	GSVIVT01023585001	AT4G30980	-0.54	0.004	-0.03	0.00	0.994	-6.27	-0.37	0.112	-3.36	Basic helix-loop-helix (bHLH) family
CUST_29667_56302	VIT_04s0023g03540	GSVIVT01018769001	AT2G17860	-0.87	0.000	3.69	0.00	0.996	-6.27	-0.08	0.856	-5.70	Thaumatin SCUTL1
CUST_21967_30438	VIT_01s0146g00390	GSVIVT01000955001	AT2G07707	-0.64	0.039	-2.43	0.00	0.998	-6.27	-0.43	0.303	-4.48	F-type H+-transporting ATPase subunit 8
NG2_48423_20337	VIT_02s0025g02000	GSVIVT01019593001	AT1G64510	0.80	0.000	6.64	0.00	0.999	-6.46	0.20	0.486	-5.27	Ribosomal protein S6
CUST_31141_35351	VIT_00s0378g00040	GSVIVT01004036001	-	-0.68	0.006	-0.39	0.00	0.997	-6.27	-0.40	0.223	-4.13	CC-NBS-LRR class
CUST_49034_40996	VIT_07s0031g01460	GSVIVT01022214001	AT2G13570	0.55	0.002	0.67	0.00	0.995	-6.27	0.18	0.527	-5.14	Nuclear transcription factor Y subunit B-3
CUST_45973_33311	VIT_14s0060g02750	GSVIVT01031080001	AT5G39180	1.35	0.002	0.70	0.00	0.998	-6.27	0.47	0.476	-5.02	Germin-like protein 3 [Vitis vinifera]
CUST_38758_59532	VIT_17s0000g06960	GSVIVT01007910001	AT5G39320	-0.55	0.042	-2.49	0.00	0.994	-6.27	-0.16	0.739	-5.54	UDP-glucose 6-dehydrogenase
NG2_36309_4008	VIT_00s0246g00060	GSVIVT01004964001	ATMG00830	-0.79	0.009	-1.27	0.00	0.996	-6.46	-0.67	0.072	-3.21	Cytochrome c-type biogenesis protein CcmF
CUST_51912_40574	VIT_11s0016g04270	GSVIVT01015426001	AT3G24420	-0.54	0.009	-0.86	0.01	0.990	-6.27	-0.26	0.376	-4.74	Hydrolase, alpha/beta fold
CUST_44316_505	VIT_04s0043g00530	GSVIVT01026336001	AT2G44250	-0.03	0.908	-6.15	0.01	0.985	-6.27	-0.67	0.000	2.88	DD1A protein
CUST_30229_9894	VIT_13s0156g00490	GSVIVT01001390001	-	-0.61	0.005	-0.18	0.01	0.989	-6.27	-0.06	0.887	-5.73	No hit
NG2_5587_2057	VIT_12s0028g03110	GSVIVT01020603001	AT4G26220	0.08	0.839	-6.29	0.01	0.984	-6.46	0.54	0.013	-1.48	Caffeoyl-CoA 3-O-methyltransferase
CUST_49624_32785	VIT_13s0067g02580	GSVIVT01012421001	AT3G14470	-0.62	0.019	-1.64	0.01	0.983	-6.27	-0.53	0.102	-3.26	R protein MLA10
NG2_6808_11523	VIT_00s0438g00010	GSVIVT01006909001	ATMG00160	-0.56	0.012	-1.58	0.01	0.982	-6.46	-0.32	0.327	-4.82	Cytochrome c oxidase subunit 2
CUST_8309_56402	VIT_11s0052g00840	GSVIVT01029219001	AT5G57390	-0.32	0.103	-3.52	0.01	0.973	-6.27	-0.50	0.020	-1.53	AP2-like AIL5 (AINTEGUMENTA-like 5)
CUST_16504_36837	VIT_16s0098g00460	GSVIVT01038697001	AT5G24180	0.77	0.001	1.48	0.02	0.975	-6.27	0.47	0.101	-3.24	Lipase class 3
CUST_34248_7055	VIT_00s0246g00070	GSVIVT01004966001	ATMG00510	-0.80	0.027	-2.01	0.02	0.984	-6.27	-0.45	0.373	-4.73	NADH dehydrogenase subunit 7
CUST_47627_43763	VIT_14s0128g00780	GSVIVT01025327001	AT1G55020	-0.91	0.041	-2.48	0.02	0.985	-6.27	-0.66	0.252	-4.26	Lipoxygenase
CUST_17500_6533	VIT_01s0150g00060	GSVIVT01001082001	AT1G78460	0.90	0.006	-0.34	0.02	0.979	-6.27	0.84	0.027	-1.85	SOUL heme-binding
CUST_33876_22180	VIT_14s0060g02760	GSVIVT01031079001	AT5G39180	1.96	0.000	11.70	0.02	0.976	-6.27	0.73	0.036	-2.16	Germin-like protein 3 [Vitis vinifera]
CUST_8226_50651	VIT_07s0031g02070	GSVIVT01022286001	AT5G64720	0.06	0.858	-6.10	0.02	0.961	-6.26	0.68	0.004	0.16	Unknown protein
CUST_37564_58001	VIT_03s0038g01270	GSVIVT01024125001	AT4G34790	0.02	0.942	-6.18	0.02	0.949	-6.26	-0.51	0.007	-0.54	Auxin responsive SAUR protein
CUST_37210_22473	VIT_18s0086g00260	GSVIVT01036822001	-	-0.74	0.023	-1.85	0.02	0.974	-6.27	-0.63	0.115	-3.38	E3 ubiquitin-protein ligase TRIP12
CUST_21995_42414	VIT_05s0049g00010	GSVIVT01027716001	-	0.34	0.076	-3.17	0.02	0.951	-6.26	0.51	0.015	-1.29	Cellulose synthase CSLG2
CUST_37018_33222	VIT_02s0025g03650	GSVIVT01019770001	-	-0.55	0.006	-0.32	0.02	0.953	-6.26	-0.31	0.237	-4.19	Cu2+-exporting ATPase HMA5 (heavy metal ATPase 5)
CUST_39616_28894	VIT_13s0047g01220	GSVIVT01027206001	-	0.23	0.447	-5.30	0.02	0.960	-6.26	0.62	0.024	-1.75	Ankyrin repeat
CUST_1352_10819	VIT_06s0061g01460	GSVIVT01031381001	-	0.55	0.001	1.75	0.02	0.937	-6.25	0.18	0.440	-4.93	ABC transporter G member 22
CUST_13134_9406	VIT_18s0001g04530	GSVIVT01036331001	-	0.32	0.583	-5.64	0.03	0.975	-6.27	1.22	0.014	-1.22	(-)-germacrene D synthase
CUST_10624_8079	VIT_07s0031g01380	GSVIVT01022205001	-	0.69	0.011	-1.02	0.03	0.959	-6.26	0.17	0.711	-5.50	ferulate 5-hydroxylase
CUST_11290_57664	VIT_05s0020g01930	GSVIVT01017810001	AT3G06380	0.42	0.105	-3.54	0.03	0.953	-6.26	0.61	0.030	-1.96	TUBBY like protein 3 TLP3
CUST_42742_43720	VIT_09s0002g05660	GSVIVT01017206001	AT1G80310	-0.65	0.000	3.48	0.03	0.928	-6.24	-0.25	0.267	-4.33	Sulfate transporter Sulp familly
CUST_2579_50466	VIT_06s0004g04580	GSVIVT01024979001	AT3G61410	0.34	0.096	-3.44	0.03	0.935	-6.25	0.60	0.008	-0.61	Protein kinase family protein
CUST_13133_59213	VIT_02s0087g00910	GSVIVT01036862001	AT4G19170	0.34	0.163	-4.05	0.03	0.942	-6.25	0.53	0.044	-2.37	9-cis-epoxycarotenoid dioxygenase
CUST_1386_15409	VIT_10s0116g01730	GSVIVT01012723001	AT1G11720	0.60	0.003	0.57	0.03	0.934	-6.25	0.38	0.122	-3.45	Soluble starch synthase 3, chloroplast precursor
CUST_29226_47919	VIT_19s0090g00170	GSVIVT01037623001	-	0.80	0.000	3.92	0.03	0.931	-6.24	0.45	0.056	-2.62	5-alpha-taxadienol-10-beta-hydroxylase
CUST_24277_11025	VIT_17s0000g00270	GSVIVT01008644001	-	0.53	0.049	-2.67	0.03	0.949	-6.26	0.48	0.138	-3.59	GT2-like trihelix DNA-binding protein
NG2_41081_24397	VIT_13s0156g00540	GSVIVT01001399001	-	-0.52	0.003	-0.29	0.03	0.939	-6.43	-0.68	0.001	1.19	Disease resistance protein (CC-NBS-LRR class)
CUST_24231_21649	VIT_09s0002g01080	GSVIVT01016738001	AT1G17420	0.14	0.753	-5.96	0.03	0.950	-6.26	0.72	0.031	-2.00	Lipoxygenase
NG2_48360_1738	VIT_04s0079g00620	GSVIVT01035251001	ATCG00190	-0.67	0.000	2.19	0.04	0.936	-6.43	-0.33	0.199	-4.28	RNA polymerase beta subunit [Vitis vinifera]
CUST_8366_22603	VIT_02s0025g03140	GSVIVT01019715001	-	0.27	0.284	-4.73	0.04	0.924	-6.24	0.55	0.030	-1.98	Nodulin MtN21 family
CUST_25323_39403	VIT_00s2191g00010	GSVIVT01006081001	AT5G56970	0.75	0.023	-1.85	0.04	0.951	-6.26	0.21	0.706	-5.49	Cytokinin oxidase
NG2_21113_21999	VIT_16s0022g00160	GSVIVT01018702001	ATMG00210	-0.65	0.001	0.97	0.04	0.935	-6.43	-0.46	0.068	-3.14	Apocytochrome b
CUST_38254_59476	VIT_05s0029g00990	GSVIVT01020947001	AT4G20850	-0.50	0.029	-2.10	0.04	0.927	-6.24	-0.58	0.029	-1.92	Tripeptidyl-peptidase 2
CUST_1157_44167	VIT_18s0001g07710	GSVIVT01009194001	AT1G58230	0.50	0.041	-2.47	0.04	0.931	-6.24	0.13	0.755	-5.57	WD-40 repeat / beige
CUST_49597_4477	VIT_05s0020g04400	GSVIVT01018067001	-	-0.69	0.002	0.58	0.04	0.926	-6.24	0.02	0.977	-5.78	No hit
CUST_44499_1110	VIT_06s0004g08320	GSVIVT01024530001	-	-0.11	0.659	-5.80	0.04	0.895	-6.22	-0.55	0.008	-0.61	No hit
CUST_2568_50337	VIT_10s0003g01040	GSVIVT01021188001	AT4G18550	1.05	0.044	-2.55	0.04	0.967	-6.26	0.10	0.930	-5.76	Lipase class 3
NG2_16777_7856	VIT_10s0003g04540	GSVIVT01021609001	AT4G21120	1.11	0.000	10.03	0.04	0.929	-6.43	0.55	0.028	-2.22	Cationic amino acid transporter 1
CUST_43674_36586	VIT_00s0267g00050	GSVIVT01005230001	-	0.51	0.014	-1.32	0.04	0.908	-6.23	0.34	0.210	-4.06	No hit
CUST_43431_17788	VIT_13s0047g00950	GSVIVT01027243001	-	-0.61	0.008	-0.72	0.04	0.917	-6.23	-0.39	0.184	-3.91	R protein MLA10
CUST_48842_43437	VIT_07s0005g01040	GSVIVT01028072001	AT3G62660	0.73	0.022	-1.79	0.05	0.941	-6.25	0.13	0.831	-5.67	Glycosyl transferase family 8 protein
CUST_38582_42527	VIT_02s0025g04180	GSVIVT01019830001	AT5G52200	0.51	0.041	-2.47	0.05	0.919	-6.24	0.44	0.149	-3.67	Unknown protein
CUST_304_517	VIT_07s0005g06010	GSVIVT01028610001	AT5G56970	0.56	0.046	-2.59	0.05	0.928	-6.24	0.10	0.860	-5.70	FAD linked oxidase, N-terminal
NG2_48563_15568	VIT_16s0098g00330	GSVIVT01038710001	AT5G53450	0.06	0.852	-6.30	0.05	0.893	-6.39	0.60	0.001	1.12	ORG1 (OBP3-responsive gene 1)
CUST_10733_55910	VIT_04s0008g01510	GSVIVT01035429001	AT5G12020	-0.70	0.006	-0.31	0.05	0.920	-6.24	-0.03	0.965	-5.78	Heat shock protein 17.6 kDa class II
CUST_20302_59760	VIT_00s0567g00060	GSVIVT01007452001	-	0.21	0.611	-5.70	0.05	0.933	-6.25	-0.72	0.042	-2.32	Patatin
CUST_27347_992	VIT_01s0026g02400	GSVIVT01019987001	AT1G74590	0.61	0.039	-2.40	0.05	0.929	-6.24	0.26	0.560	-5.22	Glutathione S-transferase 10 GSTU10
CUST_25640_21134	VIT_15s0024g01670	GSVIVT01019205001	AT4G11890	0.31	0.231	-4.48	0.05	0.907	-6.23	0.54	0.045	-2.40	Receptor kinase RK20-1
CUST_22606_45127	VIT_12s0059g02620	GSVIVT01030637001	AT3G21940	1.01	0.000	8.33	0.05	0.881	-6.20	0.20	0.466	-4.99	Receptor protein kinase RK20-1
CUST_35297_6068	VIT_06s0004g07620	GSVIVT01024613001	AT3G58610	-0.96	0.015	-1.34	0.05	0.945	-6.25	-0.87	0.067	-2.80	Acetohydroxy acid reductoisomerase
CUST_394_7559	VIT_00s0396g00020	GSVIVT01006663001	ATMG01275	-0.83	0.033	-2.21	0.05	0.942	-6.25	-0.65	0.183	-3.90	NADH dehydrogenase subunit 1
CUST_23563_42497	VIT_01s0011g05970	GSVIVT01011632001	AT1G67970	0.60	0.000	2.50	0.06	0.839	-6.15	0.54	0.005	-0.18	Heat stress transcription factor A-8
CUST_1519_18480	VIT_08s0105g00400	GSVIVT01011168001	AT5G01380	-0.55	0.022	-1.80	0.06	0.893	-6.21	-0.08	0.870	-5.71	GT-1-like transcription factor
CUST_19891_313	VIT_13s0047g01240	GSVIVT01027201001	AT1G15780	-0.54	0.036	-2.33	0.06	0.901	-6.22	-0.14	0.767	-5.58	CTV.12
CUST_23715_19599	VIT_04s0023g00310	GSVIVT01019127001	AT1G65320	-0.82	0.005	-0.26	0.06	0.914	-6.23	-0.43	0.288	-4.42	CBS domain-containing protein
CUST_298_767	VIT_13s0064g01850	GSVIVT01031992001	-	-0.76	0.005	-0.08	0.06	0.901	-6.22	-0.40	0.272	-4.36	R protein MLA10
CUST_15837_61026	VIT_01s0026g02390	GSVIVT01019988001	AT1G74590	0.64	0.022	-1.78	0.06	0.901	-6.22	0.27	0.521	-5.13	Glutathione S-transferase 10 GSTU10
CUST_50076_58875	VIT_00s2483g00010	GSVIVT01006142001	AT2G17700	-0.34	0.171	-4.11	0.06	0.873	-6.19	-0.57	0.031	-2.00	Protein kinase
CUST_34223_45955	VIT_00s0188g00130	GSVIVT01001748001	AT1G58360	0.72	0.010	-0.95	0.06	0.900	-6.22	0.13	0.801	-5.63	Amino acid permease 2
NG2_36159_30049	VIT_17s0000g08720	GSVIVT01007713001	AT1G19090	-0.52	0.003	-0.01	0.07	0.855	-6.35	0.07	0.870	-5.94	RKF2 (receptor-like serine/threonine kinase 2)
CUST_9105_17958	VIT_12s0035g00410	GSVIVT01023324001	AT3G14470	-0.57	0.002	1.05	0.07	0.825	-6.14	-0.08	0.826	-5.66	Disease resistance protein
CUST_32718_2034	VIT_06s0004g07560	GSVIVT01024619001	AT1G16870	0.53	0.027	-1.99	0.07	0.870	-6.19	0.28	0.400	-4.81	Ribosomal protein S29 28S
CUST_24695_12206	VIT_18s0001g08300	GSVIVT01009264001	AT1G50020	0.53	0.035	-2.28	0.07	0.873	-6.19	0.18	0.663	-5.42	Tubulin alpha-6 chain
CUST_33786_27721	VIT_18s0001g06700	GSVIVT01036427001	-	-0.69	0.023	-1.83	0.07	0.894	-6.21	-0.27	0.569	-5.23	No hit
CUST_39820_7642	VIT_08s0040g00130	GSVIVT01025864001	AT3G56891	-0.53	0.006	-0.31	0.07	0.818	-6.13	-0.34	0.156	-3.72	Copper-binding family protein
CUST_39437_6020	VIT_06s0004g04400	GSVIVT01025002001	AT2G28780	-0.54	0.037	-2.36	0.07	0.869	-6.19	-0.02	0.978	-5.79	Nitric-oxide reductase, cytochrome b-containing subunit I
CUST_3420_41761	VIT_03s0063g00350	GSVIVT01031734001	AT5G42900	-0.50	0.010	-0.94	0.07	0.816	-6.12	-0.16	0.615	-5.33	Unknown
CUST_41673_8123	VIT_18s0001g12150	GSVIVT01009669001	-	-0.33	0.157	-4.01	0.08	0.832	-6.15	-0.54	0.031	-2.00	No hit
CUST_42394_36730	VIT_09s0002g05220	GSVIVT01017166001	AT1G61190	-0.51	0.035	-2.30	0.08	0.851	-6.17	-0.32	0.337	-4.61	R protein MLA10
CUST_38282_58305	VIT_00s0227g00080	GSVIVT01004118001	-	-0.63	0.043	-2.53	0.08	0.885	-6.21	-0.53	0.172	-3.83	Disease resistance protein
CUST_96_21562	VIT_09s0002g04540	GSVIVT01017094001	ATCG00170	-0.66	0.016	-1.42	0.08	0.868	-6.19	-0.47	0.177	-3.86	RNA polymerase beta''
CUST_16006_5817	VIT_00s0385g00020	GSVIVT01006591001	AT1G61680	-0.69	0.035	-2.30	0.08	0.890	-6.21	-0.77	0.043	-2.34	Linalool synthase
CUST_34724_3230	VIT_19s0014g04540	GSVIVT01014531001	AT4G27290	0.51	0.008	-0.69	0.08	0.799	-6.10	0.33	0.177	-3.86	S-locus protein kinase
CUST_30372_43482	VIT_14s0006g02300	GSVIVT01030958001	-	-0.65	0.044	-2.54	0.08	0.886	-6.21	-0.42	0.326	-4.57	DNA-directed RNA polymerase subunit beta'
CUST_19939_28683	VIT_12s0055g00110	GSVIVT01029664001	ATMG00580	-0.76	0.037	-2.35	0.08	0.901	-6.22	-0.69	0.122	-3.45	Unknown
CUST_1281_29314	VIT_12s0134g00050	GSVIVT01000405001	ATCG00180	-0.64	0.031	-2.14	0.08	0.874	-6.19	-0.42	0.287	-4.42	DNA-directed RNA polymerase subunit beta'
CUST_44174_6546	VIT_15s0048g01250	GSVIVT01027579001	AT5G51870	-0.66	0.027	-2.02	0.08	0.875	-6.19	-0.61	0.095	-3.18	MADS-box protein AGL20
CUST_48932_59943	VIT_11s0118g00730	GSVIVT01012882001	-	-0.50	0.040	-2.43	0.09	0.830	-6.14	-0.41	0.181	-3.89	No hit
CUST_8906_17667	VIT_19s0177g00040	GSVIVT01001969001	AT4G02890	-0.61	0.039	-2.40	0.09	0.862	-6.18	-0.41	0.295	-4.45	Polyubiquitin (UBQ14)
CUST_49410_45739	VIT_10s0003g04030	GSVIVT01021542001	AT1G17210	-0.64	0.031	-2.15	0.09	0.860	-6.18	-0.32	0.455	-4.97	Zinc-binding protein
CUST_50283_45949	VIT_00s0920g00010	GSVIVT01002823001	AT5G47690	-0.62	0.046	-2.61	0.09	0.866	-6.18	-0.48	0.226	-4.14	HEAT repeat-containing protein
CUST_28346_17703	VIT_04s0069g00870	GSVIVT01033179001	AT4G31570	-0.57	0.013	-1.23	0.09	0.811	-6.12	-0.43	0.134	-3.55	Myosin-related
CUST_3703_23854	VIT_00s0805g00010	GSVIVT01002635001	-	-0.56	0.048	-2.65	0.09	0.849	-6.17	-0.33	0.396	-4.80	Ethylene-induced calmodulin-binding protein 1
CUST_23861_62856	VIT_00s0214g00150	GSVIVT01003906001	AT2G02350	0.59	0.006	-0.41	0.09	0.798	-6.10	0.14	0.698	-5.48	F-box protein PP2-B1 (Protein phloem protein 2-like B1)
CUST_11417_1513	VIT_19s0014g02910	GSVIVT01014362001	AT3G15370	-0.02	0.984	-6.20	0.09	0.887	-6.21	-0.90	0.034	-2.08	Alpha-expansin 12 precursor
CUST_41630_5016	VIT_04s0008g06300	GSVIVT01035937001	AT1G07390	1.15	0.000	10.88	0.09	0.742	-6.02	0.86	0.000	3.74	Leucine-rich repeat family
CUST_37619_19214	VIT_13s0106g00020	GSVIVT01011193001	AT3G14470	-0.54	0.019	-1.59	0.09	0.799	-6.10	-0.35	0.252	-4.26	RPM1 (resistance to p. syringae pv maculicola 1)
CUST_27213_31299	VIT_00s0396g00010	GSVIVT01006662001	ATCG00280	-0.89	0.032	-2.19	0.10	0.897	-6.22	-0.67	0.207	-4.04	Photosystem II PsbC
CUST_34874_2075	VIT_11s0016g01290	GSVIVT01015099001	AT1G17060	0.75	0.001	1.56	0.10	0.792	-6.09	0.52	0.052	-2.53	CYP72A1
NG2_48106_21145	VIT_01s0026g00410	GSVIVT01020202001	-	-0.67	0.004	-0.37	0.10	0.837	-6.32	-0.56	0.049	-2.82	Bromo-adjacenty (BAH) domain-containing protein
CUST_39148_40126	VIT_13s0320g00030	GSVIVT01005998001	AT2G44230	0.51	0.017	-1.50	0.10	0.775	-6.07	0.14	0.705	-5.49	Unknown protein
CUST_27031_43965	VIT_00s2520g00010	GSVIVT01028586001	AT5G56970	0.65	0.022	-1.77	0.10	0.835	-6.15	0.20	0.672	-5.43	Cytokinin oxidase
CUST_22022_56730	VIT_19s0014g00580	GSVIVT01014125001	-	-0.62	0.032	-2.18	0.10	0.835	-6.15	0.03	0.959	-5.78	Disease resistance protein (NBS-LRR class)
CUST_16854_38853	VIT_03s0038g02090	GSVIVT01024060001	AT4G38690	0.63	0.011	-1.03	0.10	0.801	-6.10	0.38	0.247	-4.24	Phospholipase C.
CUST_1993_11555	VIT_05s0102g00680	GSVIVT01010787001	AT4G33260	-0.54	0.019	-1.61	0.10	0.777	-6.07	-0.18	0.617	-5.33	WD-repeat protein
CUST_13510_39175	VIT_15s0024g00040	GSVIVT01019377001	AT1G61520	-0.65	0.033	-2.24	0.10	0.836	-6.15	-0.35	0.424	-4.88	LHCA3 (Photosystem I light harvesting complex gene 3)
CUST_31277_32924	VIT_14s0036g01160	GSVIVT01023439001	-	-0.64	0.033	-2.24	0.10	0.832	-6.15	-0.47	0.218	-4.10	No hit
CUST_14924_30263	VIT_10s0092g00470	GSVIVT01037982001	-	-0.24	0.441	-5.29	0.11	0.790	-6.09	-0.59	0.042	-2.31	SHR5-receptor-like kinase
NG2_12500_39955	VIT_18s0041g02100	GSVIVT01025920001	-	-0.51	0.020	-2.13	0.11	0.794	-6.26	-0.16	0.694	-5.69	Histidine kinase 1 (AHK1)
CUST_52280_42585	VIT_11s0016g03890	GSVIVT01015384001	AT4G13250	0.54	0.007	-0.49	0.11	0.726	-5.99	0.36	0.160	-3.75	Short-chain dehydrogenase/reductase (SDR)
NG2_36148_16160	VIT_00s2086g00010	GSVIVT01006065001	AT1G12010	-0.51	0.000	2.02	0.11	0.651	-6.02	0.10	0.722	-5.74	1-aminocyclopropane-1-carboxylate oxidase 1
NG2_35859_26111	VIT_00s0188g00120	GSVIVT01003370001	-	0.55	0.004	-0.35	0.11	0.752	-6.20	0.19	0.558	-5.43	Amino acid permease 2
NG2_21008_37511	VIT_14s0128g00590	GSVIVT01000061001	-	0.25	0.322	-5.15	0.11	0.763	-6.22	0.55	0.019	-1.84	No hit
CUST_22783_30774	VIT_03s0038g00520	GSVIVT01024190001	-	0.00	0.990	-6.20	0.11	0.639	-5.83	-0.53	0.005	-0.19	No hit
CUST_26778_56922	VIT_16s0100g00740	GSVIVT01010593001	-	0.16	0.564	-5.60	0.11	0.723	-5.98	0.51	0.035	-2.13	Unknown
CUST_25591_53549	VIT_17s0000g05620	GSVIVT01008066001	AT3G47980	-0.56	0.031	-2.17	0.11	0.784	-6.08	-0.54	0.082	-3.03	Integral membrane HPP family protein
CUST_38820_56343	VIT_07s0005g05960	GSVIVT01028599001	AT5G56970	0.67	0.019	-1.60	0.11	0.805	-6.11	0.11	0.850	-5.69	Cytokinin dehydrogenase 5 precursor
CUST_27160_8926	VIT_06s0061g00440	GSVIVT01031502001	AT2G28090	0.09	0.730	-5.92	0.11	0.630	-5.81	0.51	0.008	-0.68	Heavy-metal-associated domain-containing protein
CUST_39958_20900	VIT_05s0094g00270	GSVIVT01038116001	AT2G43570	0.23	0.614	-5.71	0.11	0.831	-6.14	0.87	0.020	-1.54	Chitinase, class IV [Vitis vinifera]
CUST_27859_13053	VIT_06s0004g06330	GSVIVT01024769001	-	-1.14	0.035	-2.28	0.12	0.905	-6.22	-1.03	0.115	-3.39	No hit
CUST_17094_18849	VIT_13s0064g00260	GSVIVT01032180001	-	-0.61	0.008	-0.73	0.12	0.741	-6.01	-0.32	0.299	-4.47	No hit
NG2_4798_22384	VIT_00s0862g00020	GSVIVT01002731001	AT5G47690	-0.58	0.005	-0.71	0.12	0.747	-6.19	-0.31	0.313	-4.77	HEAT repeat-containing protein
CUST_17245_45839	VIT_11s0065g00040	GSVIVT01032218001	AT5G36140	0.68	0.002	0.76	0.12	0.706	-5.96	0.00	0.998	-5.79	CYP706A12
CUST_13762_8262	VIT_00s2526g00010	GSVIVT01006152001	AT1G65610	-0.54	0.018	-1.57	0.12	0.716	-5.97	-0.05	0.910	-5.75	Endo-1,4-beta-glucanase korrigan (KOR)
CUST_13717_3759	VIT_08s0007g08660	GSVIVT01033265001	AT4G23540	-0.32	0.064	-2.98	0.12	0.580	-5.71	-0.54	0.005	-0.07	Binding
CUST_19000_21281	VIT_10s0116g00460	GSVIVT01006792001	AT2G35630	-0.60	0.025	-1.93	0.13	0.764	-6.05	-0.49	0.141	-3.61	Microtubule organization 1 protein (MOR1)
CUST_8428_37193	VIT_00s0144g00300	GSVIVT01000898001	AT2G34930	0.23	0.348	-4.99	0.13	0.661	-5.87	0.90	0.000	3.23	HcrVf2 protein
CUST_26176_38093	VIT_18s0001g07470	GSVIVT01009172001	-	-0.59	0.024	-1.87	0.13	0.750	-6.03	-0.33	0.354	-4.67	Ulp1 protease
CUST_8785_32001	VIT_14s0108g01220	GSVIVT01011465001	-	0.62	0.001	1.50	0.13	0.631	-5.82	0.37	0.109	-3.32	Ethylene-responsive transcription factor related to APETALA2 11
CUST_30214_56580	VIT_16s0098g01060	GSVIVT01038631001	AT4G27670	-0.54	0.022	-1.77	0.13	0.715	-5.97	-0.14	0.723	-5.52	Heat shock protein 26a, chloroplast
CUST_46693_25358	VIT_10s0003g05060	GSVIVT01021669001	-	-0.65	0.026	-1.97	0.13	0.779	-6.07	-0.45	0.232	-4.17	DNA-directed RNA polymerase subunit beta'
CUST_47038_30136	VIT_10s0116g00520	GSVIVT01012635001	AT1G11545	0.53	0.027	-2.02	0.13	0.717	-5.98	0.06	0.904	-5.74	Xyloglucan endotransglucosylase/hydrolase 8
CUST_13299_57989	VIT_08s0007g01400	GSVIVT01034062001	AT3G09270	0.53	0.003	0.51	0.13	0.592	-5.73	0.27	0.234	-4.18	Glutathione S-transferase 8 GSTU8
CUST_24290_20737	VIT_09s0002g08350	GSVIVT01017485001	-	-0.62	0.030	-2.14	0.13	0.769	-6.06	-0.30	0.475	-5.02	No hit
CUST_44978_29240	VIT_01s0026g02370	GSVIVT01019989001	AT1G74590	0.68	0.012	-1.14	0.13	0.755	-6.04	0.31	0.431	-4.90	Glutathione S-transferase 10 GSTU10
NG2_48206_48881	VIT_03s0038g02440	GSVIVT01024022001	AT4G38580	0.59	0.000	4.49	0.13	0.539	-5.79	0.38	0.028	-2.26	Heavy-metal-associated domain-containing protein
CUST_2730_13228	VIT_08s0032g00240	GSVIVT01022459001	-	0.63	0.005	-0.22	0.13	0.688	-5.92	0.55	0.040	-2.27	CYP71A22
CUST_31366_21919	VIT_00s0783g00010	GSVIVT01002593001	AT3G50590	-0.52	0.041	-2.47	0.13	0.724	-5.99	-0.52	0.088	-3.09	Nucleotide binding
NG2_48118_10702	VIT_10s0116g01600	GSVIVT01012708001	AT4G22010	0.57	0.006	-0.83	0.14	0.697	-6.11	0.00	0.999	-6.03	Monocopper oxidase SKS4 (SKU5 Similar 4)
NG2_5153_1132	VIT_01s0011g01170	GSVIVT01012152001	-	-0.54	0.043	-2.95	0.14	0.761	-6.21	-0.52	0.107	-3.62	No hit
CUST_19044_18000	VIT_03s0038g04520	GSVIVT01023809001	-	0.93	0.001	1.52	0.14	0.748	-6.03	0.20	0.678	-5.44	S-adenosyl-L-methionine:salicylic acid carboxyl methyltransferase
NG2_45597_3620	VIT_18s0117g00250	GSVIVT01012774001	AT5G55840	-0.52	0.000	2.24	0.14	0.512	-5.73	-0.01	0.974	-6.03	Pentatricopeptide repeat-containing protein
CUST_34244_45402	VIT_03s0088g00490	GSVIVT01037037001	AT2G16270	-0.13	0.705	-5.88	0.14	0.659	-5.87	-0.62	0.016	-1.29	Unknown
CUST_23522_51100	VIT_00s0259g00050	GSVIVT01005126001	-	-0.33	0.547	-5.56	0.14	0.836	-6.15	-1.04	0.029	-1.95	No hit
CUST_3960_1927	VIT_19s0027g01400	GSVIVT01020314001	-	-0.70	0.018	-1.55	0.14	0.755	-6.04	-0.44	0.264	-4.32	R protein PRF disease resistance protein
CUST_9812_3831	VIT_00s0371g00060	GSVIVT01006459001	AT4G37980	0.16	0.476	-5.38	0.14	0.529	-5.59	0.52	0.009	-0.69	Sinapyl alcohol dehydrogenase
CUST_9095_38297	VIT_05s0102g00550	GSVIVT01010777001	AT5G27570	-0.66	0.050	-2.69	0.14	0.781	-6.08	-0.35	0.472	-5.01	Cell division cycle 20, cofactor of APC complex
CUST_46709_1765	VIT_00s0163g00040	GSVIVT01001584001	-	-0.52	0.027	-2.00	0.14	0.666	-5.88	-0.71	0.008	-0.57	No hit
CUST_27728_19487	VIT_11s0037g01400	GSVIVT01023776001	AT4G30400	0.57	0.000	2.42	0.14	0.483	-5.47	0.30	0.133	-3.55	Zinc finger (C3HC4-type ring finger)
CUST_41632_50255	VIT_06s0061g01480	GSVIVT01031378001	-	0.82	0.000	2.84	0.15	0.647	-5.85	0.35	0.224	-4.13	ABC transporter G member 22
CUST_31631_763	VIT_00s0346g00010	GSVIVT01006297001	AT5G65600	-0.09	0.782	-6.00	0.15	0.615	-5.78	-0.58	0.019	-1.50	Lectin protein kinase
CUST_14796_18782	VIT_02s0033g01380	GSVIVT01022812001	AT1G32350	0.79	0.017	-1.51	0.15	0.775	-6.07	0.65	0.107	-3.31	Alternative oxidase 1D
CUST_30676_4836	VIT_02s0087g00330	GSVIVT01036920001	AT4G19460	-0.65	0.036	-2.33	0.15	0.746	-6.02	-0.13	0.823	-5.66	Glycosyl transferase family 1 protein
CUST_10720_9285	VIT_14s0060g00730	GSVIVT01031285001	AT4G26250	1.22	0.000	13.34	0.15	0.472	-5.44	0.47	0.015	-1.27	Galactinol synthase
CUST_11154_23324	VIT_12s0059g02600	GSVIVT01030635001	AT1G61750	1.05	0.000	5.79	0.16	0.625	-5.80	0.56	0.038	-2.20	Receptor protein kinase RK20-1
CUST_26012_61727	VIT_00s2840g00010	GSVIVT01006538001	AT4G37870	-0.71	0.004	-0.02	0.16	0.655	-5.86	-0.52	0.086	-3.07	Phosphoenolpyruvate carboxykinase
CUST_23230_27421	VIT_04s0023g01700	GSVIVT01018969001	-	-0.51	0.025	-1.92	0.16	0.606	-5.76	-0.24	0.483	-5.04	No hit
NG2_12291_59092	VIT_07s0005g05910	GSVIVT01028589001	AT1G72610	0.57	0.033	-2.66	0.16	0.715	-6.14	0.21	0.658	-5.63	Auxin-binding protein ABP19
NG2_12317_54468	VIT_01s0011g06500	GSVIVT01011579001	AT1G59950	0.55	0.000	5.44	0.16	0.321	-5.18	0.17	0.399	-5.04	NADPH-dependent codeinone reductase
CUST_42538_41574	VIT_04s0023g00630	GSVIVT01019085001	-	-0.51	0.035	-2.29	0.16	0.628	-5.81	0.24	0.502	-5.08	No hit
CUST_20253_40829	VIT_00s0480g00020	GSVIVT01007119001	AT1G11070	0.54	0.020	-1.68	0.16	0.609	-5.77	0.45	0.114	-3.38	Hydroxyproline-rich glycoprotein family protein
CUST_5848_27710	VIT_05s0049g00720	GSVIVT01027787001	-	-0.76	0.027	-2.02	0.16	0.758	-6.04	-0.74	0.073	-2.89	No hit
CUST_47338_18969	VIT_03s0063g01930	GSVIVT01031897001	AT2G16050	0.50	0.002	0.90	0.17	0.409	-5.26	0.25	0.240	-4.21	DC1 domain-containing protein
CUST_28568_34369	VIT_08s0007g00310	GSVIVT01034176001	AT5G02400	0.19	0.366	-5.05	0.17	0.457	-5.40	0.50	0.013	-1.14	Protein phosphatase 2C POLTERGEIST-like 4
CUST_4147_34063	VIT_00s0204g00030	GSVIVT01003684001	-	-0.58	0.001	1.64	0.17	0.448	-5.37	-0.59	0.003	0.21	Cationic amino acid transporter 6
CUST_18484_10443	VIT_00s0459g00010	GSVIVT01006991001	-	-0.58	0.036	-2.31	0.17	0.668	-5.89	-0.55	0.093	-3.15	Unknown
NG2_21152_57491	VIT_10s0003g03950	GSVIVT01021532001	AT2G38960	-0.70	0.001	0.62	0.17	0.634	-5.99	-0.01	0.992	-6.03	AERO1 (arabidopsis endoplasmic reticulum oxidoreductins 1)
CUST_18875_45456	VIT_15s0046g02080	GSVIVT01026977001	AT2G46150	0.62	0.002	0.80	0.17	0.521	-5.57	0.13	0.717	-5.51	Unknown
CUST_231_13974	VIT_13s0047g00230	GSVIVT01027359001	AT5G04970	0.65	0.035	-2.29	0.17	0.705	-5.95	0.54	0.152	-3.70	Pectinesterase family
CUST_31682_7951	VIT_03s0088g01200	GSVIVT01036964001	AT5G64510	0.77	0.001	2.11	0.17	0.575	-5.70	0.67	0.009	-0.77	Unknown protein
CUST_13513_51762	VIT_00s0267g00030	GSVIVT01005227001	AT4G27870	0.92	0.000	8.65	0.18	0.379	-5.16	0.05	0.882	-5.72	Unknown
CUST_14431_2331	VIT_17s0000g05360	GSVIVT01008094001	AT1G74820	1.00	0.000	4.75	0.18	0.567	-5.68	0.58	0.035	-2.14	Germin
CUST_18032_5249	VIT_11s0065g00130	GSVIVT01032230001	AT5G36140	0.51	0.004	0.10	0.18	0.413	-5.27	-0.08	0.816	-5.65	Taxane 10-beta-hydroxylase
NG2_45683_26633	VIT_07s0104g01250	GSVIVT01011006001	AT1G48910	-0.07	0.856	-6.31	0.18	0.457	-5.60	0.70	0.000	1.90	flavin-containing monooxygenase
CUST_25830_13858	VIT_01s0011g01280	GSVIVT01012141001	AT2G32270	0.54	0.035	-2.29	0.19	0.581	-5.71	-0.01	0.982	-5.79	Zinc transporter ZIP5
CUST_27528_30001	VIT_00s0291g00090	GSVIVT01005756001	AT1G70620	-0.72	0.009	-0.79	0.19	0.618	-5.79	-0.68	0.034	-2.10	Cyclin-related
CUST_14006_33978	VIT_06s0004g07770	GSVIVT01024596001	AT5G58400	0.51	0.003	0.47	0.19	0.344	-5.04	0.06	0.866	-5.71	Peroxidase
CUST_34224_37750	VIT_10s0116g01380	GSVIVT01001748001	AT1G44100	0.58	0.016	-1.46	0.19	0.546	-5.63	0.18	0.655	-5.40	Amino acid permease 2
CUST_16814_48498	VIT_11s0118g00700	GSVIVT01012879001	-	0.72	0.000	2.46	0.19	0.446	-5.37	0.31	0.251	-4.26	Protein phosphatase 2C DBP
NG2_12367_42161	VIT_08s0007g04880	GSVIVT01033665001	-	0.85	0.000	6.95	0.19	0.443	-5.56	0.69	0.001	1.16	Unknown protein
CUST_35111_40048	VIT_19s0015g01470	GSVIVT01014793001	AT3G44700	0.30	0.207	-4.34	0.20	0.458	-5.40	0.65	0.007	-0.54	Unknown protein
CUST_3937_53730	VIT_05s0020g03930	GSVIVT01018027001	AT4G02700	0.58	0.000	3.40	0.20	0.247	-4.62	0.48	0.006	-0.39	Sulfate transporter 3.1 (AST12) (AtST1)
CUST_40385_61705	VIT_03s0063g01830	GSVIVT01037330001	-	-0.90	0.049	-2.68	0.20	0.775	-6.07	-0.68	0.246	-4.24	AOS (allene oxide synthase)
CUST_27104_31750	VIT_07s0151g00100	GSVIVT01001211001	-	-0.37	0.237	-4.51	0.21	0.584	-5.72	-0.64	0.048	-2.44	Ankyrin
NG2_36145_54667	VIT_00s0358g00010	GSVIVT01006378001	-	-0.55	0.008	-1.12	0.21	0.482	-5.66	-0.35	0.222	-4.40	No hit
CUST_16031_32833	VIT_02s0012g01040	GSVIVT01013182001	AT4G17980	-0.31	0.027	-2.01	0.21	0.172	-4.18	-0.55	0.001	1.95	NAC domain-containing protein 71
CUST_24094_31853	VIT_17s0000g00680	GSVIVT01008608001	-	0.84	0.008	-0.67	0.21	0.642	-5.84	0.19	0.733	-5.53	No hit
CUST_35098_56721	VIT_19s0085g00110	GSVIVT01022171001	-	-0.77	0.071	-3.09	0.21	0.735	-6.00	-1.04	0.029	-1.92	ABC transporter B member 11
NG2_28816_26180	VIT_16s0115g00460	GSVIVT01005635001	-	-0.63	0.001	0.66	0.21	0.437	-5.54	-0.47	0.057	-2.96	Auxilin
CUST_10920_54406	VIT_02s0109g00430	GSVIVT01011519001	AT3G44300	0.30	0.195	-4.27	0.21	0.406	-5.25	0.56	0.020	-1.54	Nitrilase 4 (NIT4)
CUST_43462_27276	VIT_05s0077g01680	GSVIVT01035075001	-	0.66	0.021	-1.72	0.21	0.578	-5.70	0.52	0.138	-3.58	Mal d 1 allergen
CUST_50752_22535	VIT_13s0106g00720	GSVIVT01011282001	AT5G46090	0.55	0.043	-2.52	0.22	0.534	-5.60	0.05	0.928	-5.76	Unknown protein
CUST_15475_23879	VIT_06s0009g01890	GSVIVT01037421001	AT2G26970	-0.59	0.018	-1.56	0.22	0.498	-5.51	-0.59	0.045	-2.38	Oligoribonuclease
CUST_18765_24181	VIT_04s0008g02760	GSVIVT01035558001	AT4G31330	-0.61	0.044	-2.54	0.22	0.588	-5.72	0.15	0.777	-5.60	Unknown protein
CUST_15524_14937	VIT_06s0061g00470	GSVIVT01031496001	AT5G23000	0.55	0.002	1.01	0.22	0.281	-4.78	0.31	0.163	-3.77	Myb domain protein 36
NG2_6957_23601	VIT_13s0019g03580	GSVIVT01016349001	AT5G13620	-0.46	0.034	-2.70	0.22	0.438	-5.55	-0.52	0.035	-2.48	Unknown
CUST_10043_24135	VIT_06s0004g05700	GSVIVT01024849001	AT3G09270	-0.53	0.043	-2.51	0.22	0.511	-5.55	0.46	0.150	-3.68	Glutathione S-transferase 8 GSTU8
CUST_746_50376	VIT_05s0062g01360	GSVIVT01031688001	AT1G05835	0.71	0.009	-0.78	0.22	0.540	-5.62	0.06	0.913	-5.75	Unknown protein
NG2_33598_41677	VIT_00s0230g00050	GSVIVT01004732001	-	-0.58	0.001	0.82	0.22	0.345	-5.26	-0.42	0.066	-3.12	Heat shock protein binding
CUST_17081_36961	VIT_05s0049g00570	GSVIVT01027777001	-	-0.70	0.048	-2.65	0.22	0.651	-5.86	-0.87	0.032	-2.02	Unknown
NG2_20793_16893	VIT_16s0050g00990	GSVIVT01028873001	AT5G23980	-0.97	0.000	15.02	0.23	0.208	-4.70	-0.68	0.000	3.80	ferric reduction oxidase 4
CUST_18121_418	VIT_13s0019g02730	GSVIVT01016431001	-	-0.80	0.001	2.00	0.23	0.428	-5.32	-0.35	0.260	-4.30	Unknown protein
CUST_31910_48774	VIT_17s0000g00050	GSVIVT01000363001	AT3G03210	-0.59	0.006	-0.44	0.23	0.378	-5.16	-0.32	0.256	-4.28	Unknown
CUST_18435_37421	VIT_15s0024g00740	GSVIVT01019310001	-	0.02	0.969	-6.19	0.23	0.462	-5.41	0.58	0.046	-2.42	No hit
CUST_42720_36032	VIT_19s0090g00860	GSVIVT01037689001	AT5G55100	-0.51	0.050	-2.69	0.23	0.474	-5.45	-0.43	0.183	-3.90	SWAP (Suppressor-of-White-APricot)
CUST_13963_20496	VIT_00s0194g00030	GSVIVT01003469001	AT5G56030	0.67	0.003	0.30	0.24	0.404	-5.24	0.24	0.468	-5.00	Heat shock protein 81-2 (HSP81-2)
CUST_31441_11470	VIT_12s0028g01390	GSVIVT01020783001	AT1G06460	0.50	0.129	-3.78	0.24	0.568	-5.68	0.75	0.036	-2.16	Small heat shock protein ACD31
CUST_15534_24405	VIT_07s0005g06650	GSVIVT01028680001	AT4G37910	0.51	0.029	-2.08	0.24	0.403	-5.24	0.20	0.580	-5.26	Molecular chaperone DnaK
CUST_47109_437	VIT_11s0016g03400	GSVIVT01015332001	AT1G77210	0.56	0.003	0.26	0.24	0.287	-4.81	0.34	0.168	-3.80	MSS1 (sugar transport protein 13)
CUST_26102_39850	VIT_00s1608g00010	GSVIVT01005337001	-	-0.12	0.845	-6.09	0.24	0.626	-5.81	-0.96	0.017	-1.41	Ubiquitin-specific protease 23 (UBP23)
NG2_40758_36463	VIT_00s0346g00120	GSVIVT01006310001	AT4G37980	0.42	0.042	-2.93	0.24	0.334	-5.23	0.52	0.027	-2.19	Sinapyl alcohol dehydrogenase
CUST_43001_1325	VIT_15s0024g00260	GSVIVT01019363001	AT1G54370	-0.37	0.276	-4.70	0.24	0.534	-5.60	-0.76	0.029	-1.92	Na+/H+ antiporter isoform 6
CUST_13962_44051	VIT_00s1569g00010	GSVIVT01003469001	AT5G56030	0.65	0.005	-0.09	0.25	0.374	-5.14	0.28	0.394	-4.79	Heat shock protein 81-2 (HSP81-2)
CUST_40864_659	VIT_18s0072g00270	GSVIVT01034561001	-	-0.26	0.210	-4.36	0.25	0.234	-4.56	-0.61	0.004	0.06	Unknown
CUST_13623_14516	VIT_04s0008g01650	GSVIVT01035440001	AT4G11000	0.54	0.000	5.25	0.25	0.045	-2.62	0.84	0.000	8.80	Ankyrin repeat
CUST_39335_15490	VIT_05s0094g00990	GSVIVT01038203001	AT2G43840	0.77	0.002	0.96	0.25	0.404	-5.24	0.81	0.004	0.03	UDP-glucose:salicylic acid glucosyltransferase
CUST_6240_35626	VIT_08s0056g01240	GSVIVT01029945001	-	0.51	0.010	-0.87	0.26	0.260	-4.68	0.11	0.743	-5.55	No hit
CUST_23785_60755	VIT_03s0038g02290	GSVIVT01024038001	AT1G44100	0.26	0.405	-5.18	0.26	0.406	-5.25	0.90	0.002	0.87	Amino acid permease 3
CUST_36821_16278	VIT_05s0062g00270	GSVIVT01031580001	AT4G15550	0.60	0.012	-1.16	0.26	0.381	-5.17	0.11	0.815	-5.65	UDP-glucose:flavonoid 7-O-glucosyltransferase
CUST_43874_44426	VIT_02s0241g00100	GSVIVT01004910001	AT1G12320	-0.56	0.022	-1.80	0.26	0.384	-5.18	-0.13	0.769	-5.59	Unknown protein
CUST_32362_56974	VIT_01s0011g03500	GSVIVT01011899001	AT3G25900	0.17	0.447	-5.30	0.26	0.183	-4.26	0.67	0.001	1.29	Homocysteine S-methyltransferase 1
CUST_37330_22349	VIT_19s0090g00190	GSVIVT01037625001	-	1.02	0.000	7.42	0.26	0.247	-4.62	0.39	0.111	-3.35	Taxane 10-beta-hydroxylase
CUST_20351_60523	VIT_10s0003g00400	GSVIVT01021125001	-	-0.64	0.010	-0.91	0.27	0.385	-5.18	0.26	0.478	-5.02	No hit
CUST_17399_26144	VIT_04s0008g04840	GSVIVT01035786001	-	0.56	0.001	2.13	0.27	0.115	-3.71	0.50	0.007	-0.43	ABC transporter g family pleiotropic drug resistance 12 PDR12
CUST_9490_38184	VIT_15s0045g00250	GSVIVT01026692001	-	-0.64	0.011	-1.01	0.27	0.377	-5.15	-0.43	0.180	-3.88	Auxilin
NG2_7120_24568	VIT_19s0014g01990	GSVIVT01014268001	-	-0.26	0.254	-4.88	0.27	0.215	-4.73	-0.51	0.019	-1.86	Anthocyanidin 3-O-glucosyltransferase
CUST_32051_24903	VIT_15s0048g01620	GSVIVT01027548001	-	-0.81	0.018	-1.57	0.28	0.546	-5.63	-0.67	0.114	-3.38	CYP76E3
CUST_41722_58251	VIT_09s0002g06370	GSVIVT01017278001	AT1G80500	-0.65	0.027	-2.00	0.28	0.452	-5.39	-0.26	0.569	-5.23	Trafficking protein particle complex protein 2
CUST_23817_32778	VIT_19s0093g00310	GSVIVT01038046001	AT1G78340	0.17	0.548	-5.56	0.28	0.230	-4.54	0.75	0.002	0.99	Glutathione S-transferase 8 GSTU19
CUST_20105_48631	VIT_18s0001g05030	GSVIVT01008995001	-	0.67	0.000	3.37	0.28	0.137	-3.91	0.17	0.532	-5.15	Glucan 1,3-beta-glucosidase precursor
CUST_37015_19756	VIT_17s0000g03150	GSVIVT01008349001	-	0.51	0.040	-2.44	0.28	0.327	-4.97	0.40	0.200	-4.00	No hit
CUST_51687_58464	VIT_08s0040g03210	GSVIVT01025545001	AT5G02850	-0.74	0.034	-2.25	0.28	0.531	-5.59	-0.62	0.143	-3.62	Hydroxyproline-rich glycoprotein family protein
CUST_9471_49569	VIT_01s0011g00850	GSVIVT01012179001	AT2G03420	0.54	0.009	-0.76	0.28	0.223	-4.50	0.58	0.016	-1.29	Unknown protein
CUST_11636_34068	VIT_03s0063g01140	GSVIVT01031813001	-	0.96	0.000	6.75	0.29	0.191	-4.31	0.53	0.021	-1.60	Map kinase substrate 1 MKS1
CUST_10971_31342	VIT_03s0063g01310	GSVIVT01031833001	AT3G19010	0.71	0.001	1.25	0.29	0.254	-4.66	0.27	0.379	-4.75	Oxidoreductase, 2OG-Fe(II) oxygenase family
CUST_19899_34346	VIT_04s0008g04820	GSVIVT01035784001	-	0.56	0.001	1.81	0.30	0.087	-3.38	0.58	0.002	0.62	ABC transporter g family pleiotropic drug resistance 12 PDR12
CUST_32145_6746	VIT_04s0008g04980	GSVIVT01035800001	AT4G32510	0.52	0.008	-0.66	0.30	0.164	-4.13	-0.29	0.270	-4.35	Boron transporter-like protein 4
CUST_41056_36726	VIT_18s0076g00360	GSVIVT01034904001	AT1G43710	-0.01	0.987	-6.20	0.30	0.375	-5.15	-0.78	0.014	-1.19	EMB1075 (embryo defective 1075) carboxy-lyase
NG2_7152_16180	VIT_06s0004g01410	GSVIVT01025346001	-	0.54	0.000	2.54	0.30	0.062	-3.37	0.58	0.001	1.66	S-receptor kinase
CUST_17812_49547	VIT_18s0122g01270	GSVIVT01013374001	AT1G76360	0.36	0.009	-0.80	0.30	0.032	-2.22	0.52	0.001	1.28	Protein kinase APK1B
CUST_15397_45655	VIT_03s0038g04450	GSVIVT01023817001	AT4G34590	-0.35	0.028	-2.06	0.30	0.069	-3.10	-0.51	0.005	-0.23	Basic leucine-zipper 11 GBF6
CUST_44353_61897	VIT_03s0038g02630	GSVIVT01023996001	AT1G34360	-0.59	0.038	-2.38	0.30	0.376	-5.15	-0.60	0.074	-2.91	No hit
CUST_8215_53909	VIT_14s0083g00530	GSVIVT01036484001	AT3G02450	0.52	0.001	2.03	0.31	0.051	-2.76	0.16	0.463	-4.99	Cell division protein FtsH
CUST_29737_35551	VIT_08s0007g00130	GSVIVT01034194001	AT1G56410	0.53	0.019	-1.64	0.31	0.228	-4.53	0.34	0.251	-4.26	Heat shock protein 70
CUST_8415_31106	VIT_16s0100g00700	GSVIVT01010598001	AT5G62040	0.13	0.780	-6.00	0.31	0.390	-5.20	0.80	0.019	-1.50	TFL1 (Terminal flower 1)
CUST_38472_12598	VIT_04s0210g00060	GSVIVT01003825001	AT3G51430	0.66	0.000	6.30	0.31	0.029	-2.13	0.33	0.043	-2.33	Mucin-like protein
CUST_42167_25682	VIT_01s0244g00170	GSVIVT01004944001	AT3G26740	0.72	0.005	-0.08	0.31	0.301	-4.87	0.74	0.012	-1.04	Cytokinin-repressed protein CR9
CUST_4738_45516	VIT_12s0028g03530	GSVIVT01020562001	-	-1.07	0.024	-1.89	0.31	0.641	-5.83	-0.86	0.146	-3.65	S-locus protein kinase
NG2_45625_44867	VIT_14s0006g02700	GSVIVT01031004001	AT5G16170	-0.58	0.023	-2.29	0.31	0.329	-5.21	0.06	0.931	-6.00	Unknown protein
NG2_28834_17350	VIT_18s0001g06750	GSVIVT01036430001	AT4G10020	-0.56	0.002	0.19	0.31	0.135	-4.21	-0.07	0.878	-5.95	Steroleosin-B
CUST_32347_39801	VIT_03s0063g01240	GSVIVT01031824001	AT4G16690	0.81	0.001	1.54	0.32	0.258	-4.68	0.22	0.554	-5.20	Map kinase substrate 1 MKS1
CUST_15991_26095	VIT_19s0093g00110	GSVIVT01038031001	AT3G43800	1.30	0.000	7.16	0.32	0.292	-4.83	0.93	0.002	0.78	Glutathione S-transferase 22 GSTU22
CUST_52472_59442	VIT_19s0014g01640	GSVIVT01014231001	AT1G53240	0.55	0.000	5.69	0.32	0.008	-0.72	0.22	0.139	-3.60	Malate dehydrogenase
NG2_21128_10140	VIT_16s0050g02680	GSVIVT01028698001	-	0.64	0.000	2.46	0.32	0.104	-3.93	0.63	0.002	0.48	Protein phosphatase 2C
CUST_17274_54655	VIT_00s0414g00060	GSVIVT01006766001	-	0.51	0.010	-0.92	0.32	0.132	-3.86	0.43	0.075	-2.93	Cellulose synthase CSLE1
CUST_51011_5796	VIT_18s0001g01850	GSVIVT01008812001	-	0.63	0.000	3.50	0.33	0.051	-2.77	0.17	0.485	-5.04	Amino acid permease
CUST_16957_49471	VIT_00s0192g00120	GSVIVT01022777001	AT1G56330	-1.06	0.040	-2.45	0.33	0.650	-5.85	-0.88	0.170	-3.82	FtsH protease 4 ftsh4
CUST_22763_57702	VIT_00s1430g00010	GSVIVT01004567001	-	-0.81	0.023	-1.81	0.33	0.462	-5.41	-0.80	0.055	-2.59	Protein kinase
CUST_23914_10404	VIT_18s0041g01230	GSVIVT01026014001	AT5G49910	0.32	0.058	-2.87	0.33	0.053	-2.81	0.61	0.001	1.02	Heat shock protein 70
NG2_7669_29094	VIT_13s0047g00210	GSVIVT01027361001	AT5G24530	0.65	0.042	-2.91	0.33	0.421	-5.50	0.48	0.264	-4.59	flavonol synthase
CUST_25342_25721	VIT_19s0014g01180	GSVIVT01014185001	AT1G78780	0.89	0.000	7.59	0.33	0.062	-2.99	0.30	0.170	-3.82	Pathogenesis-related
NG11_31776_20297	VIT_16s0050g01860	GSVIVT01028789001	AT5G24030	0.61	0.000	7.71	0.34	0.010	-2.24	0.48	0.001	0.49	SLAH3 (SLAC1 Homologue 3)
CUST_20636_17956	VIT_09s0002g09220	GSVIVT01017585001	AT5G26110	-0.25	0.250	-4.57	0.34	0.094	-3.47	-0.56	0.011	-0.98	No hit
CUST_40502_51154	VIT_18s0001g01110	GSVIVT01008760001	AT4G15760	0.52	0.002	0.63	0.34	0.057	-2.89	0.41	0.042	-2.30	Monooxygenase (MO2)
CUST_34400_35248	VIT_08s0040g01190	GSVIVT01025755001	AT3G46170	-0.77	0.002	1.04	0.34	0.218	-4.47	0.04	0.933	-5.76	3-oxoacyl-reductase, chloroplast precursor
CUST_50362_26824	VIT_05s0049g01010	GSVIVT01027810001	AT3G23250	0.56	0.001	1.64	0.34	0.048	-2.70	0.49	0.012	-1.01	Myb domain protein 14
CUST_37783_12277	VIT_05s0049g00800	GSVIVT01027794001	-	-0.54	0.033	-2.24	0.34	0.221	-4.49	-0.44	0.157	-3.73	Unknown protein
CUST_34482_7411	VIT_18s0001g13670	GSVIVT01009837001	AT1G19900	0.83	0.007	-0.52	0.35	0.350	-5.06	0.49	0.223	-4.13	Glyoxal oxidase-related
NG2_35944_11930	VIT_07s0031g03070	GSVIVT01022411001	AT4G39230	-0.54	0.000	2.45	0.35	0.027	-2.49	0.16	0.537	-5.38	Isoflavone reductase
CUST_49139_37266	VIT_13s0067g02430	GSVIVT01004013001	AT3G14470	-0.58	0.003	0.24	0.35	0.103	-3.57	-0.05	0.898	-5.74	R protein MLA10
CUST_186_35837	VIT_03s0017g01010	GSVIVT01015724001	AT1G79340	0.52	0.001	1.55	0.35	0.028	-2.10	0.34	0.075	-2.93	Peptidase C14, caspase catalytic subunit p20
CUST_25643_37130	VIT_09s0002g00490	GSVIVT01016685001	AT1G53920	0.60	0.002	0.96	0.36	0.074	-3.20	0.35	0.148	-3.67	Lipase GDSL 5
CUST_10987_34603	VIT_00s0371g00050	GSVIVT01006458001	AT4G37980	1.02	0.000	4.63	0.36	0.183	-4.25	0.49	0.096	-3.19	Mannitol dehydrogenase
CUST_43397_41627	VIT_07s0031g02340	GSVIVT01022321001	AT1G44100	0.84	0.001	1.56	0.36	0.205	-4.39	0.34	0.330	-4.58	Amino acid permease 2
CUST_22629_13133	VIT_19s0014g04600	GSVIVT01014534001	AT4G27290	0.85	0.000	4.37	0.36	0.100	-3.54	0.25	0.384	-4.76	S-locus protein kinase
CUST_8924_22026	VIT_00s0283g00030	GSVIVT01005680001	AT5G61790	0.51	0.018	-1.57	0.36	0.117	-3.72	0.30	0.298	-4.46	Calnexin 1 (CNX1)
CUST_38830_53857	VIT_04s0008g00600	GSVIVT01035330001	AT3G53920	0.22	0.346	-4.98	0.36	0.074	-3.19	0.71	0.002	0.90	RNA polymerase sigma factor SIGC
NG2_48299_28383	VIT_18s0001g05230	GSVIVT01036360001	AT3G29110	-1.23	0.000	4.92	0.37	0.338	-5.24	-0.10	0.889	-5.96	Valencene synthase
NG2_5572_30116	VIT_03s0038g04570	GSVIVT01023805001	AT4G39210	0.58	0.046	-3.03	0.37	0.290	-5.06	0.21	0.703	-5.70	ADP-glucose pyrophosphorylase large subunit 1
CUST_42138_29648	VIT_08s0058g01210	GSVIVT01030190001	AT2G38530	0.74	0.050	-2.69	0.37	0.416	-5.28	0.07	0.934	-5.76	Non-specific lipid transfer protein LTP1
CUST_38909_24250	VIT_13s0156g00050	GSVIVT01001346001	AT3G56700	0.15	0.744	-5.95	0.37	0.281	-4.78	0.78	0.024	-1.75	Male sterility 2 (MS2) protein
CUST_9248_49588	VIT_14s0083g01060	GSVIVT01036552001	AT3G30210	0.52	0.013	-1.16	0.37	0.087	-3.38	0.71	0.003	0.31	Myb domain protein 121
NG2_5362_35160	VIT_14s0060g00770	GSVIVT01031280001	AT4G26250	1.60	0.000	24.41	0.38	0.057	-3.28	0.65	0.002	0.32	Glycosyl transferase family 8 protein
CUST_49908_15692	VIT_04s0210g00090	GSVIVT01003827001	AT3G51430	0.55	0.049	-2.68	0.38	0.213	-4.44	0.62	0.058	-2.64	Strictosidine synthase
CUST_2064_36722	VIT_17s0000g09510	GSVIVT01007618001	AT3G48280	0.51	0.042	-2.49	0.38	0.155	-4.06	0.43	0.173	-3.84	CYP71A25
CUST_1632_49016	VIT_11s0118g00200	GSVIVT01012825001	AT5G20280	0.56	0.012	-1.15	0.38	0.110	-3.65	0.28	0.387	-4.77	Sucrose-phosphate synthase
NG2_33661_28883	VIT_16s0013g00320	GSVIVT01013855001	-	-0.61	0.001	1.24	0.38	0.048	-3.10	-0.22	0.448	-5.18	No hit
NG2_7365_30909	VIT_14s0060g00790	GSVIVT01031278001	AT1G56600	1.32	0.000	17.62	0.38	0.056	-3.27	0.69	0.001	0.81	Galactinol synthase
CUST_19177_56189	VIT_07s0104g00070	GSVIVT01001544001	-	-0.82	0.012	-1.16	0.39	0.318	-4.94	-0.27	0.606	-5.31	No hit
CUST_37028_11176	VIT_04s0008g01550	GSVIVT01035434001	AT5G12020	0.16	0.608	-5.70	0.39	0.111	-3.67	0.64	0.016	-1.33	Small molecular heat shock protein 17.5
CUST_41402_46404	VIT_01s0011g06440	GSVIVT01011584001	AT1G59960	-1.08	0.024	-1.86	0.39	0.539	-5.61	-0.93	0.112	-3.36	Chalcone reductase
CUST_26416_62376	VIT_07s0141g00930	GSVIVT01005286001	AT5G48540	0.69	0.000	2.88	0.39	0.042	-2.54	0.38	0.092	-3.14	33 kDa secretory protein
CUST_10977_9777	VIT_17s0000g06000	GSVIVT01008025001	AT3G47640	-0.03	0.939	-6.18	0.39	0.075	-3.20	0.58	0.018	-1.42	Basic helix-loop-helix (bHLH) family
CUST_31446_54589	VIT_08s0040g01200	GSVIVT01025752001	AT3G55310	-0.94	0.000	2.49	0.39	0.175	-4.21	0.05	0.923	-5.76	Short-chain type alcohol dehydrogenase
CUST_26132_56619	VIT_18s0001g07770	GSVIVT01009202001	-	0.64	0.002	0.97	0.39	0.064	-3.02	0.11	0.767	-5.58	Unknown protein
CUST_17782_27542	VIT_08s0007g01370	GSVIVT01034065001	AT3G53980	-0.73	0.000	2.47	0.40	0.059	-2.94	-0.02	0.965	-5.78	Protease inhibitor/seed storage/lipid transfer protein (LTP)
CUST_17275_45137	VIT_00s0469g00020	GSVIVT01006766001	-	0.54	0.020	-1.66	0.40	0.106	-3.60	0.55	0.044	-2.36	Cellulose synthase CSLE1
CUST_30984_5206	VIT_17s0000g01050	GSVIVT01008578001	AT5G50700	0.17	0.602	-5.68	0.40	0.105	-3.59	0.64	0.018	-1.45	Corticosteroid 11-beta-dehydrogenase isozyme 1
CUST_15371_15985	VIT_18s0001g15220	GSVIVT01010000001	-	0.93	0.000	10.10	0.40	0.010	-0.90	0.51	0.004	-0.03	Unknown protein
CUST_4647_61895	VIT_02s0033g00300	GSVIVT01022645001	AT5G45580	0.50	0.032	-2.18	0.41	0.096	-3.49	-0.01	0.980	-5.79	Myb family
CUST_34350_57419	VIT_14s0060g00810	GSVIVT01031274001	AT4G26250	1.64	0.000	10.48	0.41	0.161	-4.10	0.78	0.011	-0.90	Galactinol synthase
CUST_43912_33857	VIT_16s0050g01150	GSVIVT01028856001	AT5G52640	0.12	0.719	-5.91	0.41	0.068	-3.10	0.74	0.003	0.31	Heat shock protein 90-1
CUST_40969_19867	VIT_00s0371g00100	GSVIVT01006303001	AT4G37980	0.86	0.000	10.67	0.41	0.003	0.38	0.42	0.008	-0.64	Mannitol dehydrogenase
NG2_11861_32943	VIT_01s0011g05260	GSVIVT01011710001	AT1G14920	-0.55	0.018	-2.03	0.41	0.102	-3.90	-0.72	0.006	-0.64	DELLA protein GAI1
CUST_21657_46441	VIT_00s0174g00270	GSVIVT01001913001	AT1G72680	1.09	0.000	7.77	0.41	0.055	-2.86	0.89	0.000	2.52	D-isomer specific 2-hydroxyacid dehydrogenase, NAD-binding
CUST_18466_34079	VIT_18s0001g00590	GSVIVT01001221001	AT5G09970	0.08	0.883	-6.13	0.42	0.222	-4.49	1.23	0.000	2.08	CYP78A7
CUST_51985_38826	VIT_07s0129g00850	GSVIVT01000199001	AT3G28740	0.60	0.016	-1.44	0.42	0.110	-3.65	0.50	0.099	-3.22	CYP81D8
NG2_5354_23633	VIT_00s1355g00020	GSVIVT01004595001	AT4G17030	-1.25	0.000	9.25	0.42	0.124	-4.12	0.19	0.687	-5.68	Expansin-like B1
CUST_32963_13879	VIT_18s0001g03640	GSVIVT01008923001	-	-0.77	0.014	-1.25	0.42	0.235	-4.56	-0.66	0.080	-2.99	No hit
CUST_20273_35722	VIT_04s0008g05860	GSVIVT01035899001	-	0.51	0.000	3.51	0.44	0.001	1.73	0.44	0.004	0.15	Unknown
NG2_5609_17859	VIT_07s0141g00870	GSVIVT01005284001	AT5G48540	0.22	0.532	-5.74	0.45	0.087	-3.74	0.69	0.014	-1.54	33 kDa secretory protein
CUST_35274_51611	VIT_16s0050g00890	GSVIVT01028886001	-	-0.39	0.280	-4.72	0.45	0.189	-4.29	-0.74	0.044	-2.37	No hit
CUST_18901_47530	VIT_18s0001g04870	GSVIVT01036348001	-	-0.86	0.026	-1.98	0.45	0.315	-4.93	-0.10	0.897	-5.74	(-)-germacrene D synthase
CUST_40970_1740	VIT_00s0346g00080	GSVIVT01006303001	AT4G37980	1.14	0.000	7.91	0.46	0.039	-2.45	0.67	0.008	-0.59	Sinapyl alcohol dehydrogenase
CUST_27671_42014	VIT_08s0007g02990	GSVIVT01033880001	-	0.35	0.066	-3.01	0.46	0.013	-1.20	0.61	0.004	0.11	Unknown
CUST_9704_48566	VIT_00s1389g00010	GSVIVT01004508001	AT4G37980	0.90	0.000	6.55	0.46	0.014	-1.33	0.58	0.008	-0.58	Cinnamyl alcohol dehydrogenase
NG2_7747_15734	VIT_14s0068g01760	GSVIVT01033062001	AT3G01980	-0.67	0.008	-1.14	0.46	0.096	-3.84	-0.04	0.950	-6.02	Alcohol dehydrogenase
NG2_41116_1997	VIT_18s0001g02350	GSVIVT01013689001	-	-0.05	0.928	-6.39	0.46	0.038	-2.84	-0.69	0.005	-0.54	Laccase
NG2_5759_28660	VIT_09s0070g00140	GSVIVT01034231001	AT5G01820	0.59	0.029	-2.52	0.46	0.111	-4.00	0.43	0.243	-4.50	CBL-interacting protein kinase 6 (CIPK6)
CUST_51480_57494	VIT_12s0134g00670	GSVIVT01000472001	AT3G29635	-1.12	0.029	-2.08	0.46	0.476	-5.45	-0.74	0.274	-4.36	Anthocyanin 5-aromatic acyltransferase
NG2_5246_21245	VIT_01s0011g02600	GSVIVT01011991001	-	0.45	0.034	-2.69	0.47	0.026	-2.46	0.60	0.011	-1.30	No hit
CUST_6738_40273	VIT_13s0019g03000	GSVIVT01016413001	-	0.15	0.683	-5.84	0.47	0.073	-3.17	0.60	0.045	-2.40	Heat shock protein 17.6 kDa class I
CUST_27676_53687	VIT_02s0025g04170	GSVIVT01019829001	AT4G11660	0.76	0.003	0.31	0.48	0.075	-3.21	0.49	0.126	-3.48	Heat shock transcription factor B2B
CUST_9943_33247	VIT_04s0044g01150	GSVIVT01026502001	-	-1.13	0.000	3.18	0.48	0.137	-3.91	0.07	0.914	-5.75	Aminotransferase, class V
CUST_18691_62687	VIT_06s0004g04560	GSVIVT01024983001	AT5G02440	0.82	0.000	5.29	0.48	0.009	-0.87	0.61	0.005	-0.07	Unknown protein
CUST_50904_9734	VIT_01s0011g03820	GSVIVT01011863001	-	-0.80	0.001	1.46	0.48	0.055	-2.84	-0.35	0.289	-4.43	EMB2454 (embryo defective 2454)
CUST_25912_31793	VIT_18s0001g01130	GSVIVT01008762001	AT1G20190	0.68	0.038	-2.37	0.49	0.166	-4.14	-0.08	0.912	-5.75	Alpha-expansin 1 precursor
CUST_10120_11754	VIT_00s0174g00280	GSVIVT01001914001	AT1G72680	0.97	0.000	9.45	0.49	0.004	0.17	0.90	0.000	5.31	D-isomer specific 2-hydroxyacid dehydrogenase, NAD-binding
CUST_15140_47258	VIT_16s0013g00090	GSVIVT01013822001	AT3G04200	0.50	0.037	-2.36	0.49	0.042	-2.53	0.08	0.872	-5.71	Germin-like protein 3 [Vitis vinifera]
CUST_9475_50355	VIT_17s0000g09290	GSVIVT01007646001	AT5G50180	0.51	0.021	-1.70	0.50	0.025	-1.98	0.06	0.894	-5.73	Protein kinase ATN1
CUST_35008_4970	VIT_06s0004g01770	GSVIVT01025310001	AT5G12950	0.04	0.901	-6.15	0.50	0.004	-0.04	0.14	0.634	-5.36	Acetyl-CoA carboxylase, biotin carboxylase
CUST_32451_34303	VIT_18s0001g02230	GSVIVT01008835001	AT4G38590	-0.01	0.992	-6.20	0.50	0.046	-2.65	-0.05	0.928	-5.76	Beta-galactosidase / lactase
NG2_7468_13579	VIT_04s0008g00520	GSVIVT01035322001	AT4G32840	-0.25	0.218	-4.71	0.50	0.003	-0.27	0.00	0.994	-6.03	6-phosphofructokinase
CUST_4080_46558	VIT_00s0265g00070	GSVIVT01005206001	AT2G33770	0.14	0.484	-5.41	0.50	0.001	1.59	0.40	0.023	-1.68	Ubiquitin-conjugating enzyme E2 O
CUST_45140_54113	VIT_00s0188g00030	GSVIVT01003361001	AT5G24580	0.10	0.751	-5.96	0.50	0.012	-1.15	0.01	0.988	-5.79	Copper-binding family protein
CUST_27346_5384	VIT_05s0049g01410	GSVIVT01027857001	AT3G23430	-0.05	0.864	-6.11	0.50	0.001	1.30	0.16	0.494	-5.06	Phosphate transporter 1
CUST_17201_36782	VIT_05s0029g00200	GSVIVT01021054001	AT2G32770	0.22	0.281	-4.72	0.50	0.005	-0.14	0.03	0.939	-5.77	Purple acid phosphatase 15 ATPAP15/PAP15
CUST_24996_59016	VIT_19s0014g05340	GSVIVT01014614001	AT1G34050	-0.07	0.856	-6.10	0.50	0.025	-1.96	0.08	0.862	-5.70	No hit
CUST_20244_14526	VIT_04s0008g01880	GSVIVT01035468001	AT5G21482	0.70	0.001	1.22	0.50	0.022	-1.83	0.38	0.176	-3.86	Cytokinin dehydrogenase 7
NG2_33364_27632	VIT_12s0178g00040	GSVIVT01003081001	AT5G64170	0.58	0.006	-0.95	0.50	0.021	-2.24	0.81	0.001	1.35	Dentin sialophosphoprotein
CUST_23879_48211	VIT_04s0023g00990	GSVIVT01019045001	AT2G23755	0.15	0.622	-5.73	0.51	0.023	-1.87	0.15	0.680	-5.45	Unknown protein
NG2_45562_28111	VIT_10s0003g01880	GSVIVT01021280001	AT1G29750	0.48	0.044	-2.98	0.51	0.032	-2.67	0.37	0.243	-4.49	RKF1 (receptor-like kinase in flowers 1)
CUST_9951_6996	VIT_18s0001g10110	GSVIVT01009449001	AT2G36750	0.01	0.989	-6.20	0.51	0.029	-2.13	0.04	0.936	-5.77	Betanidin-5-O-glucosyltransferase
NG2_12095_46016	VIT_00s1927g00020	GSVIVT01005576001	AT2G33770	0.19	0.380	-5.34	0.51	0.001	0.65	0.32	0.132	-3.84	Ubiquitin-conjugating enzyme E2 O
CUST_1072_58449	VIT_05s0051g00340	GSVIVT01029025001	AT2G33210	0.34	0.156	-4.01	0.51	0.022	-1.82	0.13	0.750	-5.56	Chaperonin GroEL
CUST_22139_39814	VIT_05s0049g00400	GSVIVT01027755001	AT2G30830	0.26	0.290	-4.76	0.51	0.017	-1.52	0.21	0.500	-5.08	Desacetoxyvindoline 4-hydroxylase
NG2_11779_35915	VIT_16s0022g02310	GSVIVT01018453001	AT5G51810	0.35	0.058	-3.26	0.51	0.003	-0.15	-0.29	0.225	-4.41	Gibberellin 3-beta-dioxygenase.
NG2_12391_18307	VIT_00s0153g00060	GSVIVT01001254001	-	-0.01	0.977	-6.42	0.51	0.002	0.42	-0.09	0.816	-5.87	3-methylcrotonyl-CoA carboxylase, biotin-carrier domain
CUST_8566_52066	VIT_09s0002g07420	GSVIVT01017370001	-	-0.19	0.517	-5.49	0.51	0.025	-1.96	-0.23	0.509	-5.10	No hit
CUST_52468_41072	VIT_18s0089g00860	GSVIVT01037142001	AT1G33480	0.48	0.012	-1.10	0.51	0.007	-0.49	0.36	0.119	-3.42	Ring-H2 finger protein ATL4E
CUST_24828_941	VIT_07s0130g00220	GSVIVT01000248001	AT4G33420	-0.12	0.744	-5.95	0.51	0.027	-2.06	0.30	0.346	-4.64	Peroxidase ATP32, class III
CUST_22589_31089	VIT_03s0038g03030	GSVIVT01023959001	AT2G17010	0.46	0.003	0.54	0.51	0.001	1.74	0.18	0.417	-4.86	Mechanosensitive ion channel
NG2_4921_17611	VIT_06s0004g05960	GSVIVT01024811001	-	-0.09	0.803	-6.24	0.51	0.011	-1.50	0.45	0.069	-3.16	Unknown protein
CUST_46634_52099	VIT_16s0098g00360	GSVIVT01038707001	AT4G27900	0.56	0.027	-1.99	0.51	0.047	-2.66	0.23	0.564	-5.23	CCT motif constans-like
CUST_38303_53493	VIT_03s0017g00690	GSVIVT01015685001	AT2G14095	0.35	0.085	-3.29	0.51	0.008	-0.76	0.19	0.526	-5.14	Unknown
NG2_33577_39132	VIT_07s0005g04390	GSVIVT01028433001	AT1G08590	0.41	0.061	-3.32	0.51	0.014	-1.77	0.01	0.987	-6.03	Clavata1 receptor kinase (CLV1)
CUST_44334_21458	VIT_11s0037g00450	GSVIVT01023633001	-	0.21	0.529	-5.52	0.51	0.049	-2.72	0.49	0.123	-3.46	No hit
CUST_29746_6977	VIT_05s0020g00180	GSVIVT01017619001	AT5G60160	-0.06	0.894	-6.14	0.52	0.050	-2.74	-0.13	0.776	-5.60	No hit
CUST_26754_30061	VIT_16s0050g02120	GSVIVT01028764001	AT2G34930	0.00	0.997	-6.20	0.52	0.012	-1.17	0.33	0.208	-4.05	HcrVf3 protein
CUST_8892_22104	VIT_06s0004g03390	GSVIVT01025122001	AT5G60220	0.51	0.005	-0.19	0.52	0.004	-0.04	0.42	0.050	-2.50	TET3 (tetraspanin3)
CUST_42558_23960	VIT_08s0056g00800	GSVIVT01029904001	AT1G08810	-0.21	0.456	-5.33	0.52	0.020	-1.73	0.06	0.900	-5.74	Myb domain protein 60
CUST_44170_58218	VIT_11s0016g05490	GSVIVT01015556001	AT3G33520	0.09	0.773	-5.99	0.52	0.012	-1.16	0.06	0.880	-5.72	Actin 6 ARP6
CUST_25368_16524	VIT_04s0044g01260	GSVIVT01026491001	AT1G43850	-0.07	0.742	-5.94	0.52	0.001	2.28	0.02	0.950	-5.77	SEU3B protein
CUST_36844_61390	VIT_18s0001g11500	GSVIVT01009596001	-	0.12	0.616	-5.71	0.52	0.002	0.87	0.14	0.594	-5.29	CYP81E1
CUST_16335_50627	VIT_08s0058g00740	GSVIVT01030250001	AT2G38460	-0.11	0.733	-5.93	0.52	0.013	-1.25	0.14	0.692	-5.47	Iron-responsive transporter
NG2_40653_38171	VIT_11s0052g00110	GSVIVT01029310001	AT4G26020	-0.15	0.627	-5.94	0.52	0.007	-0.99	0.02	0.974	-6.03	Unknown
CUST_26522_55059	VIT_01s0011g03240	GSVIVT01011928001	AT1G68630	0.62	0.031	-2.16	0.52	0.076	-3.21	0.01	0.985	-5.79	PGPS/D12
NG2_5578_1871	VIT_15s0046g00190	GSVIVT01027179001	AT2G46570	0.28	0.061	-3.32	0.52	0.000	3.43	0.64	0.000	4.44	Laccase
CUST_13798_46220	VIT_15s0046g02940	GSVIVT01026887001	-	0.24	0.384	-5.11	0.52	0.020	-1.74	0.11	0.783	-5.61	Barwin endoglucanase
CUST_10766_60434	VIT_16s0022g01970	GSVIVT01018499001	AT5G26310	0.06	0.879	-6.13	0.53	0.022	-1.81	0.33	0.275	-4.37	Anthocyanidin 3-O-glucosyltransferase
CUST_24295_4080	VIT_06s0004g04470	GSVIVT01024994001	AT5G02500	0.61	0.001	1.69	0.53	0.004	0.05	0.63	0.003	0.37	Heat shock protein 70
CUST_20705_17289	VIT_16s0098g00250	GSVIVT01038717001	AT5G53110	0.38	0.028	-2.06	0.53	0.002	0.86	0.37	0.074	-2.90	Zinc finger (C3HC4-type ring finger)
CUST_51595_18627	VIT_19s0015g01800	GSVIVT01014848001	AT5G56220	0.01	0.987	-6.20	0.53	0.004	0.18	-0.06	0.871	-5.71	Nucleoside triphosphatase
CUST_8179_40067	VIT_19s0014g00960	GSVIVT01014165001	AT5G54840	0.50	0.003	0.23	0.53	0.002	0.84	0.41	0.043	-2.34	Spg1p (septum-promoting GTPase)
CUST_46052_50284	VIT_00s0494g00010	GSVIVT01007165001	AT2G22840	0.18	0.564	-5.60	0.53	0.021	-1.76	-0.36	0.230	-4.16	Growth-regulating factor 1
CUST_13055_58974	VIT_19s0014g01940	GSVIVT01014264001	AT3G15115	0.53	0.047	-2.63	0.53	0.047	-2.66	0.27	0.476	-5.02	Unknown
NG2_6839_1597	VIT_18s0001g02400	GSVIVT01013694001	-	-0.17	0.670	-6.02	0.53	0.034	-2.73	-0.35	0.333	-4.84	Laccase
CUST_2175_35123	VIT_08s0007g02620	GSVIVT01033920001	-	0.13	0.622	-5.73	0.53	0.004	-0.05	-0.09	0.792	-5.62	Ribosomal protein S17 (RPS17A) 40S
CUST_17248_35453	VIT_17s0000g02450	GSVIVT01008426001	-	0.37	0.024	-1.87	0.53	0.001	1.40	0.59	0.002	0.85	Tubulin beta-6
CUST_29355_5789	VIT_00s0225g00010	GSVIVT01004073001	AT3G26580	0.57	0.001	2.12	0.53	0.001	1.35	0.57	0.003	0.42	Unknown protein
NG2_35791_14495	VIT_18s0089g00370	GSVIVT01037191001	-	0.92	0.000	9.99	0.53	0.002	0.29	0.36	0.111	-3.65	Carboxyesterase18 CXE18
CUST_31338_5181	VIT_03s0038g01410	GSVIVT01024113001	-	-0.01	0.956	-6.19	0.54	0.000	4.10	-0.16	0.399	-4.81	Aquaporin PIP PIP1A
CUST_28288_57509	VIT_03s0038g03940	GSVIVT01023868001	AT4G35300	0.08	0.746	-5.95	0.54	0.001	1.19	0.14	0.603	-5.30	Tonoplast monosaccharide transporter2
CUST_2880_62781	VIT_16s0013g01540	GSVIVT01013977001	AT5G51220	-0.20	0.362	-5.03	0.54	0.003	0.48	0.02	0.962	-5.78	Ubiquinol-cytochrome C chaperone
CUST_34973_33357	VIT_17s0000g07750	GSVIVT01007819001	AT4G17690	-0.08	0.819	-6.05	0.54	0.011	-1.08	0.04	0.941	-5.77	Zinc finger protein 5
CUST_50729_34728	VIT_14s0108g01070	GSVIVT01011445001	AT5G39610	0.18	0.612	-5.71	0.54	0.038	-2.43	0.21	0.614	-5.33	NAC domain containing protein 100
CUST_33870_38169	VIT_01s0010g03910	GSVIVT01010522001	AT5G50670	-0.28	0.193	-4.26	0.54	0.005	-0.12	-0.01	0.982	-5.79	Squamosa promoter-binding protein 13 (SPL13)
CUST_49050_34377	VIT_13s0067g01980	GSVIVT01032743001	AT5G43580	0.20	0.476	-5.38	0.54	0.014	-1.31	0.05	0.916	-5.75	Proteinase inhibitor (LUTI)
CUST_405_60907	VIT_12s0028g03030	GSVIVT01020612001	AT5G44160	0.12	0.534	-5.53	0.54	0.000	2.61	0.14	0.531	-5.15	Zinc finger (C2H2 type) MAGPIE
CUST_19009_55060	VIT_15s0045g00370	GSVIVT01026707001	AT3G03540	-0.05	0.917	-6.16	0.54	0.021	-1.79	-0.01	0.981	-5.79	Phosphatidylglycerol specific phospholipase C
CUST_19269_48470	VIT_16s0013g02110	GSVIVT01014048001	AT5G62420	0.20	0.519	-5.49	0.54	0.022	-1.83	0.20	0.584	-5.27	Aldo/keto reductase
CUST_47002_54503	VIT_07s0104g01100	GSVIVT01011017001	AT1G05260	0.13	0.640	-5.76	0.54	0.005	-0.09	0.41	0.076	-2.94	Peroxidase
CUST_42660_24111	VIT_07s0104g01000	GSVIVT01011029001	-	-0.17	0.513	-5.48	0.54	0.007	-0.54	0.16	0.617	-5.33	Histone H2AXa HTA5
NG2_7632_45834	VIT_01s0011g04990	GSVIVT01011742001	AT1G23100	0.26	0.053	-3.17	0.54	0.000	5.43	0.14	0.497	-5.30	Chaperonin
CUST_18841_3313	VIT_01s0011g00560	GSVIVT01001340001	AT4G20260	0.06	0.877	-6.12	0.55	0.009	-0.83	0.07	0.861	-5.70	DREPP plasma membrane polypeptide
CUST_40816_19277	VIT_03s0063g01010	GSVIVT01031797001	AT2G15770	0.18	0.558	-5.59	0.55	0.015	-1.40	-0.66	0.011	-0.99	Blue (type 1) copper domain
CUST_46182_22092	VIT_08s0007g03270	GSVIVT01033848001	AT3G10130	0.12	0.732	-5.93	0.55	0.022	-1.82	0.25	0.475	-5.02	SOUL heme-binding protein
CUST_34356_39052	VIT_03s0063g01500	GSVIVT01031856001	-	-0.08	0.735	-5.93	0.55	0.001	1.81	-0.05	0.882	-5.72	CYP82C3
CUST_29566_42643	VIT_04s0044g01130	GSVIVT01026505001	AT1G77120	-0.49	0.050	-2.68	0.55	0.026	-2.00	-0.18	0.651	-5.40	Alcohol dehydrogenase 2 [Vitis vinifera]
CUST_26058_29874	VIT_10s0071g00770	GSVIVT01034372001	AT3G20015	0.04	0.878	-6.12	0.55	0.001	2.23	0.15	0.545	-5.18	Aspartic proteinase nepenthesin-1 precursor
NG2_45736_44799	VIT_08s0217g00090	GSVIVT01003939001	AT3G08970	0.55	0.000	6.01	0.56	0.000	6.15	0.45	0.002	0.61	DnaJ homolog, subfamily B, member 9
NG2_11807_36360	VIT_07s0104g00710	GSVIVT01011062001	AT4G02980	0.37	0.011	-1.51	0.56	0.000	3.55	0.18	0.431	-5.13	Auxin-binding protein 1 (ABP1)
CUST_27826_15647	VIT_00s0362g00010	GSVIVT01006408001	AT4G13830	0.19	0.374	-5.08	0.56	0.001	1.30	0.17	0.505	-5.09	DnaJ homolog, subfamily A, member 2
CUST_43712_26342	VIT_11s0016g01450	GSVIVT01015116001	AT3G42800	-0.04	0.909	-6.15	0.56	0.005	-0.22	-0.13	0.700	-5.48	Unknown protein
CUST_50699_11180	VIT_06s0004g04640	GSVIVT01024970001	AT3G09390	0.12	0.743	-5.95	0.56	0.020	-1.72	-0.16	0.705	-5.49	Metallothionein 2b
CUST_27511_15000	VIT_13s0074g00730	GSVIVT01034755001	AT3G25250	0.18	0.649	-5.78	0.56	0.049	-2.73	-0.05	0.929	-5.76	PID (PINOID)
CUST_17191_11269	VIT_06s0004g01430	GSVIVT01025344001	AT5G24540	0.56	0.007	-0.59	0.56	0.007	-0.50	0.72	0.003	0.40	ABA glucosidase
CUST_42288_28183	VIT_09s0018g01210	GSVIVT01016054001	AT2G24130	-0.10	0.724	-5.91	0.56	0.002	1.04	0.09	0.779	-5.60	Receptor kinase TRKe
NG11_23400_11085	VIT_07s0130g00400	GSVIVT01000264001	-	0.04	0.940	-6.64	0.57	0.000	6.41	0.17	0.387	-5.32	Chloride channel protein (CLC-c)
CUST_46632_31065	VIT_13s0019g03570	GSVIVT01016350001	AT5G04860	0.18	0.455	-5.33	0.57	0.003	0.34	0.45	0.046	-2.42	Unknown protein
CUST_22393_35102	VIT_17s0000g07190	GSVIVT01007880001	AT1G74310	0.67	0.002	0.64	0.57	0.010	-0.92	0.61	0.016	-1.35	Heat shock protein 101
CUST_37257_61469	VIT_01s0127g00300	GSVIVT01013781001	AT1G23400	0.44	0.134	-3.83	0.57	0.040	-2.49	0.34	0.380	-4.75	CRS2-associated factor 2, chloroplastic
NG2_48224_41925	VIT_10s0071g01120	GSVIVT01034334001	AT5G08370	0.17	0.451	-5.55	0.57	0.000	2.08	0.54	0.004	-0.25	Alpha-galactosidase
CUST_49986_49258	VIT_05s0051g00110	GSVIVT01029002001	-	0.31	0.161	-4.05	0.57	0.004	0.06	0.10	0.798	-5.63	Glutathione S-transferase 8 GSTU8
CUST_49172_4814	VIT_14s0128g00800	GSVIVT01000086001	AT3G14330	0.24	0.223	-4.44	0.58	0.001	1.54	-0.07	0.828	-5.66	Pentatricopeptide (PPR) repeat-containing protein
NG2_45544_16997	VIT_07s0151g00460	GSVIVT01001194001	AT1G03090	0.10	0.697	-6.07	0.58	0.000	3.09	0.04	0.930	-6.00	3-methylcrotonyl-CoA carboxylase
CUST_31964_16460	VIT_12s0059g02480	GSVIVT01030626001	AT3G21870	-0.02	0.966	-6.19	0.58	0.017	-1.54	-0.04	0.945	-5.77	CYCP2;1 (cyclin p2;1)
CUST_43411_55294	VIT_11s0016g04720	GSVIVT01015475001	AT2G18660	0.26	0.090	-3.36	0.58	0.000	3.71	0.24	0.201	-4.01	Blight-associated protein p12 precursor
CUST_37448_17471	VIT_18s0001g12960	GSVIVT01009760001	AT1G75380	-0.01	0.977	-6.19	0.58	0.000	2.44	0.23	0.308	-4.50	Wound-responsive protein
NG11_14085_12194	VIT_12s0059g01240	GSVIVT01030494001	AT3G21670	0.71	0.000	19.80	0.58	0.000	11.70	0.57	0.000	6.99	Nitrate transporter (NTP3)
CUST_38054_45195	VIT_09s0002g01170	GSVIVT01016751001	AT1G17430	0.33	0.108	-3.57	0.58	0.003	0.49	0.39	0.102	-3.26	Hydrolase, alpha/beta fold family protein
CUST_10620_51138	VIT_08s0040g01060	GSVIVT01025769001	-	0.71	0.000	3.53	0.59	0.001	1.29	0.39	0.077	-2.96	Serine carboxypeptidase S10
CUST_15803_35008	VIT_00s0769g00010	GSVIVT01005149001	AT3G25230	0.37	0.010	-0.87	0.59	0.000	4.47	0.18	0.359	-4.68	Peptidyl-prolyl cis-trans isomerase, FKBP-type
NG2_7016_19404	VIT_14s0006g00580	GSVIVT01030724001	-	-0.07	0.797	-6.23	0.59	0.000	3.72	0.11	0.712	-5.72	Zinc finger (DHHC type)
CUST_37251_52310	VIT_00s0397g00020	GSVIVT01033116001	AT2G34930	0.33	0.336	-4.94	0.60	0.040	-2.49	0.05	0.933	-5.76	HcrVf1 protein
CUST_23956_5845	VIT_12s0028g02970	GSVIVT01020617001	-	0.28	0.164	-4.06	0.60	0.001	1.23	0.05	0.893	-5.73	MLO1
CUST_49173_11952	VIT_03s0038g03170	GSVIVT01023944001	-	1.17	0.000	13.44	0.60	0.000	3.09	0.65	0.000	2.11	Dimethylaniline monooxygenase (N-oxide forming) 2
CUST_37705_19453	VIT_04s0044g01160	GSVIVT01026501001	-	-1.21	0.013	-1.24	0.60	0.296	-4.85	0.08	0.946	-5.77	Aminotransferase, class V
CUST_1760_13685	VIT_07s0005g00360	GSVIVT01028001001	AT1G60260	-0.09	0.818	-6.05	0.60	0.017	-1.53	0.12	0.787	-5.61	Glycosyl hydrolase family 1
CUST_32992_54292	VIT_18s0001g14610	GSVIVT01009941001	AT1G75820	-0.03	0.917	-6.16	0.60	0.001	1.66	0.19	0.465	-4.99	Clavata1 receptor kinase (CLV1)
CUST_25967_52269	VIT_03s0063g02670	GSVIVT01031982001	AT1G19510	-0.28	0.402	-5.17	0.60	0.030	-2.16	-0.18	0.693	-5.47	Radialis-like protein 6
CUST_9867_21871	VIT_01s0011g03870	GSVIVT01011856001	-	-0.18	0.572	-5.62	0.60	0.010	-0.92	0.03	0.959	-5.78	Delta7 sterol C-5 desaturase
NG2_48251_16392	VIT_01s0011g01790	GSVIVT01012084001	AT4G19840	-0.02	0.971	-6.42	0.60	0.005	-0.68	0.06	0.919	-5.99	Galactose-binding like
CUST_18393_60813	VIT_16s0022g00710	GSVIVT01018620001	AT5G51490	0.17	0.576	-5.63	0.61	0.007	-0.49	0.16	0.679	-5.45	Pectinesterase family
CUST_50206_13425	VIT_08s0007g03500	GSVIVT01033823001	AT3G52780	0.15	0.640	-5.76	0.61	0.007	-0.61	-0.17	0.639	-5.37	Purple acid phosphatase 20- ATPAP20/PAP20
CUST_13462_50961	VIT_00s0414g00020	GSVIVT01006761001	-	0.60	0.034	-2.27	0.61	0.032	-2.23	1.15	0.000	2.24	Cellulose synthase CSLE1
CUST_31274_34813	VIT_19s0014g01780	GSVIVT01014246001	AT2G13150	0.51	0.099	-3.47	0.61	0.041	-2.51	-0.11	0.844	-5.68	BZIP transcription factor
CUST_25708_13509	VIT_03s0038g00340	GSVIVT01024204001	AT1G75540	0.63	0.004	-0.03	0.61	0.006	-0.45	0.16	0.677	-5.44	Salt tolerance homolog2
NG2_5701_43858	VIT_14s0068g01020	GSVIVT01032980001	AT3G26710	0.17	0.337	-5.20	0.61	0.000	6.23	0.42	0.008	-0.97	Unknown protein
CUST_30582_6076	VIT_13s0019g01210	GSVIVT01000846001	AT3G13650	-0.04	0.936	-6.17	0.61	0.014	-1.31	0.18	0.660	-5.41	Dirigent protein pDIR14
NG11_34686_14660	VIT_15s0021g00330	GSVIVT01018395001	AT4G21680	1.03	0.000	19.01	0.61	0.000	2.64	0.20	0.465	-5.50	Proton-dependent oligopeptide transport (POT) family protein
CUST_25346_27506	VIT_10s0042g00960	GSVIVT01026228001	AT5G23240	0.04	0.918	-6.16	0.61	0.005	-0.28	-0.02	0.960	-5.78	DNAJ heat shock N-terminal domain-containing protein
CUST_4070_45155	VIT_14s0060g01190	GSVIVT01031240001	AT5G04950	-0.06	0.847	-6.09	0.61	0.000	2.43	0.01	0.979	-5.79	Nicotianamine synthase
CUST_34993_3762	VIT_03s0091g00930	GSVIVT01037829001	AT5G23350	0.02	0.968	-6.19	0.61	0.014	-1.34	-0.11	0.809	-5.64	GRAM domain-containing protein / ABA-responsive
NG2_7660_25895	VIT_08s0007g06180	GSVIVT01033528001	AT5G06800	0.19	0.493	-5.65	0.61	0.001	0.87	0.31	0.244	-4.50	Myb family
NG2_526_13023	VIT_17s0000g06140	GSVIVT01008013001	AT5G62480	0.86	0.000	2.90	0.61	0.008	-1.26	0.11	0.840	-5.90	Glutathione S-transferase 9 GSTU9
CUST_11329_24729	VIT_14s0171g00140	GSVIVT01001811001	AT3G01840	-0.03	0.905	-6.15	0.61	0.000	5.16	0.17	0.393	-4.79	Lys Motif-Type Receptor-Like Kinase LYK10
NG11_1188_24595	VIT_17s0000g05640	GSVIVT01008064001	AT5G62730	0.19	0.112	-4.52	0.62	0.000	15.29	0.12	0.486	-5.54	Nitrate transporter 1:2
CUST_27647_12211	VIT_13s0047g00060	GSVIVT01027389001	AT3G02645	0.22	0.436	-5.27	0.62	0.005	-0.20	0.04	0.934	-5.76	Pentatricopeptide (PPR) repeat-containing protein
CUST_51808_57919	VIT_00s0214g00040	GSVIVT01003897001	AT2G02300	0.03	0.927	-6.17	0.62	0.000	2.32	-0.02	0.951	-5.77	Lectin phloem protein 2-like B1 PP2-B1
CUST_9215_50595	VIT_18s0001g12920	GSVIVT01009756001	-	-0.34	0.274	-4.69	0.62	0.022	-1.80	-0.70	0.026	-1.81	No hit
CUST_13913_30369	VIT_06s0009g02800	GSVIVT01037326001	AT5G19473	-0.11	0.798	-6.03	0.62	0.016	-1.44	0.17	0.697	-5.48	Unknown
CUST_1537_59096	VIT_03s0038g03320	GSVIVT01023928001	AT2G17080	0.01	0.990	-6.20	0.62	0.030	-2.16	-0.22	0.635	-5.37	Unknown protein
CUST_8620_61740	VIT_07s0005g01980	GSVIVT01028174001	AT2G47180	-0.16	0.613	-5.71	0.62	0.006	-0.38	0.94	0.000	2.33	Glycosyl transferase family 8 protein
CUST_10404_6651	VIT_07s0129g00760	GSVIVT01000187001	AT3G28740	0.80	0.000	2.96	0.62	0.004	0.17	0.12	0.761	-5.58	CYP81E1 Isoflavone 2'-hydroxylase
CUST_8048_33996	VIT_17s0000g06150	GSVIVT01008011001	AT5G62480	0.71	0.042	-2.50	0.62	0.084	-3.34	0.31	0.566	-5.23	Glutathione S-transferase 9 GSTU9
CUST_10580_7650	VIT_01s0026g01690	GSVIVT01020066001	AT5G67180	0.00	0.996	-6.20	0.62	0.001	1.25	0.15	0.644	-5.38	Ethylene-responsive transcription factor WRINKLED 1
CUST_14401_26717	VIT_03s0038g03160	GSVIVT01023942001	-	0.80	0.003	0.50	0.62	0.021	-1.75	0.07	0.901	-5.74	flavin-containing monooxygenase 1
CUST_14565_30068	VIT_06s0004g05200	GSVIVT01024908001	-	-0.90	0.010	-0.88	0.62	0.087	-3.37	-0.25	0.663	-5.42	No hit
CUST_29279_26112	VIT_06s0004g04590	GSVIVT01024977001	AT3G46540	-0.02	0.953	-6.18	0.63	0.000	2.77	0.33	0.113	-3.37	Epsin N-terminal homology (ENTH) domain-containing
CUST_40168_635	VIT_07s0005g03060	GSVIVT01028299001	-	-0.29	0.209	-4.36	0.63	0.002	0.62	0.06	0.889	-5.73	1-aminocyclopropane-1-carboxylate oxidase homolog 1
NG2_35983_38702	VIT_08s0056g00630	GSVIVT01029880001	AT2G38600	0.36	0.239	-4.82	0.63	0.015	-1.87	-0.32	0.422	-5.10	Acid phosphatase
CUST_36992_8319	VIT_18s0041g02150	GSVIVT01025914001	AT1G71691	0.05	0.896	-6.14	0.63	0.003	0.28	0.28	0.353	-4.66	Lipase GDSL
CUST_4660_46008	VIT_12s0057g00350	GSVIVT01030020001	-	-1.01	0.017	-1.49	0.63	0.173	-4.19	-0.58	0.307	-4.50	Exopolygalacturonase
NG2_48115_62108	VIT_18s0166g00300	GSVIVT01014535001	AT5G63890	-0.35	0.107	-3.93	0.63	0.001	0.92	-0.16	0.677	-5.66	Histidinol dehydrogenase, chloroplast precursor
CUST_9348_24754	VIT_11s0016g04920	GSVIVT01015498001	-	-0.32	0.403	-5.17	0.63	0.045	-2.62	-0.16	0.776	-5.60	Early nodulin 93
CUST_49970_53807	VIT_18s0072g01060	GSVIVT01034485001	AT1G71930	0.08	0.839	-6.08	0.63	0.004	-0.04	0.09	0.834	-5.67	Vascular related NAC-domain protein 7
NG11_47167_21235	VIT_09s0002g02430	GSVIVT01016879001	AT3G21250	0.00	0.996	-6.70	0.64	0.000	14.92	0.01	0.990	-6.24	ABC transporter C member 12
CUST_26351_21794	VIT_16s0050g00640	GSVIVT01028914001	AT5G51310	0.12	0.753	-5.96	0.64	0.009	-0.78	-0.06	0.906	-5.74	Gibberellin 20-oxidase
CUST_50088_17124	VIT_03s0180g00250	GSVIVT01003153001	AT3G19450	-0.39	0.222	-4.43	0.64	0.025	-1.94	-0.03	0.966	-5.78	Cinnamyl alcohol dehydrogenase
CUST_15720_28465	VIT_15s0046g03050	GSVIVT01026878001	AT3G61290	-0.20	0.478	-5.39	0.64	0.003	0.25	-0.10	0.802	-5.63	DTA2 (downstream target of AGL15 2)
CUST_196_13379	VIT_07s0129g00800	GSVIVT01000192001	AT3G28740	0.84	0.002	0.97	0.64	0.017	-1.51	0.21	0.632	-5.36	CYP81E1 Isoflavone 2'-hydroxylase
CUST_27517_15062	VIT_00s0469g00040	GSVIVT01007041001	-	0.26	0.252	-4.58	0.64	0.001	1.45	0.78	0.001	1.82	Cellulose synthase CSLE1
CUST_50264_43191	VIT_00s0179g00150	GSVIVT01003118001	AT3G51910	0.64	0.000	2.51	0.64	0.000	2.58	0.71	0.001	1.84	Heat shock transcription factor A6B
NG2_7524_44399	VIT_05s0049g00050	GSVIVT01027717001	-	0.21	0.386	-5.36	0.64	0.000	2.12	-0.16	0.644	-5.60	Cellulose synthase CSLG2
CUST_26463_19422	VIT_08s0007g02060	GSVIVT01033983001	-	0.24	0.498	-5.44	0.65	0.016	-1.50	0.07	0.895	-5.74	No hit
CUST_38445_62236	VIT_15s0046g02550	GSVIVT01026928001	AT5G51310	0.18	0.606	-5.69	0.65	0.011	-1.06	0.35	0.315	-4.53	Gibberellin 20-oxidase
CUST_1923_18233	VIT_13s0067g00400	GSVIVT01032851001	AT5G05730	-0.04	0.897	-6.14	0.65	0.000	3.72	-0.22	0.332	-4.59	Anthranilate synthase alpha 1
CUST_18539_49425	VIT_04s0044g01740	GSVIVT01026444001	-	0.35	0.113	-3.62	0.65	0.002	1.10	-0.10	0.785	-5.61	3-hydroxy-3-methylglutaryl-coenzyme A reductase 3
NG2_12079_35983	VIT_04s0008g04670	GSVIVT01035765001	AT2G18660	0.14	0.390	-5.37	0.65	0.000	9.67	0.22	0.195	-4.26	Blight-associated protein p12 precursor
CUST_50692_56792	VIT_01s0011g02540	GSVIVT01011999001	-	0.04	0.927	-6.17	0.65	0.010	-0.90	0.43	0.183	-3.90	No hit
CUST_49058_4785	VIT_17s0000g04980	GSVIVT01008141001	AT5G17390	-0.08	0.762	-5.97	0.65	0.000	3.61	-0.18	0.457	-4.97	Universal stress protein (USP) family protein
CUST_26047_24337	VIT_07s0005g05420	GSVIVT01028542001	AT5G48940	-0.01	0.983	-6.20	0.65	0.022	-1.81	-0.19	0.686	-5.46	Leucine Rich Repeat receptor-like kinase
CUST_8161_14106	VIT_13s0047g00110	GSVIVT01027380001	AT3G03773	0.50	0.009	-0.81	0.65	0.001	2.00	0.60	0.006	-0.37	Ripening regulated protein DDTFR8
CUST_49326_10550	VIT_05s0020g02830	GSVIVT01017906001	AT5G19190	-0.05	0.938	-6.17	0.65	0.033	-2.27	0.00	0.999	-5.79	Unknown protein
CUST_37542_60238	VIT_02s0012g01350	GSVIVT01013153001	-	-1.10	0.000	4.56	0.66	0.012	-1.17	-0.47	0.153	-3.70	No hit
CUST_22917_43989	VIT_00s0567g00020	GSVIVT01007448001	-	0.12	0.584	-5.65	0.66	0.000	4.74	0.54	0.003	0.46	Peroxidase
CUST_32813_49566	VIT_09s0002g05150	GSVIVT01017158001	AT1G52830	0.97	0.000	4.67	0.66	0.004	0.07	0.68	0.009	-0.80	IAA19
CUST_26941_1259	VIT_09s0054g00660	GSVIVT01029567001	AT5G66260	0.20	0.573	-5.62	0.66	0.010	-0.96	0.11	0.825	-5.66	SAUR_C
CUST_46237_21897	VIT_08s0105g00250	GSVIVT01011148001	AT3G11680	0.17	0.721	-5.91	0.66	0.047	-2.67	0.01	0.993	-5.79	Aluminum activated malate transporter 1
CUST_40823_27007	VIT_07s0005g02030	GSVIVT01028183001	-	-0.18	0.588	-5.66	0.66	0.008	-0.71	-0.16	0.708	-5.49	Lipase GDSL
CUST_52043_22955	VIT_07s0031g00770	GSVIVT01022142001	AT5G66800	-0.15	0.579	-5.64	0.66	0.001	1.51	0.14	0.672	-5.43	Unknown protein
CUST_2045_50216	VIT_05s0020g02920	GSVIVT01017917001	AT5G19260	-0.37	0.205	-4.33	0.66	0.012	-1.16	-0.31	0.418	-4.86	Unknown protein
CUST_15260_41591	VIT_04s0044g01240	GSVIVT01026493001	AT2G13690	0.08	0.741	-5.94	0.66	0.000	5.07	0.11	0.678	-5.44	PRLI-interacting factor G
CUST_3290_28335	VIT_14s0171g00360	GSVIVT01001833001	AT5G40790	0.50	0.104	-3.53	0.66	0.025	-1.95	0.23	0.633	-5.36	Unknown protein
CUST_16872_56959	VIT_16s0098g00750	GSVIVT01038667001	AT5G54130	-0.20	0.664	-5.81	0.66	0.041	-2.52	0.10	0.880	-5.72	Calcium ion binding
CUST_11225_35117	VIT_08s0040g02840	GSVIVT01025582001	AT2G37360	-0.05	0.917	-6.16	0.66	0.017	-1.52	0.10	0.854	-5.69	ABC transporter G member 29
CUST_37790_36519	VIT_07s0005g00170	GSVIVT01027980001	AT2G47780	-0.47	0.133	-3.81	0.67	0.024	-1.92	0.11	0.840	-5.68	Rubber elongation factor (REF)
CUST_22292_27754	VIT_07s0151g00880	GSVIVT01001534001	AT4G12840	0.06	0.885	-6.13	0.67	0.004	0.12	-0.02	0.971	-5.78	Unknown protein
CUST_39990_15627	VIT_00s0265g00090	GSVIVT01005210001	-	-0.06	0.868	-6.11	0.67	0.003	0.50	-0.07	0.881	-5.72	Unknown protein
CUST_24916_56003	VIT_16s0100g00090	GSVIVT01010664001	AT5G51890	-0.09	0.867	-6.11	0.67	0.025	-1.98	0.29	0.519	-5.12	Cationic peroxidase
CUST_6283_51925	VIT_13s0019g03780	GSVIVT01016330001	-	-0.28	0.158	-4.02	0.67	0.000	3.04	-0.02	0.965	-5.78	Lateral organ boundaries protein 11
CUST_37702_49931	VIT_07s0005g02490	GSVIVT01028236001	AT2G46960	0.31	0.384	-5.11	0.68	0.022	-1.83	0.16	0.762	-5.58	CYP709B2
CUST_44841_56122	VIT_17s0000g07930	GSVIVT01007799001	AT3G28080	-0.10	0.851	-6.09	0.68	0.039	-2.47	0.20	0.721	-5.52	Nodulin MtN21 family
CUST_35624_10006	VIT_14s0030g00420	GSVIVT01022017001	AT5G18860	-0.06	0.899	-6.14	0.68	0.015	-1.40	-0.13	0.809	-5.64	Inosine-uridine preferring nucleoside hydrolase family protein
CUST_4216_59811	VIT_18s0122g01340	GSVIVT01013365001	AT2G30600	0.79	0.000	3.59	0.68	0.001	1.70	0.48	0.046	-2.41	BTB/POZ domain-containing protein
CUST_46659_26958	VIT_10s0116g00870	GSVIVT01012660001	AT4G04320	-0.21	0.369	-5.06	0.68	0.001	2.24	-0.05	0.911	-5.75	Malonyl-CoA decarboxylase
CUST_14580_14892	VIT_08s0058g01000	GSVIVT01030218001	AT1G62800	-0.18	0.675	-5.83	0.69	0.024	-1.94	0.11	0.853	-5.69	Aspartate aminotransferase
CUST_1404_46506	VIT_16s0050g01290	GSVIVT01028842001	AT5G52790	-0.05	0.903	-6.15	0.69	0.003	0.42	-0.06	0.906	-5.74	Metal transporter CNNM4 (Cyclin-M4)
CUST_40808_39861	VIT_13s0156g00090	GSVIVT01001350001	AT2G44300	-0.17	0.393	-5.14	0.69	0.000	4.38	0.24	0.285	-4.41	Protease inhibitor/seed storage/lipid transfer protein (LTP)
CUST_33955_37477	VIT_18s0122g00170	GSVIVT01012329001	-	-0.41	0.102	-3.51	0.69	0.004	0.09	0.13	0.754	-5.57	Diphenol oxidase
CUST_41486_56337	VIT_15s0046g03120	GSVIVT01026872001	AT5G23850	-0.27	0.327	-4.91	0.69	0.003	0.46	-0.15	0.695	-5.47	DTA2 (downstream target of AGL15 2)
CUST_11470_23569	VIT_18s0001g08650	GSVIVT01009299001	AT2G22840	0.08	0.863	-6.11	0.69	0.012	-1.11	-0.49	0.152	-3.70	Growth-regulating factor 1
CUST_40319_18999	VIT_09s0002g06470	GSVIVT01017290001	-	0.21	0.348	-4.99	0.69	0.000	2.93	0.01	0.980	-5.79	CYP81B2v1
CUST_31210_14001	VIT_12s0059g00970	GSVIVT01030464001	AT2G32540	0.07	0.860	-6.10	0.69	0.002	0.99	0.07	0.866	-5.71	Cellulose synthase CSLB04
CUST_2783_16480	VIT_15s0024g01710	GSVIVT01019198001	-	-0.11	0.708	-5.89	0.69	0.000	2.65	-0.18	0.533	-5.16	No hit
CUST_10212_29403	VIT_13s0019g02690	GSVIVT01016435001	AT5G05960	-0.06	0.921	-6.16	0.69	0.029	-2.12	0.47	0.256	-4.29	Protease inhibitor/seed storage/lipid transfer protein (LTP)
CUST_51820_32089	VIT_15s0021g02270	GSVIVT01018208001	AT1G02070	0.08	0.803	-6.03	0.70	0.001	2.02	0.00	0.997	-5.79	Unknown protein
CUST_14283_16148	VIT_12s0035g00550	GSVIVT01023303001	AT4G33590	0.08	0.831	-6.07	0.70	0.001	1.14	-0.07	0.879	-5.72	Unknown protein
CUST_18531_21977	VIT_05s0020g04750	GSVIVT01018107001	-	0.06	0.854	-6.10	0.70	0.000	3.31	0.20	0.466	-4.99	Ankyrin repeat protein
CUST_16141_9714	VIT_03s0038g03130	GSVIVT01023948001	-	0.21	0.547	-5.56	0.70	0.008	-0.67	0.39	0.267	-4.33	Flavin containing monooxygenase 3
CUST_21685_54111	VIT_00s0189g00050	GSVIVT01003386001	AT3G24100	0.43	0.139	-3.87	0.70	0.009	-0.86	0.76	0.015	-1.26	No hit
CUST_38933_21739	VIT_08s0007g02710	GSVIVT01033911001	-	0.03	0.942	-6.18	0.71	0.001	1.55	0.07	0.861	-5.70	Secoisolariciresinol dehydrogenase
CUST_50683_57272	VIT_05s0077g00520	GSVIVT01034945001	AT1G47990	0.04	0.936	-6.17	0.71	0.007	-0.63	0.25	0.537	-5.17	Gibberellin 2-oxidase
CUST_48915_16643	VIT_13s0156g00230	GSVIVT01001363001	-	-0.03	0.954	-6.18	0.71	0.006	-0.47	-0.21	0.612	-5.32	DC1 domain-containing protein
CUST_32944_21891	VIT_15s0046g03070	GSVIVT01026877001	AT3G61290	-0.27	0.315	-4.86	0.71	0.002	0.74	-0.12	0.774	-5.59	DTA2 (downstream target of AGL15 2)
CUST_18688_31174	VIT_00s0707g00010	GSVIVT01002382001	AT4G21870	0.56	0.107	-3.57	0.71	0.033	-2.26	0.59	0.153	-3.70	Heat shock protein (HSP26.5-P) 26.5 kDa class P
CUST_4536_16802	VIT_11s0016g02760	GSVIVT01015262001	-	0.11	0.819	-6.06	0.71	0.012	-1.16	-0.05	0.931	-5.76	No hit
CUST_47216_29668	VIT_01s0011g06510	GSVIVT01011577001	AT1G59960	0.15	0.611	-5.70	0.72	0.001	1.84	0.40	0.132	-3.54	Galacturonic acid reductase [Vitis vinifera]
CUST_11089_57629	VIT_02s0025g03770	GSVIVT01019784001	AT5G27910	0.35	0.138	-3.85	0.72	0.001	1.58	0.24	0.446	-4.94	Nuclear transcription factor Y subunit C-3
CUST_1100_10861	VIT_07s0005g02750	GSVIVT01028265001	AT3G62170	-0.12	0.753	-5.96	0.72	0.004	0.12	-0.03	0.953	-5.78	Pectinesterase family
NG2_7253_37470	VIT_06s0004g07210	GSVIVT01024661001	AT1G07050	-0.06	0.866	-6.32	0.72	0.000	5.54	0.32	0.141	-3.91	CCT motif constans-like
CUST_50356_3011	VIT_06s0004g06010	GSVIVT01024805001	AT1G07350	0.38	0.044	-2.56	0.72	0.000	3.59	0.61	0.004	0.02	Transformer serine/arginine-rich ribonucleoprotein
CUST_31417_5049	VIT_08s0007g02640	GSVIVT01033918001	-	0.05	0.866	-6.11	0.72	0.000	3.54	0.11	0.752	-5.56	Secoisolariciresinol dehydrogenase
CUST_18727_60396	VIT_13s0019g02780	GSVIVT01016428001	AT3G46230	0.26	0.435	-5.27	0.73	0.006	-0.37	0.81	0.008	-0.57	Heat shock protein 17.6 kDa class I
CUST_11469_12488	VIT_08s0040g01890	GSVIVT01025681001	AT3G53420	-0.25	0.487	-5.41	0.73	0.008	-0.67	-0.36	0.350	-4.65	Aquaporin PIP2;4
NG2_48122_4330	VIT_02s0025g04880	GSVIVT01019909001	-	0.22	0.214	-4.69	0.73	0.000	8.10	0.43	0.015	-1.58	Geraniol 10-hydroxylase
CUST_49174_23981	VIT_03s0038g03150	GSVIVT01023944001	-	0.83	0.000	5.44	0.73	0.000	3.82	0.43	0.049	-2.47	Dimethylaniline monooxygenase (N-oxide forming) 2
CUST_17056_44967	VIT_10s0071g01060	GSVIVT01034344001	AT5G08570	-0.21	0.537	-5.54	0.74	0.004	-0.03	-0.03	0.964	-5.78	Pyruvate kinase
CUST_17589_33010	VIT_08s0040g02200	GSVIVT01025650001	AT2G37130	-0.34	0.216	-4.39	0.74	0.002	0.68	0.44	0.149	-3.67	Peroxidase ATP2a
CUST_9356_30346	VIT_17s0000g05000	GSVIVT01008139001	-	-0.07	0.837	-6.08	0.74	0.001	2.20	0.11	0.776	-5.60	SEPALLATA1
CUST_15375_3489	VIT_15s0048g01200	GSVIVT01027584001	AT1G01900	-0.32	0.416	-5.21	0.74	0.021	-1.79	0.00	0.996	-5.79	Subtilisin serine endopeptidase (XSP1)
CUST_17693_47624	VIT_10s0116g01870	GSVIVT01012738001	AT1G61890	0.03	0.964	-6.19	0.75	0.034	-2.30	0.22	0.708	-5.50	MATE efflux family protein
CUST_4484_22264	VIT_13s0019g02740	GSVIVT01016429001	AT3G46230	0.05	0.919	-6.16	0.75	0.002	0.99	0.28	0.419	-4.87	Heat shock protein 17.6 kDa class I
CUST_35614_61599	VIT_09s0002g08510	GSVIVT01017505001	AT1G65681	1.01	0.003	0.24	0.75	0.031	-2.21	0.31	0.561	-5.22	Expansin beta 2 precursor
NG2_7688_21663	VIT_16s0050g00780	GSVIVT01028896001	AT1G02260	-0.22	0.282	-5.00	0.75	0.000	6.59	0.17	0.563	-5.44	Arsenite transport protein (ArsB)
CUST_26805_36147	VIT_07s0129g00730	GSVIVT01000184001	AT3G28740	0.00	0.999	-6.20	0.76	0.014	-1.35	0.29	0.538	-5.17	CYP81E1 Isoflavone 2'-hydroxylase
CUST_31516_17545	VIT_14s0060g01990	GSVIVT01031160001	AT2G02250	0.49	0.113	-3.62	0.76	0.009	-0.77	-0.23	0.622	-5.34	ATPP2-B15 (Phloem protein 2-B15)
CUST_19524_50240	VIT_07s0005g02090	GSVIVT01028189001	AT4G01890	0.81	0.002	0.72	0.76	0.004	-0.01	-0.20	0.656	-5.41	Ribosome-binding factor A; Glycoside hydrolase, family 28
CUST_4121_55064	VIT_09s0054g00740	GSVIVT01029558001	AT2G16580	0.38	0.084	-3.28	0.76	0.000	2.79	0.07	0.858	-5.70	SAUR_C
NG2_36228_25697	VIT_14s0060g01300	GSVIVT01031228001	AT5G49050	0.03	0.967	-6.41	0.77	0.001	0.61	0.21	0.633	-5.58	Universal stress protein (USP) family protein
CUST_16411_4110	VIT_05s0020g04620	GSVIVT01018094001	AT4G02590	0.42	0.012	-1.10	0.77	0.000	5.78	0.78	0.000	3.58	Basic helix-loop-helix (bHLH) family
CUST_6761_35600	VIT_02s0025g04370	GSVIVT01019852001	-	0.59	0.019	-1.64	0.77	0.002	0.60	0.72	0.014	-1.18	S-N-methylcoclaurine 3'-hydroxylase
CUST_15650_5608	VIT_14s0083g01140	GSVIVT01036562001	AT3G29970	-0.75	0.032	-2.20	0.77	0.027	-2.06	-0.16	0.808	-5.64	B12D
NG2_7627_39972	VIT_01s0127g00310	GSVIVT01013780001	AT1G10660	0.59	0.000	8.16	0.77	0.000	14.98	0.53	0.000	3.20	Unknown protein
CUST_42113_60645	VIT_05s0094g00200	GSVIVT01038108001	AT3G54420	0.01	0.984	-6.20	0.77	0.008	-0.76	0.17	0.749	-5.56	Chitinase class IV
CUST_51213_46762	VIT_18s0001g08160	GSVIVT01009247001	-	-0.91	0.031	-2.15	0.78	0.074	-3.20	-0.38	0.560	-5.22	No hit
CUST_30288_24031	VIT_00s0253g00090	GSVIVT01005062001	AT3G50440	-0.20	0.552	-5.57	0.78	0.002	1.04	0.32	0.362	-4.69	Methyl jasmonate esterase
CUST_31437_410	VIT_01s0010g03150	GSVIVT01010408001	-	-0.31	0.485	-5.41	0.79	0.021	-1.78	-0.15	0.811	-5.64	No hit
CUST_46414_48925	VIT_12s0134g00140	GSVIVT01000414001	AT1G61680	0.23	0.585	-5.65	0.79	0.009	-0.78	0.10	0.868	-5.71	R-linalool synthase
CUST_4574_22125	VIT_15s0046g02050	GSVIVT01026980001	AT2G46100	0.10	0.653	-5.79	0.79	0.000	7.14	0.39	0.034	-2.11	Unknown protein
NG2_11975_58289	VIT_11s0016g02380	GSVIVT01015220001	AT2G19590	0.57	0.011	-1.46	0.79	0.000	2.39	0.20	0.613	-5.54	1-aminocyclopropane-1-carboxylate oxidase 2
NG2_41103_23110	VIT_05s0102g00620	GSVIVT01010781001	-	1.15	0.000	19.51	0.79	0.000	9.14	0.85	0.000	7.40	No hit
CUST_43402_40207	VIT_06s0004g01240	GSVIVT01025365001	AT5G19890	0.05	0.869	-6.11	0.80	0.000	4.75	0.50	0.022	-1.66	Peroxidase
NG2_7701_50415	VIT_18s0089g01330	GSVIVT01037092001	AT1G33340	0.15	0.313	-5.12	0.81	0.000	17.90	-0.11	0.600	-5.52	Epsin N-terminal
CUST_9743_56622	VIT_04s0023g03450	GSVIVT01018776001	AT4G36050	0.08	0.816	-6.05	0.81	0.000	3.13	0.19	0.574	-5.25	AP endonuclease 2
CUST_44429_60224	VIT_08s0058g01120	GSVIVT01030203001	AT2G38500	-0.12	0.795	-6.02	0.81	0.005	-0.27	0.10	0.866	-5.71	Unknown
CUST_44908_60977	VIT_04s0044g00970	GSVIVT01026527001	AT1G77145	0.21	0.684	-5.84	0.81	0.022	-1.82	0.21	0.734	-5.54	Unknown protein
CUST_3325_30873	VIT_07s0031g00450	GSVIVT01022111001	AT4G36930	0.15	0.390	-5.13	0.81	0.000	9.54	0.04	0.898	-5.74	Basic helix-loop-helix protein SPATULA
CUST_14938_27660	VIT_02s0025g04360	GSVIVT01019851001	-	0.55	0.028	-2.05	0.81	0.001	1.42	0.79	0.006	-0.31	S-N-methylcoclaurine 3'-hydroxylase
CUST_35702_27401	VIT_14s0066g00610	GSVIVT01032410001	-	-0.60	0.133	-3.81	0.82	0.028	-2.08	-0.21	0.745	-5.55	Unknown protein
NG2_41238_27498	VIT_18s0001g13000	GSVIVT01009764001	AT4G24550	-0.64	0.005	-0.66	0.82	0.000	2.50	-0.64	0.018	-1.78	Adaptor-related protein complex AP-4, mu 1
CUST_43322_15370	VIT_13s0106g00520	GSVIVT01011257001	-	-0.12	0.745	-5.95	0.82	0.001	2.10	-0.12	0.786	-5.61	No hit
NG2_36642_10276	VIT_07s0005g00030	GSVIVT01027961001	AT4G02520	1.18	0.000	13.76	0.82	0.000	5.27	0.82	0.000	2.81	Glutathione S-transferase 8 GSTF8
CUST_34401_20483	VIT_02s0025g04060	GSVIVT01019816001	AT4G23040	0.60	0.045	-2.58	0.82	0.005	-0.08	0.82	0.015	-1.29	Rab/Ypt GTPase Ara4-interacting protein
CUST_42469_3324	VIT_09s0096g00550	GSVIVT01038417001	AT5G16410	0.19	0.571	-5.62	0.83	0.001	1.48	-0.15	0.732	-5.53	C2-HC type zinc finger protein C.e-MyT1
CUST_44798_32518	VIT_07s0129g00810	GSVIVT01000194001	AT3G28740	0.09	0.851	-6.09	0.83	0.003	0.30	0.29	0.481	-5.03	CYP81E8
CUST_39019_28513	VIT_11s0103g00010	GSVIVT01010937001	AT4G10310	0.15	0.622	-5.73	0.83	0.000	3.09	0.47	0.075	-2.92	Potassium-sodium symporter HKT2
CUST_6114_39007	VIT_09s0096g00510	GSVIVT01038414001	AT5G16410	0.14	0.638	-5.76	0.84	0.000	3.55	-0.16	0.654	-5.40	C2-HC type zinc finger protein C.e-MyT1
CUST_24263_49560	VIT_03s0038g00360	GSVIVT01012511001	AT2G22570	0.89	0.000	5.40	0.84	0.000	4.62	0.43	0.076	-2.95	Isochorismatase hydrolase
NG2_21198_23274	VIT_06s0004g00730	GSVIVT01025431001	AT3G13550	-0.05	0.879	-6.34	0.84	0.000	13.16	0.04	0.924	-6.00	Ubiquitin-conjugating enzyme E2 D/E
CUST_45974_5843	VIT_14s0128g01040	GSVIVT01031080001	AT5G39180	4.15	0.000	20.64	0.84	0.023	-1.89	0.59	0.219	-4.10	Germin-like protein 8-11
CUST_904_14744	VIT_00s0220g00150	GSVIVT01004007001	AT1G65570	0.07	0.907	-6.15	0.85	0.010	-0.92	0.09	0.898	-5.74	Polygalacturonase GH28
CUST_24282_22869	VIT_01s0127g00410	GSVIVT01013770001	AT1G23400	0.62	0.001	2.03	0.85	0.000	6.43	0.73	0.001	2.06	CRS2-associated factor 2
CUST_4458_53506	VIT_04s0210g00210	GSVIVT01003841001	AT2G17580	-0.28	0.552	-5.57	0.85	0.014	-1.31	0.01	0.990	-5.79	TRNA nucleotidyltransferase (CCA-adding enzyme)
CUST_29148_26788	VIT_07s0031g01430	GSVIVT01022211001	-	0.15	0.643	-5.77	0.86	0.000	3.64	-0.19	0.591	-5.28	No hit
NG2_7443_19447	VIT_06s0080g00500	GSVIVT01036118001	-	-0.28	0.450	-5.54	0.86	0.001	1.07	-0.01	0.989	-6.03	Unknown
CUST_16101_36277	VIT_03s0038g02550	GSVIVT01024007001	AT2G26720	0.22	0.334	-4.93	0.87	0.000	6.01	0.40	0.078	-2.97	Blue copper-binding protein
CUST_35267_19512	VIT_06s0004g03660	GSVIVT01025088001	AT5G60100	0.93	0.001	1.45	0.87	0.002	0.73	1.01	0.002	0.69	Pseudo-response regulator 7 (APRR7)
NG2_16680_36412	VIT_05s0020g02120	GSVIVT01017830001	AT2G39040	-0.07	0.893	-6.35	0.88	0.000	3.88	0.43	0.143	-3.93	Cationic peroxidase isozyme 40K precursor
CUST_44139_40446	VIT_07s0129g00770	GSVIVT01000189001	AT3G28740	0.14	0.763	-5.98	0.88	0.003	0.46	0.45	0.245	-4.23	CYP81D2
NG2_48463_22395	VIT_12s0057g00190	GSVIVT01030001001	AT4G10270	0.51	0.325	-5.16	0.88	0.037	-2.81	0.37	0.614	-5.54	Unknown
CUST_24443_40739	VIT_13s0019g00330	GSVIVT01016615001	AT4G01470	0.82	0.055	-2.80	0.88	0.037	-2.41	0.69	0.195	-3.97	Aquaporin TIP1;3
CUST_44520_45489	VIT_12s0059g01850	GSVIVT01030556001	AT4G03410	0.21	0.649	-5.78	0.88	0.005	-0.16	0.31	0.524	-5.13	Peroxisomal membrane protein
CUST_23621_8076	VIT_01s0146g00150	GSVIVT01000923001	-	0.36	0.339	-4.95	0.89	0.005	-0.18	0.73	0.051	-2.51	BCL-2-associated athanogene 5
CUST_37791_57185	VIT_05s0049g00840	GSVIVT01027797001	-	-0.67	0.031	-2.15	0.89	0.003	0.20	-0.55	0.154	-3.71	No hit
CUST_25769_43553	VIT_14s0060g01490	GSVIVT01031207001	AT1G56300	0.60	0.008	-0.71	0.90	0.000	3.70	0.72	0.006	-0.39	DnaJ homolog, subfamily A, member 5
CUST_3390_58497	VIT_18s0001g12680	GSVIVT01009730001	AT1G19530	0.11	0.873	-6.12	0.92	0.022	-1.84	0.27	0.688	-5.46	Unknown protein
CUST_49627_48987	VIT_14s0060g00620	GSVIVT01031298001	AT4G01890	0.11	0.813	-6.05	0.92	0.001	1.71	0.27	0.510	-5.10	Ribosome-binding factor A; Glycoside hydrolase, family 28
NG2_35971_57940	VIT_18s0001g12670	GSVIVT01009729001	AT2G21610	-0.30	0.255	-4.89	0.92	0.000	5.32	-0.08	0.888	-5.96	Pectinesterase family
CUST_42470_36734	VIT_09s0096g00620	GSVIVT01038417001	AT5G16410	0.21	0.445	-5.30	0.92	0.000	4.59	-0.28	0.349	-4.65	C2-HC type zinc finger protein C.e-MyT1
CUST_19545_3164	VIT_18s0157g00020	GSVIVT01001405001	AT1G22770	0.93	0.000	2.90	0.92	0.000	2.86	0.75	0.009	-0.76	GIGANTEA protein
CUST_51988_35320	VIT_19s0027g01120	GSVIVT01020353001	AT1G16530	-0.05	0.917	-6.16	0.92	0.000	2.32	-0.23	0.574	-5.25	Lateral organ boundaries protein 4
CUST_43845_50998	VIT_00s0253g00050	GSVIVT01005055001	AT2G23630	0.10	0.870	-6.12	0.93	0.008	-0.64	-0.12	0.868	-5.71	Monocopper oxidase SKS15 (SKU5 Similar 15)
CUST_205_52089	VIT_18s0001g04050	GSVIVT01036308001	AT4G13280	0.65	0.164	-4.07	0.93	0.032	-2.23	0.07	0.938	-5.77	Valencene synthase
CUST_25218_40713	VIT_13s0019g00080	GSVIVT01016636001	AT5G37320	0.11	0.863	-6.11	0.93	0.008	-0.71	0.16	0.806	-5.64	Unknown protein
CUST_38762_29277	VIT_00s0226g00030	GSVIVT01004097001	AT2G43480	0.19	0.617	-5.72	0.93	0.001	2.17	-0.08	0.886	-5.73	Peroxidase
CUST_340_60456	VIT_02s0087g00370	GSVIVT01036917001	AT1G31490	0.23	0.346	-4.98	0.93	0.000	6.03	-0.05	0.914	-5.75	Anthranilate N-hydroxycinnamoyl/benzoyltransferase
CUST_49401_7835	VIT_06s0080g00080	GSVIVT01036177001	AT3G19430	0.22	0.672	-5.82	0.94	0.008	-0.74	-0.21	0.738	-5.54	Late embryonic abundant protein EMB7
CUST_28109_35991	VIT_08s0007g08310	GSVIVT01033305001	AT3G57520	0.20	0.353	-5.00	0.96	0.000	7.93	0.13	0.683	-5.45	Alkaline alpha galactosidase
NG11_28484_12984	VIT_05s0049g01550	GSVIVT01027876001	AT5G46050	0.64	0.000	7.01	0.96	0.000	22.86	0.02	0.984	-6.23	Peptide transporter protein 3
CUST_8984_47131	VIT_12s0028g02190	GSVIVT01020704001	AT1G06330	0.51	0.062	-2.94	0.97	0.000	2.80	0.12	0.812	-5.64	Copper-binding family protein
CUST_32953_32191	VIT_19s0015g01500	GSVIVT01014798001	AT3G20180	0.05	0.919	-6.16	0.98	0.000	3.85	0.31	0.378	-4.74	Heavy-metal-associated domain-containing protein
CUST_18417_54952	VIT_18s0001g08450	GSVIVT01009278001	AT1G10070	0.19	0.751	-5.96	0.99	0.009	-0.82	-0.35	0.547	-5.19	Branched-chain-amino-acid transaminase ATBCAT-2
CUST_34511_5161	VIT_01s0011g04820	GSVIVT01011760001	AT1G71000	1.02	0.002	0.70	1.02	0.002	0.64	0.30	0.570	-5.24	Molecular chaperone DnaJ
CUST_20685_29050	VIT_00s0484g00040	GSVIVT01007139001	-	-0.04	0.935	-6.17	1.03	0.000	3.64	0.15	0.738	-5.54	S-locus lectin protein kinase
CUST_38451_20562	VIT_19s0015g01530	GSVIVT01014802001	AT3G20180	-0.02	0.975	-6.19	1.03	0.000	3.22	0.32	0.407	-4.83	Heavy-metal-associated domain-containing protein
CUST_38738_30020	VIT_13s0139g00360	GSVIVT01000669001	AT3G54500	1.39	0.000	3.40	1.03	0.004	-0.03	1.16	0.005	-0.23	Unknown protein
NG2_48633_24154	VIT_04s0044g01230	GSVIVT01026494001	AT4G33467	-0.01	0.994	-6.42	1.03	0.000	4.37	0.19	0.694	-5.69	Unknown
CUST_15613_30612	VIT_09s0002g02950	GSVIVT01016929001	AT1G14520	-0.13	0.818	-6.05	1.03	0.003	0.49	0.05	0.952	-5.78	No hit
CUST_46311_15774	VIT_05s0051g00680	GSVIVT01029059001	AT4G30450	0.34	0.429	-5.25	1.04	0.002	0.61	0.48	0.304	-4.48	Unknown protein
CUST_39212_51663	VIT_01s0011g05810	GSVIVT01011652001	AT1G68050	0.44	0.110	-3.60	1.06	0.000	4.12	0.64	0.038	-2.20	Adagio protein 1
NG2_7460_46330	VIT_10s0116g01350	GSVIVT01001745001	-	-0.61	0.008	-1.21	1.07	0.000	7.11	-0.40	0.203	-4.30	Heat shock protein binding
NG2_33636_20176	VIT_10s0071g00480	GSVIVT01034399001	AT5G23350	0.22	0.459	-5.57	1.08	0.000	9.34	0.17	0.674	-5.65	Unknown
NG2_40713_27314	VIT_02s0025g04260	GSVIVT01019838001	-	-0.20	0.570	-5.83	1.08	0.000	6.93	0.34	0.324	-4.81	Osmotin [Vitis vinifera]
CUST_41942_32878	VIT_09s0002g06980	GSVIVT01017340001	AT3G15840	0.12	0.628	-5.74	1.09	0.000	10.05	0.56	0.008	-0.64	Chloroplast post-illumination chlorophyll fluorescence increase protein
CUST_47318_12061	VIT_13s0019g00500	GSVIVT01016598001	AT2G39510	-0.64	0.085	-3.29	1.09	0.002	0.71	0.34	0.525	-5.14	Nodulin MtN21 family
CUST_28326_6593	VIT_10s0003g00260	GSVIVT01021112001	AT4G28480	1.12	0.000	13.25	1.10	0.000	13.04	0.84	0.000	5.54	DnaJ homolog, subfamily B, member 4
CUST_28150_18558	VIT_04s0023g01500	GSVIVT01018988001	AT4G36670	0.42	0.474	-5.38	1.10	0.016	-1.45	-0.02	0.983	-5.79	Polyol transporter 6 (PLT6)
NG2_12118_18592	VIT_02s0025g02100	GSVIVT01019603001	-	-0.04	0.936	-6.39	1.11	0.000	12.82	-0.01	0.990	-6.03	No hit
CUST_35415_10441	VIT_02s0236g00070	GSVIVT01004831001	-	-0.05	0.915	-6.16	1.12	0.000	5.49	-0.14	0.754	-5.57	Unknown
CUST_39289_59303	VIT_05s0094g01310	GSVIVT01038243001	AT2G43890	0.18	0.583	-5.64	1.13	0.000	6.31	0.26	0.466	-4.99	Polygalacturonase GH28
CUST_39825_14089	VIT_00s0211g00100	GSVIVT01003857001	-	0.24	0.332	-4.93	1.13	0.000	8.79	0.05	0.907	-5.74	Glycine hydroxymethyltransferase
CUST_32843_8772	VIT_06s0004g01440	GSVIVT01025343001	AT1G51470	0.15	0.876	-6.12	1.14	0.039	-2.47	0.28	0.777	-5.60	ABA glucosidase
NG2_12173_49020	VIT_10s0071g00550	GSVIVT01034392001	AT5G23350	0.12	0.762	-6.18	1.14	0.000	10.22	0.23	0.515	-5.34	GRAM domain-containing protein / ABA-responsive
CUST_28522_54621	VIT_04s0008g04480	GSVIVT01035743001	AT5G25560	0.49	0.048	-2.64	1.17	0.000	6.90	0.69	0.012	-1.03	Zinc finger (C3HC4-type ring finger)
CUST_22185_13585	VIT_06s0004g03010	GSVIVT01025171001	AT5G60520	0.13	0.729	-5.92	1.18	0.000	6.43	0.31	0.374	-4.73	Late embryogenesis abundant
CUST_14847_36011	VIT_15s0048g01750	GSVIVT01027534001	AT3G60900	-0.12	0.834	-6.07	1.18	0.001	2.26	-0.07	0.917	-5.75	fasciclin arabinogalactan-protein (FLA8)
CUST_50630_871	VIT_10s0071g00500	GSVIVT01034396001	AT5G23350	0.18	0.728	-5.92	1.19	0.000	2.45	0.22	0.695	-5.47	GRAM domain-containing protein / ABA-responsive
CUST_17727_55300	VIT_12s0059g00420	GSVIVT01030393001	AT1G54530	-1.39	0.014	-1.27	1.19	0.039	-2.45	-0.32	0.750	-5.56	EF hand
CUST_29400_33565	VIT_19s0085g00920	GSVIVT01036714001	AT1G16390	-0.20	0.825	-6.06	1.20	0.032	-2.25	-0.77	0.301	-4.47	Organic cation transport protein OCT2
CUST_16255_53077	VIT_19s0027g01230	GSVIVT01020334001	AT4G13820	-0.44	0.325	-4.90	1.20	0.001	1.21	-0.41	0.452	-4.96	CF4
CUST_22262_31367	VIT_02s0025g02080	GSVIVT01019601001	AT1G66770	1.31	0.000	3.58	1.21	0.000	2.56	1.59	0.000	3.82	Nodulin MtN3 family protein
CUST_34424_7253	VIT_04s0023g00210	GSVIVT01019136001	AT5G23350	0.21	0.614	-5.71	1.23	0.000	4.20	0.20	0.705	-5.49	GRAM domain-containing protein / ABA-responsive
CUST_29222_13149	VIT_08s0007g00900	GSVIVT01034114001	AT5G06060	-0.28	0.714	-5.90	1.23	0.014	-1.35	0.27	0.772	-5.59	Tropinone reductase
CUST_26708_50918	VIT_13s0067g03390	GSVIVT01032644001	AT5G02810	1.00	0.001	1.63	1.23	0.000	4.25	1.28	0.000	2.55	Pseudo-response regulator 7 (APRR7)
CUST_43535_563	VIT_11s0016g05430	GSVIVT01015550001	AT4G32340	0.20	0.546	-5.56	1.25	0.000	7.47	0.07	0.890	-5.73	Unknown protein
CUST_44615_34815	VIT_18s0001g11180	GSVIVT01009568001	AT2G15770	-0.58	0.086	-3.30	1.25	0.000	3.54	-0.06	0.933	-5.76	Blue (type 1) copper domain
CUST_18305_28597	VIT_10s0071g00430	GSVIVT01034407001	AT5G23350	0.13	0.790	-6.02	1.27	0.000	4.44	0.24	0.626	-5.35	GRAM domain-containing protein / ABA-responsive
NG2_47906_14652	VIT_00s0301g00160	GSVIVT01005846001	AT1G54890	-0.99	0.002	0.30	1.28	0.000	4.01	0.03	0.970	-6.03	Late embryogenesis abundant protein
CUST_39119_59747	VIT_14s0081g00050	GSVIVT01036278001	-	0.36	0.218	-4.41	1.29	0.000	7.15	0.44	0.176	-3.86	PATHOgenesIS-related 4
CUST_1795_17827	VIT_08s0040g01670	GSVIVT01025708001	AT3G53250	0.23	0.817	-6.05	1.30	0.032	-2.23	0.57	0.531	-5.15	Auxin responsive SAUR protein
CUST_38389_54718	VIT_18s0001g04110	GSVIVT01036313001	AT4G20200	0.17	0.838	-6.08	1.31	0.009	-0.84	0.51	0.496	-5.07	(-)-germacrene D synthase
CUST_49863_17809	VIT_05s0094g01300	GSVIVT01038241001	AT3G59850	-0.35	0.347	-4.98	1.32	0.000	4.72	-0.16	0.775	-5.60	Polygalacturonase GH28
CUST_10139_41099	VIT_06s0004g03960	GSVIVT01025057001	AT3G46260	0.20	0.562	-5.60	1.34	0.000	8.17	0.93	0.001	1.05	Leucine-rich repeat protein kinase
CUST_34198_58465	VIT_04s0044g00180	GSVIVT01026633001	-	0.77	0.022	-1.76	1.36	0.000	4.16	0.63	0.127	-3.50	Calmodulin-binding protein [Angelica dahurica]
CUST_32209_30118	VIT_01s0011g04220	GSVIVT01011823001	-	-0.93	0.025	-1.90	1.37	0.001	1.59	-0.16	0.844	-5.68	Unknown
CUST_31689_5516	VIT_01s0026g02540	GSVIVT01019972001	AT1G26800	1.11	0.000	6.07	1.37	0.000	9.44	1.16	0.000	4.17	Zinc finger (C3HC4-type ring finger)
CUST_16516_14486	VIT_10s0071g00390	GSVIVT01034410001	AT5G23350	0.49	0.127	-3.76	1.41	0.000	6.32	0.31	0.478	-5.02	GRAM domain-containing protein / ABA-responsive
CUST_3961_37646	VIT_03s0038g04330	GSVIVT01023830001	-	-0.05	0.967	-6.19	1.44	0.014	-1.36	-0.32	0.760	-5.58	Unknown
CUST_41157_53265	VIT_04s0023g02460	GSVIVT01018880001	AT4G18905	-0.08	0.809	-6.04	1.53	0.000	13.53	0.25	0.398	-4.80	Transducin protein
CUST_24943_59617	VIT_08s0007g07690	GSVIVT01033370001	AT5G06870	-0.85	0.034	-2.27	1.57	0.000	3.89	0.09	0.919	-5.75	Polygalacturonase inhibiting protein PGIP1
CUST_39971_45552	VIT_00s2783g00010	GSVIVT01006527001	AT4G17340	0.53	0.036	-2.31	1.59	0.000	11.23	0.66	0.023	-1.70	Aquaporin TIP2;2
CUST_21622_49625	VIT_00s0301g00150	GSVIVT01005845001	AT1G54890	-0.99	0.204	-4.33	1.63	0.020	-1.71	0.09	0.952	-5.78	Late embryogenesis abundant protein
NG2_12123_2211	VIT_00s0309g00050	GSVIVT01005915001	AT4G17030	-0.47	0.599	-5.89	1.63	0.004	-0.57	0.19	0.894	-5.97	EXPANSIN-like B1
CUST_31247_40420	VIT_04s0008g05260	GSVIVT01035835001	AT2G18660	-0.11	0.883	-6.13	1.64	0.000	3.20	0.15	0.863	-5.70	Unknown
CUST_32752_5461	VIT_04s0008g01110	GSVIVT01035385001	AT2G26150	1.42	0.000	5.79	1.67	0.000	8.27	1.73	0.000	5.88	Heat shock transcription factor A6B
CUST_13116_57044	VIT_00s0301g00120	GSVIVT01005843001	AT1G54890	-1.01	0.200	-4.30	1.71	0.016	-1.47	-0.06	0.972	-5.78	Late embryogenesis abundant protein
CUST_14269_19772	VIT_08s0007g06400	GSVIVT01033508001	AT5G06770	-0.16	0.695	-5.87	1.72	0.000	10.52	0.34	0.387	-4.77	KH domain and CCCH containing protein
CUST_34790_11246	VIT_00s1455g00010	GSVIVT01004469001	AT4G17030	-0.49	0.649	-5.78	1.74	0.022	-1.83	0.28	0.854	-5.69	Expansin beta 1 precursor
CUST_40114_60246	VIT_02s0012g00490	GSVIVT01013246001	-	0.40	0.289	-4.75	1.81	0.000	9.10	0.57	0.159	-3.74	Cytochrome c oxidase subunit 6b
CUST_18991_15360	VIT_19s0014g02860	GSVIVT01014354001	AT5G17500	0.03	0.965	-6.19	1.81	0.000	6.00	0.53	0.318	-4.54	Cellulase
CUST_31777_33543	VIT_17s0000g00820	GSVIVT01008597001	AT3G48740	1.46	0.004	0.00	1.83	0.000	2.41	0.79	0.242	-4.22	Nodulin MtN3 family
CUST_26865_34098	VIT_07s0104g01700	GSVIVT01010952001	AT1G02970	0.17	0.730	-5.92	1.85	0.000	9.38	0.22	0.688	-5.46	Cell cycle protein WEE1
CUST_2931_19418	VIT_00s0684g00030	GSVIVT01002334001	AT4G35770	0.15	0.913	-6.16	1.85	0.010	-0.95	-0.27	0.848	-5.69	SEN1 (dark inducible 1)
CUST_46716_17596	VIT_07s0005g00870	GSVIVT01028055001	-	-0.55	0.334	-4.93	1.86	0.000	3.48	-0.43	0.564	-5.22	Erg-1
CUST_29419_32883	VIT_03s0038g02110	GSVIVT01024057001	AT2G17880	0.95	0.078	-3.20	1.88	0.000	2.68	-0.28	0.760	-5.57	Co-chaperone-curved DNA binding protein A
CUST_44364_8985	VIT_17s0000g00830	GSVIVT01008595001	AT4G25010	0.51	0.484	-5.40	1.92	0.001	1.93	0.54	0.528	-5.15	Nodulin MtN3 family
CUST_47554_42862	VIT_00s0229g00130	GSVIVT01004718001	AT4G17340	0.61	0.014	-1.31	1.94	0.000	14.80	0.81	0.005	-0.09	Aquaporin TIP2;2
CUST_18367_31592	VIT_07s0104g00400	GSVIVT01011093001	AT2G48100	0.17	0.785	-6.01	2.03	0.000	8.05	0.74	0.119	-3.42	Exonuclease C2H2
CUST_21943_53140	VIT_14s0030g01530	GSVIVT01021873001	AT5G27970	0.13	0.837	-6.08	2.06	0.000	8.71	0.80	0.075	-2.93	SF21
CUST_43000_35042	VIT_03s0017g00390	GSVIVT01015643001	-	0.18	0.781	-6.00	2.11	0.000	7.91	0.43	0.467	-5.00	MADS-box protein SVP (short vegetative phase)
CUST_34479_22197	VIT_13s0084g00580	GSVIVT01036640001	-	0.16	0.767	-5.98	2.13	0.000	10.28	0.68	0.120	-3.44	Histone mRNA exonuclease 1
CUST_32504_62450	VIT_09s0002g06420	GSVIVT01017283001	AT1G80160	0.34	0.471	-5.37	2.25	0.000	10.64	0.86	0.045	-2.40	Lactoylglutathione lyase
CUST_13801_10056	VIT_04s0044g00130	GSVIVT01026640001	AT4G35560	0.02	0.980	-6.19	2.40	0.000	7.94	0.77	0.185	-3.91	Unknown protein
