# Supplementary material for: Shoot chloride exclusion and salt tolerance in grapevine is associated with differential ion transporter expression in roots
Source: BMC Plant Biol. 2014 Oct 25;14:273. doi: 10.1186/s12870-014-0273-8 (PMC4220414; doi:10.1186/s12870-014-0273-8)
Supplement: Additional file 7: — Unique transcripts that were significantly up-regulated ( P <0.05, ≥1.41 fold) in 140 Ruggeri in response to 50 mM Cl − treatment and clustering together (cluster A, Figure 3 ). [file 12870_2014_273_MOESM7_ESM.xlsx]

## Sheet: Table S4
Additional file 7 – Unique transcripts that were significantly up-regulated (P < 0.05, ≥ 1.41 fold) in 140 Ruggeri in response to 50 mM Cl– treatment and clustering together (cluster A, Figure 3).
Probe ID	12xV1 Blast Hit	12xV0 Gene ID	Arabidopsis homolog	Log2FC 140 Ruggeri (Salt - Control)	Adj. p-value	B	Functional Annotation
CUST_23613_2091	VIT_00s0144g00170	GSVIVT01000881001		1.1	0	2.74	HcrVf1 protein
CUST_13134_9406	VIT_18s0001g04530	GSVIVT01036331001		1.22	0.01	-1.22	(-)-germacrene D synthase
CUST_18466_34079	VIT_18s0001g00590	GSVIVT01001221001		1.23	0	2.08	CYP78A7
CUST_31466_14628	VIT_19s0015g02890	GSVIVT01014953001	AT1G78380	0.86	0.02	-1.54	Glutathione S-transferase 25 GSTU25
CUST_10362_27944	VIT_14s0006g00840	GSVIVT01030771001		0.87	0.05	-2.46	No hit
CUST_39958_20900	VIT_05s0094g00270	GSVIVT01038116001	AT2G43570	0.87	0.02	-1.54	Chitinase, class IV [Vitis vinifera]
CUST_8428_37193	VIT_00s0144g00300	GSVIVT01000898001		0.9	0	3.23	HcrVf2 protein
CUST_23785_60755	VIT_03s0038g02290	GSVIVT01024038001	AT1G44100	0.9	0	0.87	Amino acid permease 3
CUST_3135_22144	VIT_12s0134g00490	GSVIVT01000450001	AT1G18710	0.81	0.03	-1.8	Myb domain protein 14
CUST_8415_31106	VIT_16s0100g00700	GSVIVT01010598001	AT5G62040	0.8	0.02	-1.5	TFL1 (Terminal flower 1)
CUST_38909_24250	VIT_13s0156g00050	GSVIVT01001346001	AT3G56700	0.78	0.02	-1.75	Male sterility 2 (MS2) protein
NG2_36204_38538	VIT_01s0011g03850	GSVIVT01011858001	AT1G73810	0.72	0	1.04	Unknown protein
CUST_24231_21649	VIT_09s0002g01080	GSVIVT01016738001	AT1G17420	0.72	0.03	-2	Lipoxygenase
CUST_28103_54512	VIT_17s0000g06560	GSVIVT01007966001	AT5G49240	0.71	0.02	-1.44	Retrovirus Pol polyprotein from transposon TNT 1-94
NG2_36198_11127	VIT_03s0132g00040	GSVIVT01000320001		0.7	0.02	-1.83	ATHVA22A (Arabidopsis thaliana HVA22 homologue A)
NG2_45683_26633	VIT_07s0104g01250	GSVIVT01011006001	AT1G48910	0.7	0	1.9	flavin-containing monooxygenase
CUST_38830_53857	VIT_04s0008g00600	GSVIVT01035330001	AT3G53920	0.71	0	0.9	RNA polymerase sigma factor SIGC
CUST_31441_11470	VIT_12s0028g01390	GSVIVT01020783001	AT1G06460	0.75	0.04	-2.16	Small heat shock protein ACD31
CUST_23817_32778	VIT_19s0093g00310	GSVIVT01038046001	AT1G78340	0.75	0	0.99	Glutathione S-transferase 8 GSTU19
CUST_39717_38129	VIT_13s0067g03140	GSVIVT01032661001	AT2G40750	0.73	0.01	-0.56	WRKY DNA-binding protein 70
CUST_29290_60197	VIT_08s0007g02280	GSVIVT01033957001		0.73	0.05	-2.45	Phospholipase C
CUST_20247_53477	VIT_12s0055g00920	GSVIVT01029761001	AT2G13810	0.73	0	0.09	Aspartate aminotransferase
CUST_43912_33857	VIT_16s0050g01150	GSVIVT01028856001	AT5G52640	0.74	0	0.31	Heat shock protein 90-1
CUST_39616_28894	VIT_13s0047g01220	GSVIVT01027206001		0.62	0.02	-1.75	Ankyrin repeat
CUST_38477_1594	VIT_11s0052g00260	GSVIVT01029291001	AT2G34690	0.62	0.01	-1.18	Unknown protein
CUST_11290_57664	VIT_05s0020g01930	GSVIVT01017810001	AT3G06380	0.61	0.03	-1.96	TUBBY like protein 3 TLP3
CUST_23914_10404	VIT_18s0041g01230	GSVIVT01026014001	AT5G49910	0.61	0	1.02	Heat shock protein 70
CUST_4050_28371	VIT_06s0004g06910	GSVIVT01024701001	AT1G07120	0.65	0.01	-1	Unknown protein
CUST_35111_40048	VIT_19s0015g01470	GSVIVT01014793001	AT3G44700	0.65	0.01	-0.54	Unknown protein
CUST_15663_39867	VIT_10s0003g03650	GSVIVT01021479001	AT1G66960	0.63	0.02	-1.3	Beta-amyrin synthase
NG2_35923_29303	VIT_01s0127g00560	GSVIVT01013755001	AT1G60420	0.64	0.01	-1.57	Protein disulfide isomerase
CUST_37028_11176	VIT_04s0008g01550	GSVIVT01035434001		0.64	0.02	-1.33	Small molecular heat shock protein 17.5
CUST_30984_5206	VIT_17s0000g01050	GSVIVT01008578001	AT5G50700	0.64	0.02	-1.45	Corticosteroid 11-beta-dehydrogenase isozyme 1
CUST_19808_42708	VIT_12s0121g00060	GSVIVT01013310001	AT3G14470	0.67	0	3.49	R protein MLA10
CUST_32362_56974	VIT_01s0011g03500	GSVIVT01011899001	AT3G25900	0.67	0	1.29	Homocysteine S-methyltransferase 1
CUST_23547_37070	VIT_19s0015g02730	GSVIVT01014963001		0.68	0.03	-1.97	Glutathione S-transferase 25 GSTU25
CUST_8226_50651	VIT_07s0031g02070	GSVIVT01022286001	AT5G64720	0.68	0	0.16	Unknown protein
NG2_5609_17859	VIT_07s0141g00870	GSVIVT01005284001	AT5G48540	0.69	0.01	-1.54	33 kDa secretory protein
NG2_33316_27700	VIT_03s0017g01400	GSVIVT01015780001	AT2G32210	0.52	0.03	-2.33	Adhesive/proline-rich protein
CUST_26778_56922	VIT_16s0100g00740	GSVIVT01010593001		0.51	0.04	-2.13	Unknown
CUST_20059_34535	VIT_11s0016g01860	GSVIVT01015167001	AT4G26090	0.53	0.02	-1.48	RPS2 (resistant to p. syringae 2)
CUST_19704_22578	VIT_02s0012g00150	GSVIVT01013275001	AT5G47070	0.53	0.02	-1.63	NAK-type protein kinase
CUST_13133_59213	VIT_02s0087g00910	GSVIVT01036862001	AT4G19170	0.53	0.04	-2.37	9-cis-epoxycarotenoid dioxygenase
CUST_9812_3831	VIT_00s0371g00060	GSVIVT01006459001	AT4G37980	0.52	0.01	-0.69	Sinapyl alcohol dehydrogenase
CUST_21995_42414	VIT_05s0049g00010	GSVIVT01027716001		0.51	0.02	-1.29	Cellulose synthase CSLG2
CUST_27160_8926	VIT_06s0061g00440	GSVIVT01031502001	AT2G28090	0.51	0.01	-0.68	Heavy-metal-associated domain-containing protein
CUST_28568_34369	VIT_08s0007g00310	GSVIVT01034176001	AT5G02400	0.5	0.01	-1.14	Protein phosphatase 2C POLTERGEIST-like 4
NG2_5587_2057	VIT_12s0028g03110	GSVIVT01020603001	AT4G26220	0.54	0.01	-1.48	Caffeoyl-CoA 3-O-methyltransferase
CUST_25640_21134	VIT_15s0024g01670	GSVIVT01019205001	AT4G11890	0.54	0.05	-2.4	Receptor kinase RK20-1
CUST_8366_22603	VIT_02s0025g03140	GSVIVT01019715001		0.55	0.03	-1.98	Nodulin MtN21 family
NG2_21008_37511	VIT_14s0128g00590	GSVIVT01000061001		0.55	0.02	-1.84	No hit
CUST_37731_22209	VIT_08s0032g00510	GSVIVT01022491001	AT5G06570	0.56	0	0.84	CXE carboxylesterase
CUST_10920_54406	VIT_02s0109g00430	GSVIVT01011519001	AT3G44300	0.56	0.02	-1.54	Nitrilase 4 (NIT4)
CUST_18435_37421	VIT_15s0024g00740	GSVIVT01019310001		0.58	0.05	-2.42	No hit
CUST_10977_9777	VIT_17s0000g06000	GSVIVT01008025001	AT3G47640	0.58	0.02	-1.42	Basic helix-loop-helix (bHLH) family
CUST_1344_4605	VIT_02s0033g00920	GSVIVT01022735001		0.59	0.03	-1.92	No hit
NG2_48563_15568	VIT_16s0098g00330	GSVIVT01038710001	AT5G53450	0.61	0	1.12	ORG1 (OBP3-responsive gene 1)
CUST_2579_50466	VIT_06s0004g04580	GSVIVT01024979001	AT3G61410	0.6	0.01	-0.61	Protein kinase family protein
CUST_6738_40273	VIT_13s0019g03000	GSVIVT01016413001		0.6	0.05	-2.4	Heat shock protein 17.6 kDa class I
