# Supplementary material for: Shoot chloride exclusion and salt tolerance in grapevine is associated with differential ion transporter expression in roots
Source: BMC Plant Biol. 2014 Oct 25;14:273. doi: 10.1186/s12870-014-0273-8 (PMC4220414; doi:10.1186/s12870-014-0273-8)
Supplement: Additional file 8: — Unique transcripts that were significantly down-regulated ( P <0.05, ≤ −1.41 fold) in K51-40 in response to 50 mM Cl − treatment and clustering together (cluster B, Figure 3 ). [file 12870_2014_273_MOESM8_ESM.xlsx]

## Sheet: Table S5
Additional file 8 – Unique transcripts that were significantly down-regulated (P < 0.05, ≤ -1.41 fold) in K51-40 in response to 50 mM Cl– treatment and clustering together (cluster B, Figure 3).
Probe ID	12xV1 Blast Hit	12xV0 Gene ID	Arabidopsis homolog	Log2FC K51-40 (Salt - Control)	Adj. p-value	B	Functional Annotation
CUST_19353_56034	VIT_05s0020g01750	GSVIVT01017786001	AT4G15670	-1.6	0	0.94	Glutaredoxin
CUST_8401_55275	VIT_10s0042g00930	GSVIVT01026220001		-1.51	0	1.59	Stilbene synthase [Vitis pseudoreticulata]
CUST_7787_38870	VIT_11s0052g01780	GSVIVT01029109001		-1.32	0.01	-1.28	1-deoxy-D-xylulose-5-phosphate synthase
CUST_24590_20656	VIT_13s0019g02530	GSVIVT01016452001		-1.3	0	5.28	Subtilisin protease C1
CUST_13919_38816	VIT_08s0040g02030	GSVIVT01025662001	AT5G03170	-1.29	0.01	-0.94	fasciclin arabinogalactan-protein (FLA11)
CUST_28223_52885	VIT_17s0000g03890	GSVIVT01008265001		-1.23	0.04	-2.37	Peptidyl-prolyl isomerase C
CUST_37793_18373	VIT_15s0046g01900	GSVIVT01026993001	AT1G01590	-1.22	0	0.89	ferric reduction oxidase 2
CUST_14509_62461	VIT_16s0100g00860	GSVIVT01010583001		-1.21	0	3.68	Chalcone synthase
CUST_40915_22887	VIT_05s0077g02330	GSVIVT01035145001	AT3G06880	-1.18	0	4.11	Transducin protein
CUST_44654_53855	VIT_07s0005g03260	GSVIVT01028316001	AT3G23240	-1.17	0.02	-1.58	Transcription factor TSRF1
CUST_44470_12411	VIT_11s0103g00050	GSVIVT01010932001		-1.16	0	4.81	High-affinity K+ transporter 1 (HKT1)
CUST_9511_61979	VIT_02s0025g01240	GSVIVT01019508001	AT2G18560	-1.14	0.02	-1.65	UDP-glucuronosyl/UDP-glucosyltransferase
CUST_32138_12166	VIT_01s0011g02960	GSVIVT01011958001		-1.14	0	6.46	Leucoanthocyanidin reductase 1
CUST_49016_8483	VIT_00s0256g00040	GSVIVT01005101001		-1.13	0.05	-2.65	Ankyrin repeat protein
CUST_10507_21686	VIT_03s0110g00430	GSVIVT01012313001		-1.12	0	3.88	No hit
CUST_2564_37215	VIT_12s0034g02560	GSVIVT01022824001	AT4G13610	-1.12	0	3.66	DNA (cytosine-5)-methyltransferase (ATHIM)
CUST_10201_25980	VIT_08s0040g02070	GSVIVT01025660001	AT5G03170	-1.12	0.01	-0.48	fasciclin arabinogalactan-protein (FLA11)
CUST_47705_34608	VIT_08s0007g03240	GSVIVT01033852001	AT3G52720	-1.12	0	4.48	Carbonic anhydrase precursor
CUST_32671_44818	VIT_08s0040g01970	GSVIVT01025671001	AT5G03170	-1.11	0.02	-1.96	fasciclin arabinogalactan-protein (FLA11)
CUST_19633_44226	VIT_11s0016g01020	GSVIVT01015074001		-1.1	0	1.3	flavonoid 3-monooxygenase
CUST_8574_49072	VIT_02s0025g04420	GSVIVT01019858001	AT4G23030	-1.09	0	2.23	MATE efflux family protein
CUST_3312_4129	VIT_16s0100g00940	GSVIVT01010578001		-1.09	0	0.91	Stilbene synthase 3 [Vitis sp. cv. 'Norton']
CUST_14860_2103	VIT_16s0022g02090	GSVIVT01018478001	AT2G41475	-1.09	0	5.29	Embryo-specific 3
CUST_40434_2468	VIT_18s0089g00400	GSVIVT01037188001		-1.05	0	7.61	Carboxyesterase18 CXE18
CUST_31527_6314	VIT_18s0001g10040	GSVIVT01009442001		-1.05	0	4.03	LRX1 (leucine-rich repeat/extensin 1)
CUST_49876_34017	VIT_14s0083g00080	GSVIVT01036443001	AT5G16030	-1.05	0	5.56	Unknown protein
CUST_24553_35034	VIT_01s0137g00240	GSVIVT01000592001	AT1G67750	-1.04	0	8.69	Pectate lyase
CUST_45449_798	VIT_05s0049g01760	GSVIVT01027902001	AT2G05620	-1.03	0	-0.17	Proton gradient regulation 5 (PGR5)
CUST_1223_61155	VIT_05s0020g00950	GSVIVT01017701001	AT1G69100	-1.03	0	2.82	Aspartyl protease
NG2_48599_41927	VIT_06s0004g01510	GSVIVT01025339001	AT3G45140	-1.02	0	4.77	Lipoxygenase (LOX2)
CUST_49015_28156	VIT_00s0411g00020	GSVIVT01005101001		-1.02	0.02	-1.88	Ankyrin repeat protein
CUST_20513_3577	VIT_13s0019g02540	GSVIVT01016451001		-1.02	0	3.52	Subtilisin protease C1
CUST_22890_22855	VIT_14s0030g01300	GSVIVT01021903001		-1.01	0	3.27	Unknown
CUST_4324_36486	VIT_06s0004g03700	GSVIVT01025082001	AT3G45780	-1.01	0	4.15	Phototropin-1
CUST_23953_18137	VIT_01s0127g00750	GSVIVT01013732001		-1.01	0	4.88	Polyamine oxidase precursor
CUST_34281_61437	VIT_16s0100g01020	GSVIVT01010574001		-1.01	0	2.09	Stilbene synthase [Vitis pseudoreticulata]
CUST_10617_5792	VIT_13s0106g00230	GSVIVT01011219001	AT5G04730	-1	0.04	-2.58	Ankyrin
NG2_564_34159	VIT_04s0044g00290	GSVIVT01026618001	AT1G21090	-1	0	5.89	No hit
CUST_43797_62073	VIT_13s0067g02830	GSVIVT01032687001	AT1G58260	-1	0	0.16	Cytochrome P450, family 79, subfamily A, polypeptide 2
CUST_32926_42092	VIT_13s0067g02720	GSVIVT01032694001	AT1G16400	-1	0	0.12	Cytochrome P450, family 79, subfamily A, polypeptide 2
CUST_34637_52207	VIT_09s0054g01080	GSVIVT01029528001		-0.99	0	0.99	Polygalacturonase QRT3
CUST_18729_35909	VIT_15s0048g01000	GSVIVT01027600001	AT2G45400	-0.99	0	2.58	2'-hydroxy isoflavone/dihydroflavonol reductase
NG2_572_50919	VIT_16s0100g00880	GSVIVT01010582001		-0.99	0	4.4	Stilbene synthase [Vitis pseudoreticulata]
NG2_571_49189	VIT_16s0100g01000	GSVIVT01010582001		-0.99	0	7.98	Stilbene synthase 4
CUST_10288_24767	VIT_00s0366g00020	GSVIVT01006430001	AT4G23270	-0.97	0.01	-1.4	CRK10 (cysteine-rich RLK10)
NG2_5171_4304	VIT_06s0080g00780	GSVIVT01036091001	AT5G22380	-0.96	0	1.41	NAC domain containing protein 90
CUST_37707_53771	VIT_09s0054g00880	GSVIVT01029547001	AT1G29670	-0.96	0	1.2	Lipase GDSL
CUST_50218_60938	VIT_11s0016g00980	GSVIVT01015071001		-0.96	0.02	-1.62	flavonoid 3-monooxygenase
CUST_38258_37644	VIT_11s0016g00710	GSVIVT01015042001	AT1G19180	-0.96	0	6.76	Jasmonate ZIM-domain protein 1
NG2_41231_10773	VIT_04s0023g01600	GSVIVT01018980001		-0.96	0	7.12	Membrane protein
CUST_30092_34409	VIT_16s0039g00820	GSVIVT01024267001	AT1G64940	-0.95	0	2.42	CYP89A5
CUST_47108_42983	VIT_00s0256g00050	GSVIVT01005102001		-0.95	0.01	-0.85	Unknown
CUST_50274_30471	VIT_12s0035g00010	GSVIVT01023383001	AT4G13610	-0.95	0	4.39	DNA (cytosine-5)-methyltransferase (ATHIM)
CUST_42139_50059	VIT_12s0028g00040	GSVIVT01020876001	AT2G42900	-0.95	0	-0.18	Unknown protein
CUST_51413_49470	VIT_16s0100g00920	GSVIVT01010580001		-0.94	0	0.25	Stilbene synthase - grape
NG2_28641_17197	VIT_03s0088g00810	GSVIVT01037005001	AT1G50060	-0.92	0.02	-2.36	Pathogenesis-related protein 1 precursor (PRP 1)
CUST_2613_33848	VIT_18s0001g05890	GSVIVT01036389001	AT1G71450	-0.91	0.03	-2.14	Ethylene-responsive transcription factor ERF021
CUST_39401_1541	VIT_00s2849g00010	GSVIVT01024306001	AT2G37040	-0.91	0	0.1	Phenylalanine ammonia-lyase
CUST_4561_55774	VIT_05s0020g04780	GSVIVT01018111001	AT5G43650	-0.91	0	1.3	Basic helix-loop-helix (bHLH) family
CUST_51327_6459	VIT_16s0100g00900	GSVIVT01010581001		-0.91	0	0.57	Stilbene synthase [Vitis pseudoreticulata]
CUST_32360_49597	VIT_14s0060g00470	GSVIVT01031314001	AT2G37280	-0.9	0.02	-1.48	ABC transporter G member 21
CUST_310_41967	VIT_11s0016g03830	GSVIVT01015378001	AT5G21222	-0.9	0	-0.11	Protein kinase
NG2_33340_21665	VIT_00s0361g00020	GSVIVT01006394001		-0.9	0	8.44	Anthocyanidin reductase [Vitis vinifera]
CUST_37180_39144	VIT_00s1321g00010	GSVIVT01004413001		-0.89	0.01	-0.91	Unknown
NG2_48126_51275	VIT_16s0039g01130	GSVIVT01024295001	AT2G37040	-0.89	0	4.15	Phenylalanin ammonia-lyase [Vitis vinifera]
CUST_10758_19389	VIT_16s0100g00930	GSVIVT01010579001		-0.89	0.01	-0.99	Stilbene synthase 2
CUST_38338_28477	VIT_16s0100g00850	GSVIVT01010584001		-0.89	0.04	-2.38	Stilbene synthase
CUST_43832_58554	VIT_08s0056g01480	GSVIVT01029961001	AT5G17850	-0.88	0.01	-0.21	Cation exchanger, CAX7
CUST_29062_7893	VIT_05s0094g01260	GSVIVT01038236001	AT5G37940	-0.88	0.02	-1.93	Allyl alcohol dehydrogenase
NG2_47828_19598	VIT_09s0018g00240	GSVIVT01015952001	AT1G80840	-0.88	0	1.24	WRKY DNA-binding protein 40
CUST_46100_2623	VIT_16s0100g00840	GSVIVT01010585001		-0.88	0.01	-1.08	Stilbene synthase 4
CUST_39182_45115	VIT_19s0014g00450	GSVIVT01014106001		-0.88	0	3.8	PMR5 (powdery mildew resistant 5)
CUST_6769_62174	VIT_09s0054g00860	GSVIVT01029548001	AT1G29660	-0.88	0	1.45	Lipase GDSL
CUST_1711_44035	VIT_01s0146g00420	GSVIVT01000959001		-0.88	0	2.49	No hit
NG2_12707_4202	VIT_03s0063g01950	GSVIVT01031899001	AT3G50800	-0.87	0	14.04	Unknown
NG2_7233_21331	VIT_16s0039g01170	GSVIVT01024299001	AT2G37040	-0.87	0	1.71	Phenylalanine ammonium lyase
CUST_45448_33842	VIT_09s0002g04560	GSVIVT01017097001	AT5G57010	-0.87	0	2.76	Calmodulin-binding protein
CUST_15177_30929	VIT_18s0089g01230	GSVIVT01037102001	AT4G10260	-0.87	0	1.65	fructokinase-2
CUST_46549_9304	VIT_15s0048g02490	GSVIVT01027448001		-0.87	0	2.89	Catechol O-methyltransferase
CUST_29187_58659	VIT_18s0001g09400	GSVIVT01009376001	AT2G46650	-0.87	0	5.81	Cytochrome b5 DIF-F
CUST_15861_22350	VIT_11s0037g00890	GSVIVT01023703001	AT4G30550	-0.86	0.02	-1.59	Glutamine amidotransferase class-I domain-containing protein
CUST_29027_54116	VIT_13s0064g01550	GSVIVT01032022001	AT5G25980	-0.86	0.03	-2.26	Beta-primeverosidase
CUST_34039_20414	VIT_00s0194g00330	GSVIVT01003498001	AT1G51090	-0.86	0.01	-0.37	Proline-rich family protein
CUST_2506_59615	VIT_17s0000g04610	GSVIVT01008191001		-0.86	0	0.15	Strictosidine synthase
CUST_16600_19642	VIT_04s0008g05350	GSVIVT01035846001		-0.86	0.04	-2.57	Serine hydrolase [Vitis vinifera]
CUST_41446_62773	VIT_05s0077g00530	GSVIVT01001870001	AT3G23930	-0.86	0	2.08	Unknown protein
CUST_23128_50818	VIT_19s0015g02130	GSVIVT01014901001		-0.85	0	6.95	Ankyrin repeat
CUST_5850_18615	VIT_13s0067g02790	GSVIVT01032688001	AT1G79370	-0.85	0.01	-1.23	Cytochrome P450, family 79, subfamily A, polypeptide 2
CUST_11625_39	VIT_08s0058g01030	GSVIVT01030214001	AT3G51730	-0.85	0.01	-0.54	Saposin B domain-containing protein
CUST_41345_62150	VIT_00s0194g00300	GSVIVT01003495001	AT1G51090	-0.85	0	3.61	Proline-rich family protein
CUST_26353_15095	VIT_16s0039g01240	GSVIVT01024303001	AT3G10340	-0.85	0.01	-0.48	Phenylalanin ammonia-lyase [Vitis vinifera]
CUST_15361_4731	VIT_16s0050g01620	GSVIVT01028809001	AT4G25750	-0.84	0	0.12	ABC transporter G member 14
CUST_1427_42929	VIT_10s0003g02110	GSVIVT01021308001	AT2G19010	-0.84	0	0.35	Lipase GDSL
CUST_17930_37603	VIT_10s0003g02000	GSVIVT01021295001	AT1G29730	-0.83	0	1.34	RKF1 (receptor-like kinase in flowers 1)
CUST_30124_39280	VIT_13s0019g01200	GSVIVT01016552001	AT3G55420	-0.83	0.04	-2.61	Unknown
NG2_529_43021	VIT_04s0008g04060	GSVIVT01035695001		-0.83	0	2.06	RD22
CUST_26861_54547	VIT_04s0008g04040	GSVIVT01035692001		-0.83	0.04	-2.61	RD22 [Vitis vinifera]
CUST_22688_32635	VIT_03s0180g00150	GSVIVT01003162001	AT4G34220	-0.83	0	0.42	Receptor protein kinase
CUST_23824_10010	VIT_00s0233g00120	GSVIVT01004784001	AT1G62600	-0.82	0	-0.15	flavin-containing monooxygenase family protein / FMO family protein
NG2_4805_48971	VIT_16s0039g01280	GSVIVT01024305001	AT2G37040	-0.81	0	1.12	Phenylalanin ammonia-lyase [Vitis vinifera]
CUST_38876_56004	VIT_01s0010g00240	GSVIVT01010068001	AT1G30820	-0.81	0	1.04	CTP-synthetase
CUST_4293_21270	VIT_17s0000g07370	GSVIVT01007860001	AT3G48080	-0.81	0	4.17	EDS1 (Enhanced disease susceptibility 1)
NG2_21323_21	VIT_18s0001g07340	GSVIVT01009155001	AT1G09750	-0.81	0	2.89	Aspartic proteinase nepenthesin-1 precursor
CUST_34013_49869	VIT_00s0291g00060	GSVIVT01005753001	AT3G26570	-0.81	0	0.34	Inorganic phosphate transporter 2-1, chloroplast precursor
CUST_13997_30818	VIT_14s0060g01840	GSVIVT01031173001	AT1G02813	-0.8	0.01	-1.2	Unknown protein
CUST_20563_20344	VIT_05s0062g01160	GSVIVT01031667001	AT3G59010	-0.8	0.05	-2.73	Pectinesterase family
CUST_13922_10560	VIT_04s0044g01880	GSVIVT01026429001	AT1G76530	-0.8	0.03	-2.3	Auxin Efflux Carrier
CUST_20400_35197	VIT_12s0028g01940	GSVIVT01020731001		-0.8	0	0.44	Isoflavone methyltransferase/ Orcinol O-methyltransferase 1 oomt1
CUST_44123_32171	VIT_08s0007g01560	GSVIVT01034038001	AT3G54040	-0.8	0	0.06	Photoassimilate-responsive protein
CUST_1846_1589	VIT_01s0026g00490	GSVIVT01020191001		-0.8	0	4.77	Nodulin
CUST_18053_42630	VIT_11s0016g01640	GSVIVT01015138001	AT2G37040	-0.8	0	1.16	Phenylalanine ammonia-lyase
CUST_23688_7984	VIT_18s0041g02070	GSVIVT01025924001	AT1G18020	-0.79	0.03	-2.2	12-oxophytodienoate reductase 1
CUST_3604_47449	VIT_12s0142g00620	GSVIVT01000818001	AT2G42800	-0.79	0	3.77	RIC7 (ROP-interactive crib motif-containing protein 7)
CUST_43030_44775	VIT_11s0016g03710	GSVIVT01015366001		-0.79	0.01	-1.17	Abl interactor protein 1 (ABIL1)
CUST_46992_3804	VIT_18s0001g01210	GSVIVT01008768001	AT1G44000	-0.79	0	0.49	Senescence-inducible chloroplast stay-green protein 2
CUST_24654_27837	VIT_14s0083g00380	GSVIVT01036470001	AT3G02440	-0.79	0.01	-0.79	Unknown
CUST_9133_1651	VIT_00s0256g00120	GSVIVT01005109001		-0.78	0.01	-0.99	Unknown
CUST_9886_57678	VIT_11s0016g01520	GSVIVT01015124001	AT2G37040	-0.78	0.01	-0.2	Phenylalanine ammonia-lyase
CUST_9312_2255	VIT_04s0008g05400	GSVIVT01035849001	AT2G45610	-0.78	0.02	-1.66	Serine hydrolase [Vitis vinifera]
CUST_23818_53659	VIT_03s0038g02120	GSVIVT01024056001	AT4G34940	-0.78	0	1.94	Armadillo/beta-catenin repeat
CUST_42969_1784	VIT_08s0007g05160	GSVIVT01033633001		-0.77	0	2.13	Flavonoid 3',5'-hydroxylase
CUST_27460_12137	VIT_16s0039g01110	GSVIVT01024293001	AT2G37040	-0.77	0.02	-1.57	Phenylalanin ammonia-lyase [Vitis vinifera]
CUST_4354_52698	VIT_19s0015g02480	GSVIVT01014938001		-0.77	0	3.57	Ankyrin repeat
CUST_31358_57956	VIT_17s0000g02340	GSVIVT01008439001		-0.77	0	0.27	Leucine-rich repeat receptor-like protein kinase 1
CUST_13504_29562	VIT_05s0077g00870	GSVIVT01034983001	AT4G16230	-0.77	0	1.24	Lipase GDSL
CUST_18711_54926	VIT_12s0035g00900	GSVIVT01023256001	AT5G20900	-0.77	0	2.85	Jasmonate ZIM domain-containing protein 12
CUST_41803_61728	VIT_09s0002g00510	GSVIVT01016687001	AT3G14210	-0.77	0.04	-2.46	Lipase GDSL 1
CUST_17805_21079	VIT_10s0003g01560	GSVIVT01021248001	AT4G18780	-0.77	0.01	-1.27	Cellulose synthase CESA8
CUST_22555_37096	VIT_18s0001g09360	GSVIVT01009371001		-0.76	0.04	-2.51	Hydrogenobyrinic acid a,c-diamide synthase
CUST_6575_46833	VIT_03s0088g00780	GSVIVT01037008001	AT1G50060	-0.76	0	0.35	Pathogenesis-related protein 1 precursor (PRP 1)
CUST_45275_5914	VIT_06s0004g02710	GSVIVT01025202001	AT2G28315	-0.76	0.01	-0.86	Drug/metabolite transporter DMT family transporter
NG2_36392_33089	VIT_02s0025g04310	GSVIVT01019841001		-0.76	0	-0.25	Thaumatin
CUST_4509_474	VIT_09s0070g00560	GSVIVT01034276001		-0.75	0	0.98	EIX receptor
CUST_27625_57356	VIT_17s0000g04950	GSVIVT01008144001		-0.75	0	3.15	Steroid sulfotransferase
CUST_1209_56744	VIT_13s0019g02020	GSVIVT01016504001		-0.75	0.01	-0.3	Thaumatin
NG2_48494_21157	VIT_18s0001g13820	GSVIVT01009854001	AT4G31500	-0.75	0	-0.16	Cytochrome P450, family 83, subfamily B, polypeptide 1
CUST_29186_4873	VIT_01s0010g02020	GSVIVT01010272001	AT1G14540	-0.75	0.04	-2.58	Peroxidase (EC 1.11.1.7), anionic
CUST_4545_62730	VIT_05s0020g04050	GSVIVT01018037001	AT3G22820	-0.75	0	5.66	Allergen
CUST_37612_33889	VIT_18s0072g00990	GSVIVT01034493001	AT1G34420	-0.75	0	1.18	Leucine-rich repeat protein kinase
CUST_14857_49511	VIT_09s0002g01110	GSVIVT01016741001	AT1G72540	-0.75	0	0.12	Avr9/Cf-9 induced kinase 1
CUST_11518_10364	VIT_00s0411g00030	GSVIVT01006751001		-0.75	0.01	-1.33	Unknown
CUST_6500_37371	VIT_12s0028g01880	GSVIVT01020734001		-0.75	0.01	-0.99	Isoflavone methyltransferase/ Orcinol O-methyltransferase 1 oomt1
NG2_36408_33970	VIT_00s0252g00110	GSVIVT01005048001	AT4G21000	-0.75	0	4.41	Carbonic anhydrase
CUST_50178_30336	VIT_02s0025g01280	GSVIVT01019511001	AT4G11070	-0.75	0.01	-1.34	WRKY DNA-binding protein 53
CUST_42865_61516	VIT_10s0116g00300	GSVIVT01012622001	AT4G05220	-0.75	0.03	-2.01	Harpin-induced protein-related
CUST_13995_50411	VIT_14s0060g00350	GSVIVT01031327001	AT1G69100	-0.75	0	0.49	Aspartic protease
CUST_51315_49880	VIT_16s0100g00830	GSVIVT01010589001		-0.75	0.03	-2.04	Stilbene synthase
CUST_50236_19699	VIT_02s0025g01900	GSVIVT01019584001		-0.74	0.01	-0.55	Cellulose synthase CSLG3
CUST_2546_58221	VIT_19s0015g02280	GSVIVT01014922001		-0.74	0	4.41	Ankyrin repeat
NG2_6784_43301	VIT_07s0005g04330	GSVIVT01028428001		-0.74	0	5.89	Blight-associated protein p12 precursor
CUST_23047_33348	VIT_06s0009g00480	GSVIVT01037569001	AT1G08440	-0.74	0.03	-2.17	Aluminium-tolerance ALMT1
CUST_20607_15443	VIT_15s0046g01920	GSVIVT01026991001	AT1G01590	-0.74	0	0.66	ferric reduction oxidase 2
CUST_43904_3747	VIT_07s0031g00920	GSVIVT01022158001	AT5G10170	-0.74	0.02	-1.96	Inositol-3-phosphate synthase
NG2_7165_40663	VIT_12s0059g01050	GSVIVT01030474001		-0.74	0	6.96	No hit
CUST_43865_10197	VIT_11s0016g05530	GSVIVT01015560001		-0.74	0.01	-1.28	Plastocyanin domain-containing protein
CUST_23170_10556	VIT_08s0032g00890	GSVIVT01022541001		-0.74	0.03	-2.26	Alpha-L-arabinosidase
CUST_50496_214	VIT_06s0061g00730	GSVIVT01031464001	AT2G36830	-0.74	0.03	-2.21	Aquaporin GAMMA-TIP3/TIP1;3
CUST_38789_27972	VIT_13s0101g00430	GSVIVT01010714001	AT3G09110	-0.73	0	-0.15	Transposase, IS3
CUST_33879_26902	VIT_01s0011g05440	GSVIVT01011690001		-0.73	0	-0.06	Unknown protein
CUST_30536_16420	VIT_17s0000g05060	GSVIVT01008129001	AT5G15630	-0.73	0.05	-2.66	Phytochelatin synthetase
CUST_28365_15522	VIT_09s0018g00670	GSVIVT01016000001		-0.73	0	1.49	HcrVf1 protein
CUST_41383_47276	VIT_03s0063g02250	GSVIVT01031930001	AT3G18830	-0.73	0	1.36	Polyol transporter 5
CUST_44199_38607	VIT_03s0088g01180	GSVIVT01036966001	AT3G19700	-0.73	0.01	-1.09	Proline iminopeptidase
CUST_29068_27170	VIT_04s0008g07220	GSVIVT01036017001		-0.73	0	1.95	Chloroplast nucleoid DNA binding protein
CUST_44038_44366	VIT_04s0043g00300	GSVIVT01026315001	AT5G37478	-0.73	0.02	-1.88	Microtubule-associated protein
CUST_32712_57534	VIT_15s0046g00170	GSVIVT01027182001	AT5G14750	-0.73	0	3.23	MYBPA1 protein [Vitis vinifera]
CUST_11020_46642	VIT_00s0125g00140	GSVIVT01013612001		-0.72	0.04	-2.51	SHR5-receptor-like kinase
CUST_51935_5270	VIT_10s0092g00310	GSVIVT01037970001		-0.72	0.01	-0.78	Unknown
CUST_9366_21316	VIT_16s0098g01750	GSVIVT01038560001	AT5G53020	-0.72	0	3.49	Unknown protein
NG2_4851_39459	VIT_11s0016g03540	GSVIVT01015350001	AT4G29080	-0.72	0	-0.54	Auxin-responsive protein IAA27
NG2_20942_3276	VIT_00s2508g00010	GSVIVT01006148001	AT5G04230	-0.72	0	2.32	Phenylalanine ammonia-lyase
CUST_26648_5403	VIT_00s0324g00050	GSVIVT01006042001		-0.72	0.02	-1.83	UDP-glucose glucosyltransferase
CUST_13045_55756	VIT_02s0087g00340	GSVIVT01036919001	AT1G31470	-0.72	0	2.83	NFD4 (nuclear fusion defective 4)
CUST_51892_28226	VIT_00s0194g00120	GSVIVT01003478001		-0.72	0.01	-0.67	Serine acetyltransferase
CUST_25991_49507	VIT_13s0067g02730	GSVIVT01032693001	AT2G22330	-0.71	0.01	-1.35	Cytochrome P450, family 79, subfamily A, polypeptide 2
CUST_52018_18754	VIT_01s0011g04270	GSVIVT01011816001		-0.71	0	-0.16	Receptor kinase homolog LRK10
CUST_31374_50808	VIT_00s0880g00010	GSVIVT01002788001		-0.71	0	0.14	Basic helix-loop-helix (bHLH) family
NG2_504_15752	VIT_12s0028g02950	GSVIVT01020623001		-0.71	0.03	-2.68	Isoflavone methyltransferase/ Orcinol O-methyltransferase 1 oomt1
CUST_26838_1801	VIT_08s0007g01680	GSVIVT01034024001	AT2G38010	-0.71	0.01	-0.76	Ceramidase
CUST_49918_38276	VIT_15s0048g01540	GSVIVT01027552001		-0.7	0.01	-0.43	CYP76B1
CUST_31522_58197	VIT_07s0005g01300	GSVIVT01028104001	AT1G02640	-0.7	0	0.24	Auxin-induced beta-glucosidase
CUST_51316_6994	VIT_16s0100g00780	GSVIVT01010589001		-0.7	0.02	-1.82	Stilbene synthase
CUST_16188_50744	VIT_06s0004g02620	GSVIVT01025214001	AT2G37040	-0.7	0	1.21	Phenylalanine ammonia-lyase
CUST_49836_45545	VIT_11s0052g01110	GSVIVT01029182001	AT1G51680	-0.7	0	1.91	4-coumarate-CoA ligase 1
NG2_7184_37793	VIT_16s0039g01360	GSVIVT01024315001	AT2G37040	-0.7	0	6.53	Phenylalanin ammonia-lyase [Vitis vinifera]
CUST_16341_33635	VIT_11s0016g03020	GSVIVT01015290001	AT5G19730	-0.7	0	0	Pectinesterase family
CUST_16953_48832	VIT_06s0004g03070	GSVIVT01025166001	AT5G60470	-0.7	0.02	-1.79	Zinc finger (C2H2 type) JACKDAW
NG2_48588_44529	VIT_01s0011g04260	GSVIVT01011819001	AT1G66810	-0.69	0	0.5	Zinc finger (CCCH-type) family protein
CUST_23923_45072	VIT_18s0001g05710	GSVIVT01009036001	AT1G78210	-0.69	0	1.81	Hydrolase, alpha/beta fold
NG2_33359_36876	VIT_14s0128g00650	GSVIVT01000067001	AT5G39180	-0.69	0.02	-2.19	Germin-like protein 3 [Vitis vinifera]
CUST_4753_41994	VIT_12s0059g01340	GSVIVT01030505001	AT2G05810	-0.69	0.01	-0.67	Armadillo/beta-catenin repeat
CUST_18888_13380	VIT_01s0026g00530	GSVIVT01020189001	AT3G28100	-0.69	0	1.24	Nodulin MtN21 family
CUST_46210_43987	VIT_12s0028g02710	GSVIVT01020645001		-0.69	0.02	-1.43	Isoflavone methyltransferase/orcinol O-methyltransferase oomtA
NG2_33507_13212	VIT_08s0007g01300	GSVIVT01034072001	AT3G53950	-0.69	0	9.39	Glyoxal oxidase
CUST_29067_21177	VIT_04s0008g07130	GSVIVT01036017001		-0.69	0	0.55	Chloroplast nucleoid DNA binding protein
CUST_20715_14528	VIT_05s0020g03690	GSVIVT01018003001	AT2G32030	-0.68	0	1.5	GCN5 N-acetyltransferase (GNAT)
NG2_36667_18229	VIT_12s0028g03760	GSVIVT01020544001	AT4G03540	-0.68	0	5.55	UPF0497 family
CUST_12817_6569	VIT_19s0014g02070	GSVIVT01014272001	AT4G09500	-0.68	0	1.36	flavonol 3-O-glucosyltransferase
CUST_13325_47422	VIT_05s0029g01000	GSVIVT01020945001		-0.68	0.01	-0.88	HcrVf3 protein
CUST_16311_30338	VIT_07s0129g00470	GSVIVT01000154001	AT5G67370	-0.68	0	1.18	Unknown protein
CUST_22406_54394	VIT_05s0094g01080	GSVIVT01038213001	AT3G59830	-0.68	0.04	-2.58	Ankyrin protein kinase
CUST_2444_34500	VIT_05s0094g01180	GSVIVT01038228001	AT4G12330	-0.68	0	2.73	Flavonoid 3',5'-hydroxylase
CUST_21537_43926	VIT_16s0050g00170	GSVIVT01028967001		-0.68	0	0.21	HcrVf3 protein
NG2_48617_38760	VIT_06s0004g07240	GSVIVT01024655001	AT2G30140	-0.68	0	0.97	UDP-glucoronosyl and UDP-glucosyl transferase
NG2_36654_19676	VIT_17s0000g03550	GSVIVT01008305001	AT5G10570	-0.68	0.01	-1.73	Basic helix-loop-helix (bHLH) family
CUST_50298_31392	VIT_09s0018g01670	GSVIVT01016100001	AT1G79720	-0.68	0.01	-0.72	Aspartyl protease
CUST_2330_3965	VIT_07s0031g00570	GSVIVT01022123001	AT5G67050	-0.67	0.01	-0.7	Lipase class 3
CUST_50533_58702	VIT_08s0040g03400	GSVIVT01025521001	AT5G02540	-0.67	0.02	-1.65	Short-chain dehydrogenase/reductase
CUST_41791_7192	VIT_16s0039g00570	GSVIVT01024259001	AT3G03480	-0.67	0.02	-1.79	10-deacetylbaccatin III 10-O-acetyltransferase
CUST_42274_25146	VIT_08s0007g05980	GSVIVT01033547001	AT5G03960	-0.67	0.02	-1.65	Calmodulin binding protein
CUST_43273_22983	VIT_06s0004g01030	GSVIVT01025391001	AT1G58170	-0.67	0.03	-2.23	Dirigent protein
NG2_48493_2428	VIT_18s0001g13830	GSVIVT01009854001	AT4G31500	-0.67	0	-0.09	Cytochrome P450, family 83, subfamily B, polypeptide 1
CUST_13046_60348	VIT_05s0077g01530	GSVIVT01035055001		-0.67	0.04	-2.47	Pathogenesis protein 10 [Vitis vinifera]
CUST_19463_59403	VIT_05s0136g00260	GSVIVT01000521001		-0.67	0	1.22	Chalcone synthase
CUST_38657_46226	VIT_06s0004g01380	GSVIVT01025349001		-0.67	0.04	-2.61	S-receptor kinase
CUST_24585_60322	VIT_11s0037g00580	GSVIVT01023651001		-0.66	0	0.78	Anthranilate N-hydroxycinnamoyl/benzoyltransferase
CUST_40868_54826	VIT_16s0100g00770	GSVIVT01010590001		-0.66	0.05	-2.68	Stilbene synthase
CUST_50623_3047	VIT_12s0057g01060	GSVIVT01030090001		-0.66	0	-0.16	Jasmonate O-methyltransferase
CUST_28516_60962	VIT_01s0011g00690	GSVIVT01012198001	AT1G26570	-0.66	0	3.67	UDP-glucose 6-dehydrogenase
CUST_38996_43620	VIT_14s0030g02090	GSVIVT01021803001	AT5G53010	-0.66	0.01	-1.28	Calcium-transporting ATPase 12 ACA12
CUST_23931_44179	VIT_05s0062g01260	GSVIVT01031677001	AT5G48485	-0.66	0.04	-2.52	No hit
CUST_25523_26752	VIT_02s0025g00260	GSVIVT01019405001	AT4G23500	-0.66	0	0.49	Polygalacturonase GH28
CUST_869_22806	VIT_11s0016g04910	GSVIVT01015496001	AT2G26700	-0.66	0.01	-0.72	PINOID
CUST_18917_22782	VIT_09s0002g07680	GSVIVT01017396001		-0.66	0	3.11	Disease resistance protein
NG2_45647_13941	VIT_01s0011g03070	GSVIVT01011947001	AT1G25560	-0.66	0	0.49	AP2 domain-containing protein RAP2.8
CUST_22165_33689	VIT_19s0014g01720	GSVIVT01014241001	AT1G29025	-0.66	0.01	-0.59	Sodium/calcium exchanger family protein
CUST_24011_62477	VIT_10s0003g04080	GSVIVT01021549001		-0.65	0.01	-1.17	Unknown
CUST_10526_12340	VIT_13s0019g00210	GSVIVT01016626001		-0.65	0	-0.14	Unknown
NG2_48193_31584	VIT_12s0035g01170	GSVIVT01023221001	AT4G09990	-0.65	0	1.13	Unknown protein
CUST_23762_38756	VIT_03s0038g03530	GSVIVT01023906001		-0.65	0.03	-2.08	LYS/HIS transporter 7
CUST_31626_27881	VIT_13s0019g00180	GSVIVT01016630001		-0.65	0	1.98	Unknown
CUST_46746_22536	VIT_05s0077g00300	GSVIVT01034916001	AT5G49480	-0.65	0	0.05	Unknown protein
CUST_5917_37334	VIT_14s0083g00260	GSVIVT01036457001		-0.64	0.03	-2.29	No hit
CUST_37107_55102	VIT_14s0030g00280	GSVIVT01022028001		-0.64	0	0.57	Sugar transporter ERD6
CUST_13448_42593	VIT_14s0068g00920	GSVIVT01032968001	AT5G13930	-0.64	0	0.73	Chalcone synthase (CHS)
CUST_37442_13957	VIT_14s0030g02180	GSVIVT01021793001		-0.64	0	1.67	GDP-mannose 3,5-epimerase 1
CUST_25533_22696	VIT_05s0020g04240	GSVIVT01018059001		-0.64	0	0.87	Calcium-transporting ATPase 12 ACA12
CUST_14673_45049	VIT_19s0014g05010	GSVIVT01014579001		-0.64	0.01	-0.49	Unknown protein
CUST_39041_9165	VIT_00s0375g00030	GSVIVT01006484001		-0.64	0.04	-2.43	Alpha-galactosidase
CUST_42950_3039	VIT_18s0001g12700	GSVIVT01009731001		-0.64	0.02	-1.48	No hit
CUST_10961_39708	VIT_07s0031g00560	GSVIVT01022121001	AT5G67050	-0.64	0	-0.07	Lipase class 3
CUST_40170_29805	VIT_15s0045g00920	GSVIVT01026745001		-0.64	0	2.88	R protein PRF disease resistance protein
CUST_26969_19338	VIT_19s0090g01280	GSVIVT01037733001	AT3G20270	-0.63	0.03	-1.98	Lipid-binding serum glycoprotein family protein
NG2_47858_26009	VIT_09s0002g04240	GSVIVT01017062001		-0.63	0.01	-1.61	Membrane protein
CUST_40450_30171	VIT_02s0012g00170	GSVIVT01013272001	AT4G17090	-0.63	0	2.07	1,4-alpha-D-glucan maltohydrolase
CUST_9872_12987	VIT_17s0053g00590	GSVIVT01029368001	AT1G48405	-0.63	0.01	-0.43	Kinase interacting protein
CUST_32192_34429	VIT_19s0014g03700	GSVIVT01014442001	AT5G54250	-0.63	0.01	-1.38	Cyclic nucleotide-regulated ion channel 4
CUST_46320_27965	VIT_08s0040g02350	GSVIVT01025636001	AT2G37090	-0.63	0.01	-0.58	Xylan synthase
NG2_7328_10469	VIT_09s0002g07750	GSVIVT01017407001		-0.62	0	2.01	Disease resistance protein
NG2_12016_48057	VIT_06s0004g02880	GSVIVT01025185001	AT3G21450	-0.62	0	2.22	Receptor-like kinase
CUST_21768_16017	VIT_19s0015g02380	GSVIVT01014929001		-0.62	0.01	-1.2	Ankyrin repeat
NG2_33532_1135	VIT_12s0055g01110	GSVIVT01029789001	AT1G15820	-0.62	0.01	-1.13	LHCB6 (light harvesting complex PSII)
CUST_15518_51318	VIT_14s0108g00310	GSVIVT01011373001		-0.62	0	0.85	Leucine Rich Repeat receptor-like kinase
NG2_7625_15035	VIT_13s0019g00200	GSVIVT01016628001	AT3G09120	-0.62	0	4.62	Unknown
CUST_26446_41271	VIT_03s0038g04590	GSVIVT01023803001	AT4G34550	-0.62	0.01	-1.34	F-box domain containing protein
NG2_21123_37199	VIT_12s0028g02740	GSVIVT01020642001		-0.62	0.01	-1.42	Isoflavone methyltransferase/ Orcinol O-methyltransferase 1 oomt1
CUST_15859_40238	VIT_08s0007g00430	GSVIVT01034164001	AT3G55470	-0.62	0.02	-1.78	C2 domain containing protein
CUST_44319_18543	VIT_08s0058g01070	GSVIVT01030208001		-0.62	0.01	-1.12	Xanthine/uracil permease
CUST_15317_37	VIT_05s0020g03270	GSVIVT01017953001		-0.62	0.02	-1.61	S-receptor kinase
CUST_4221_13130	VIT_18s0001g05060	GSVIVT01008997001	AT1G78050	-0.62	0.02	-1.73	2,3-bisphosphoglycerate-dependent phosphoglycerate mutase
CUST_30516_26940	VIT_19s0090g00840	GSVIVT01037686001		-0.61	0.01	-1.17	WRKY DNA-binding protein 6
CUST_35322_6039	VIT_18s0076g00250	GSVIVT01034886001		-0.61	0.01	-0.99	Sucrose-proton symporter 2 SUC2
CUST_36990_47832	VIT_08s0056g00850	GSVIVT01029909001		-0.61	0.01	-1.3	No hit
CUST_16623_48532	VIT_03s0038g02610	GSVIVT01023999001	AT5G05320	-0.61	0	2.43	Monooxygenase (MO2)
CUST_23440_26261	VIT_19s0014g03780	GSVIVT01014450001	AT5G45480	-0.61	0.01	-0.48	Unknown protein
CUST_11496_32655	VIT_19s0014g01350	GSVIVT01014203001	AT1G16910	-0.61	0	0.76	Ribulose bisphosphate carboxylase, large chain
CUST_43566_33363	VIT_02s0012g01650	GSVIVT01013126001	AT4G17785	-0.61	0.03	-2.26	Myb domain protein 93
CUST_32653_52735	VIT_17s0000g05690	GSVIVT01008059001	AT5G37610	-0.61	0.03	-2.31	Isochorismate synthase 1, chloroplast precursor
CUST_31814_14556	VIT_16s0098g00720	GSVIVT01038671001	AT5G03350	-0.61	0.01	-1.17	Lectin protein kinase
CUST_19644_1344	VIT_13s0019g00890	GSVIVT01016570001		-0.61	0	3.37	Integral membrane protein, MtN24
CUST_43913_15835	VIT_17s0000g02440	GSVIVT01008427001		-0.61	0.01	-1.37	Integral membrane protein
CUST_31428_54852	VIT_01s0146g00070	GSVIVT01000914001		-0.6	0.01	-1.22	11-beta-hydroxysteroid dehydrogenase
NG2_36585_37953	VIT_08s0105g00420	GSVIVT01011170001	AT5G01370	-0.6	0.01	-1.76	Unknown
CUST_25954_59961	VIT_13s0019g00230	GSVIVT01016624001	AT5G01140	-0.6	0.03	-2.33	Glycosyltransferase family 14 Beta-1-3-galactosyl-O-glycosyl-glycoprotein
NG2_36168_11187	VIT_16s0039g01120	GSVIVT01024294001	AT2G37040	-0.6	0.01	-1.35	Phenylalanin ammonia-lyase [Vitis vinifera]
CUST_40039_16899	VIT_11s0037g00680	GSVIVT01023676001		-0.6	0.01	-1.36	Leucine Rich Repeat receptor-like kinase
CUST_33966_10127	VIT_15s0107g00270	GSVIVT01011320001		-0.6	0	2.09	Mechanosensitive ion channel
NG2_36058_10349	VIT_12s0034g02570	GSVIVT01022823001		-0.6	0.01	-1.45	Leucine Rich Repeat receptor-like kinase
CUST_41809_9077	VIT_16s0039g01600	GSVIVT01024343001		-0.6	0.01	-1.35	11-beta-hydroxysteroid dehydrogenase
CUST_43483_6342	VIT_16s0039g02530	GSVIVT01024454001		-0.6	0.05	-2.69	No hit
CUST_35754_5964	VIT_12s0028g01160	GSVIVT01020806001	AT3G59030	-0.6	0	4.58	Transparent testa 12 protein
NG2_47873_14409	VIT_12s0057g00620	GSVIVT01030052001	AT4G13810	-0.59	0	0.14	Receptor Like Protein 6
CUST_25197_11842	VIT_17s0000g04750	GSVIVT01008169001	AT1G06000	-0.59	0	1.1	UDP-glycosyltransferase 89B2
CUST_14043_19868	VIT_15s0048g02980	GSVIVT01027398001	AT3G61870	-0.59	0	1.06	Unknown protein
CUST_9284_21926	VIT_06s0080g00150	GSVIVT01036167001		-0.59	0	1.47	Subtilisin-like proteinase AIR3
NG2_48195_26993	VIT_07s0005g03530	GSVIVT01028348001	AT2G31160	-0.59	0	0.73	Ribulose bisphosphate carboxylase, large chain
CUST_43220_59706	VIT_12s0028g03390	GSVIVT01020574001	AT4G28380	-0.59	0.02	-1.62	Extensin-like protein
CUST_11187_49064	VIT_12s0134g00320	GSVIVT01000429001	AT4G03230	-0.59	0	0.45	S-locus lectin protein kinase family
NG2_20968_28909	VIT_03s0063g00710	GSVIVT01031769001	AT2G03550	-0.59	0	2.53	Carboxyesterase 12; CXE12
CUST_35193_40296	VIT_18s0001g09980	GSVIVT01009438001		-0.58	0	0.45	Unknown protein
CUST_15780_18433	VIT_14s0060g02330	GSVIVT01031126001	AT3G05470	-0.58	0	0.65	Actin binding formin homology 1
CUST_8331_55412	VIT_06s0004g06830	GSVIVT01024713001	AT3G47340	-0.58	0.01	-0.37	Asparagine synthetase
CUST_3436_36820	VIT_17s0000g08480	GSVIVT01007740001	AT5G14750	-0.58	0.01	-1.07	ATMYB66/WER/WER1 (WEREWOLF 1)
CUST_21899_5326	VIT_05s0094g01570	GSVIVT01038270001	AT2G44110	-0.58	0.01	-0.39	MLO1
NG2_47999_35832	VIT_19s0015g01420	GSVIVT01014788001		-0.58	0.01	-0.76	Subtilisin protease
NG2_41128_27288	VIT_18s0122g00980	GSVIVT01013401001	AT5G42720	-0.58	0.01	-0.72	Glucan endo-1,3-beta-glucosidase 7 precursor
CUST_13535_42118	VIT_13s0019g02490	GSVIVT01016455001		-0.58	0	0.67	Subtilisin protease C1
CUST_49812_17498	VIT_03s0063g02380	GSVIVT01031948001		-0.58	0.02	-1.76	Specific tissue protein 2
CUST_25135_29354	VIT_13s0067g00930	GSVIVT01032816001	AT3G55950	-0.58	0	0.05	ACR4 (Arabidopsis CRINKLY4)
CUST_17393_61641	VIT_04s0043g00290	GSVIVT01026314001	AT5G37478	-0.58	0.04	-2.5	Microtubule-associated protein
CUST_43561_43531	VIT_19s0014g05130	GSVIVT01014592001	AT5G54690	-0.58	0.05	-2.63	Glycosyl transferase family 8 protein
CUST_51614_58064	VIT_01s0011g05880	GSVIVT01011643001	AT1G14790	-0.58	0	1.99	RDR1 (RNA-dependent RNA polymerase 1)
CUST_32424_10772	VIT_12s0057g01430	GSVIVT01030135001	AT4G05030	-0.57	0.02	-1.47	Heavy-metal-associated domain-containing protein
CUST_26224_32576	VIT_02s0236g00120	GSVIVT01004838001		-0.57	0.04	-2.61	Unknown
CUST_25225_52274	VIT_04s0023g03040	GSVIVT01018816001		-0.57	0.01	-1.26	Lactoylglutathione lyase
CUST_9976_54546	VIT_08s0105g00500	GSVIVT01011180001	AT5G01360	-0.57	0.04	-2.47	Unknown protein
CUST_34662_58021	VIT_18s0001g06250	GSVIVT01009070001	AT1G22410	-0.57	0	2.36	3-deoxy-D-arabino-heptulosonate 7-phosphate synthase
CUST_37453_27074	VIT_01s0026g00350	GSVIVT01020205001	AT1G60060	-0.57	0.04	-2.52	Basic helix-loop-helix (bHLH) family
CUST_41782_44378	VIT_18s0001g06580	GSVIVT01009090001	AT1G72230	-0.57	0.02	-1.63	Plastocyanin domain-containing protein
CUST_41454_47222	VIT_17s0000g02150	GSVIVT01008460001		-0.57	0.02	-1.95	Ribosomal protein L19
CUST_39537_11655	VIT_11s0016g01320	GSVIVT01015102001	AT5G35550	-0.56	0	0.73	Myb domain protein 13
CUST_46913_59658	VIT_18s0001g00160	GSVIVT01008683001	AT1G76240	-0.56	0.03	-2.13	Unknown protein
CUST_47712_10232	VIT_15s0048g02990	GSVIVT01027397001	AT2G46620	-0.56	0	0.34	AAA-type ATPase
CUST_1306_49691	VIT_15s0045g00680	GSVIVT01026728001	AT1G59124	-0.56	0.01	-1.28	R protein PRF disease resistance protein
NG2_36151_38999	VIT_18s0001g08800	GSVIVT01009315001	AT1G27480	-0.56	0	0.44	Lecithine cholesterol acyltransferase-like protein
CUST_17737_57873	VIT_11s0052g00100	GSVIVT01029311001	AT4G29930	-0.56	0.02	-1.5	Basic helix-loop-helix (bHLH) family
CUST_26709_2482	VIT_10s0116g01780	GSVIVT01012727001	AT4G21960	-0.56	0	0.94	Cationic peroxidase
NG2_5617_20047	VIT_16s0022g00310	GSVIVT01018682001		-0.56	0	2.84	EIX receptor 2
NG2_5495_35329	VIT_13s0067g02500	GSVIVT01032706001	AT3G10960	-0.56	0	3.18	Xanthine/uracil permease
CUST_9960_7829	VIT_08s0007g05130	GSVIVT01033638001	AT3G46690	-0.56	0	3.2	UDP-glucoronosyl/UDP-glucosyl transferase
CUST_21716_27908	VIT_01s0010g00410	GSVIVT01010086001	AT5G26660	-0.56	0.05	-2.71	Myb domain protein 67
CUST_38012_52371	VIT_07s0031g00520	GSVIVT01022116001		-0.56	0.01	-0.28	Unknown protein
CUST_25436_39146	VIT_06s0004g05020	GSVIVT01024928001	AT5G59480	-0.56	0	2.26	Haloacid dehalogenase hydrolase
CUST_46635_61021	VIT_03s0088g00150	GSVIVT01037072001		-0.56	0.01	-0.88	Serine carboxypeptidase SCPL17
CUST_1268_45385	VIT_08s0007g03990	GSVIVT01033767001	AT5G03760	-0.55	0	0.81	Cellulose synthase CSLA09
CUST_16175_37567	VIT_12s0035g00880	GSVIVT01023260001		-0.55	0.01	-0.47	Lactoylglutathione lyase
CUST_27436_15625	VIT_19s0014g00250	GSVIVT01014085001	AT1G78560	-0.55	0.02	-1.95	Bile acid:sodium symporter
CUST_42575_47392	VIT_03s0063g00770	GSVIVT01031775001		-0.55	0.01	-1.12	Carboxyesterase 12; CXE12
CUST_27144_57390	VIT_14s0066g01280	GSVIVT01032474001	AT3G27960	-0.55	0.01	-0.78	Kinesin light chain
NG2_11863_25881	VIT_03s0063g02360	GSVIVT01031943001		-0.55	0	2.5	Epicotyl-specific tissue protein
CUST_10204_53514	VIT_11s0016g03940	GSVIVT01015389001	AT3G24520	-0.55	0.04	-2.56	Heat shock transcription factor C1
CUST_45075_61254	VIT_17s0000g02650	GSVIVT01008402001	AT1G71030	-0.55	0	1.64	Myb domain protein 7
CUST_50521_51081	VIT_05s0102g01100	GSVIVT01010834001		-0.55	0	-0.11	R protein PRF disease resistance protein
CUST_26003_9674	VIT_02s0025g01980	GSVIVT01019591001	AT4G24010	-0.55	0.01	-1.37	Cellulose synthase CSLG3
CUST_14354_9826	VIT_15s0048g03000	GSVIVT01027396001	AT1G01200	-0.55	0.01	-0.86	GTPase RABA3
CUST_34104_39377	VIT_00s0259g00160	GSVIVT01005137001	AT5G47630	-0.55	0.01	-0.77	Acyl carrier protein, mitochondrial 3
NG2_6847_42189	VIT_06s0080g01200	GSVIVT01036051001	AT3G44220	-0.55	0	1.2	Harpin-induced family protein
NG2_47997_44247	VIT_00s0125g00280	GSVIVT01013629001	AT1G31330	-0.55	0.01	-0.9	Photosystem I reaction center subunit III (PSAF)
CUST_34734_35656	VIT_17s0000g01290	GSVIVT01008552001	AT5G50750	-0.54	0.02	-1.61	RGP1 (reversibly glycosylated polypeptide 1)
CUST_41638_60649	VIT_11s0016g02070	GSVIVT01015189001	AT5G56960	-0.54	0.03	-2.27	Basic helix-loop-helix (bHLH) family
NG2_7325_22060	VIT_18s0164g00100	GSVIVT01001603001		-0.54	0	5.04	Laccase
CUST_14911_48753	VIT_14s0006g01120	GSVIVT01030799001	AT5G37690	-0.54	0.03	-2.16	Lipase GDSL
CUST_34099_41776	VIT_06s0009g01640	GSVIVT01037446001	AT2G27060	-0.54	0.02	-1.89	Receptor protein kinase
CUST_38195_28102	VIT_11s0103g00140	GSVIVT01010921001		-0.54	0.01	-0.67	Potassium-sodium symporter HKT1
CUST_49648_54944	VIT_02s0012g00990	GSVIVT01013190001	AT1G32540	-0.54	0	-0.08	LOL1 (LSD ONE like 1)
CUST_24779_30538	VIT_18s0089g01200	GSVIVT01037107001		-0.54	0.01	-0.66	Berberine bridge enzyme
CUST_26045_25679	VIT_00s2032g00010	GSVIVT01004065001		-0.54	0.03	-2.1	No hit
CUST_3097_38705	VIT_14s0030g00290	GSVIVT01022027001		-0.54	0	0.2	No hit
CUST_52095_2621	VIT_12s0035g01540	GSVIVT01023188001		-0.54	0.02	-1.88	No hit
CUST_37167_27224	VIT_01s0182g00150	GSVIVT01003226001	AT4G25350	-0.54	0.01	-1.33	PHO1-like protein
CUST_41698_27712	VIT_06s0004g07900	GSVIVT01024580001	AT2G30395	-0.54	0.03	-2.32	Ovate family protein 17 OFP17
CUST_2724_53603	VIT_05s0020g01970	GSVIVT01017816001		-0.54	0.01	-0.3	Vesicle-associated membrane protein 27 VAP27-2
CUST_31843_42317	VIT_17s0000g08030	GSVIVT01007787001		-0.54	0.01	-1.07	Spermidine synthase 2
CUST_37516_6542	VIT_08s0040g00780	GSVIVT01025800001	AT2G40890	-0.54	0.01	-0.55	P-coumaroyl shikimate 3'-hydroxylase isoform 1
NG2_21469_3393	VIT_08s0007g00680	GSVIVT01034138001		-0.53	0	0.33	Laccase
CUST_51970_28701	VIT_14s0108g00840	GSVIVT01011418001	AT5G39785	-0.53	0.03	-2.33	Unknown protein
CUST_19325_32614	VIT_02s0012g01570	GSVIVT01013135001		-0.53	0	1.34	Cinnamoyl-CoA reductase
CUST_38644_12720	VIT_13s0067g01120	GSVIVT01032803001	AT3G11170	-0.53	0.01	-0.29	Omega-3 fatty acid desaturase, chloroplast, temperature-sensitive (FAD8)
NG2_6863_35193	VIT_02s0025g04720	GSVIVT01019892001	AT4G22880	-0.53	0	4.21	Leucoanthocyanidin dioxgenase
CUST_50900_32010	VIT_00s0341g00070	GSVIVT01006277001	AT2G35700	-0.53	0	-0.09	AP2 domain-containing transcription factor TINY
CUST_1086_43270	VIT_12s0028g00530	GSVIVT01020846001	AT2G30890	-0.53	0.05	-2.72	Cytochrome B561
CUST_18007_62413	VIT_04s0008g02670	GSVIVT01035548001	AT5G24850	-0.53	0.04	-2.59	Cryptochrome DASH
NG2_36196_17329	VIT_17s0000g02680	GSVIVT01008398001	AT3G18070	-0.53	0	1.81	ABA glucosidase
CUST_7899_10698	VIT_00s0179g00360	GSVIVT01003141001	AT2G38820	-0.53	0.02	-1.47	Unknown protein
CUST_49994_28040	VIT_17s0000g01000	GSVIVT01008583001	AT3G01990	-0.53	0	3	Amino acid-binding ACT
CUST_20484_33582	VIT_13s0067g01540	GSVIVT01032773001	AT5G05500	-0.53	0.02	-1.57	Pollen Ole e 1 allergen and extensin
CUST_22870_43336	VIT_19s0014g03770	GSVIVT01014448001	AT5G45480	-0.53	0.01	-1.37	Retrotransposon
CUST_8836_16778	VIT_13s0019g00750	GSVIVT01000829001	AT5G65020	-0.53	0.01	-0.75	Annexin ANN4
NG2_11829_29182	VIT_07s0197g00040	GSVIVT01003548001	AT5G66870	-0.52	0	1.14	Lateral organ boundaries domain gene 36
CUST_8559_34830	VIT_00s0163g00020	GSVIVT01001582001		-0.52	0	0.07	AarF domain-containing kinase ABC1
CUST_10078_59795	VIT_04s0008g05830	GSVIVT01035894001	AT2G25130	-0.52	0	-0.18	Armadillo/beta-catenin repeat
CUST_35232_58850	VIT_01s0026g02190	GSVIVT01020012001	AT1G69700	-0.52	0.02	-1.75	ABA-responsive protein (HVA22c)
CUST_25948_46476	VIT_00s0187g00360	GSVIVT01003354001	AT1G45063	-0.52	0.01	-0.65	Uclacyanin I
CUST_25386_30618	VIT_03s0038g01600	GSVIVT01012543001		-0.52	0.03	-2.02	ABA-responsive protein (HVA22a)
CUST_23578_55264	VIT_14s0066g01820	GSVIVT01032531001	AT5G14930	-0.52	0	0.13	SAG101 (senescence-associated gene 101)
CUST_42532_33264	VIT_12s0035g00050	GSVIVT01023370001		-0.52	0.01	-0.97	No hit
CUST_33176_38971	VIT_19s0014g03300	GSVIVT01014405001	AT1G52880	-0.52	0.03	-2.24	NAC domain containing protein 2
CUST_28972_25261	VIT_18s0001g06610	GSVIVT01009093001		-0.52	0.01	-0.72	Plastid-targeted protein 2
CUST_338_39451	VIT_17s0000g05110	GSVIVT01008122001	AT1G74110	-0.52	0	1.56	CYP78A4
CUST_11769_53568	VIT_10s0071g00860	GSVIVT01034362001	AT5G23400	-0.52	0.04	-2.35	Disease resistance protein
CUST_39681_37009	VIT_06s0004g05170	GSVIVT01024911001	AT5G59260	-0.52	0.01	-0.25	Lectin protein kinase
CUST_7864_27385	VIT_16s0100g00470	GSVIVT01010619001	AT5G07220	-0.52	0.01	-0.6	BCL2 binding anthogene
CUST_2914_48996	VIT_04s0044g00810	GSVIVT01026551001		-0.52	0.04	-2.43	S-receptor kinase
CUST_14015_15906	VIT_06s0080g00450	GSVIVT01036121001	AT2G27480	-0.51	0	0.33	Calcium-binding protein CML
CUST_26432_37608	VIT_08s0007g02940	GSVIVT01033886001		-0.51	0	1.7	NAC domain containing protein 90
CUST_42590_203	VIT_19s0014g03840	GSVIVT01014456001	AT5G45480	-0.51	0.01	-0.81	Unknown protein
CUST_31980_34025	VIT_17s0000g03580	GSVIVT01008299001	AT1G73830	-0.51	0.01	-1.05	BEE3 (BR Enhanced expression 3)
CUST_6307_41056	VIT_05s0020g01110	GSVIVT01017717001	AT4G19410	-0.51	0	0.25	Pectinacetylesterase
CUST_37776_44490	VIT_07s0031g00980	GSVIVT01022162001	AT2G22250	-0.51	0.01	-0.63	Aspartate aminotransferase
CUST_46843_46166	VIT_05s0102g00810	GSVIVT01010801001		-0.51	0.02	-1.49	Unknown protein
CUST_23317_2465	VIT_05s0077g00560	GSVIVT01034949001	AT3G17180	-0.51	0.03	-2.16	Serine carboxypeptidase S10
CUST_27354_61024	VIT_15s0048g02430	GSVIVT01027454001	AT4G10490	-0.51	0	1.16	Naringenin,2-oxoglutarate 3-dioxygenase
CUST_38546_51991	VIT_09s0002g00710	GSVIVT01016702001	AT5G27200	-0.51	0.02	-1.53	ACP2 (Acyl carrier protein 2)
CUST_22352_53461	VIT_14s0108g00400	GSVIVT01011378001	AT5G39865	-0.51	0.03	-2.01	Glutaredoxin family
CUST_23840_15261	VIT_16s0039g02600	GSVIVT01024459001	AT1G69100	-0.51	0.04	-2.46	Aspartyl protease
CUST_3032_53920	VIT_16s0022g02200	GSVIVT01018466001	AT5G51750	-0.51	0.04	-2.38	Subtilase
CUST_19640_58867	VIT_03s0038g00150	GSVIVT01024221001	AT3G52840	-0.51	0.01	-0.91	Beta-D-galactosidase
CUST_43295_15178	VIT_08s0007g05570	GSVIVT01033591001	AT2G41380	-0.5	0.02	-1.7	Embryo-abundant protein
CUST_50318_36342	VIT_03s0063g00730	GSVIVT01031772001	AT2G03550	-0.5	0.01	-0.37	CXE carboxylesterase CXE10
