# Supplementary material for: Shoot chloride exclusion and salt tolerance in grapevine is associated with differential ion transporter expression in roots
Source: BMC Plant Biol. 2014 Oct 25;14:273. doi: 10.1186/s12870-014-0273-8 (PMC4220414; doi:10.1186/s12870-014-0273-8)
Supplement: Additional file 9: — Unique transcripts that were significantly down-regulated ( P <0.05, ≤ −1.41 fold) in Cabernet Sauvignon in response to 50 mM Cl − treatment and clustering together (cluster C, Figure 3 ). [file 12870_2014_273_MOESM9_ESM.xlsx]

## Sheet: Table S6
Additional file 9 – Unique transcripts that were significantly down-regulated (P < 0.05, ≤ -1.41 fold) in Cabernet Sauvignon in response to 50 mM Cl– treatment and clustering together (cluster C, Figure 3).
Probe ID	12xV1 Blast Hit	12xV0 Gene ID	Arabidopsis homolog	Log2FC Cabernet Sauvignon (Salt - Control)	Adj. p-value	B	Functional Annotation
CUST_4738_45516	VIT_12s0028g03530	GSVIVT01020562001		-1.07	0.02	-1.89	S-locus protein kinase
CUST_16957_49471	VIT_00s0192g00120	GSVIVT01022777001		-1.06	0.04	-2.45	FtsH protease 4 ftsh4
CUST_41402_46404	VIT_01s0011g06440	GSVIVT01011584001	AT1G59960	-1.08	0.02	-1.86	Chalcone reductase
CUST_27859_13053	VIT_06s0004g06330	GSVIVT01024769001		-1.14	0.03	-2.28	No hit
CUST_51480_57494	VIT_12s0134g00670	GSVIVT01000472001	AT3G29635	-1.12	0.03	-2.08	Anthocyanin 5-aromatic acyltransferase
CUST_9943_33247	VIT_04s0044g01150	GSVIVT01026502001		-1.13	0	3.18	Aminotransferase, class V
NG2_48299_28383	VIT_18s0001g05230	GSVIVT01036360001	AT3G29110	-1.23	0	4.92	Valencene synthase
NG2_5354_23633	VIT_00s1355g00020	GSVIVT01004595001		-1.25	0	9.25	Expansin-like B1
CUST_17740_54536	VIT_14s0083g00640	GSVIVT01036499001	AT5G15840	-1.19	0.01	-0.43	Constans 2 (COL2)
CUST_37705_19453	VIT_04s0044g01160	GSVIVT01026501001		-1.21	0.01	-1.24	Aminotransferase, class V
CUST_22991_20705	VIT_01s0011g06400	GSVIVT01011587001	AT2G01940	-0.5	0	0.48	Indeterminate(ID)-domain 16
CUST_3420_41761	VIT_03s0063g00350	GSVIVT01031734001	AT5G42900	-0.5	0.01	-0.94	Unknown
CUST_48932_59943	VIT_11s0118g00730	GSVIVT01012882001		-0.5	0.04	-2.43	No hit
NG2_36159_30049	VIT_17s0000g08720	GSVIVT01007713001	AT1G19090	-0.52	0	-0.01	RKF2 (receptor-like serine/threonine kinase 2)
CUST_31366_21919	VIT_00s0783g00010	GSVIVT01002593001	AT3G50590	-0.52	0.04	-2.47	Nucleotide binding
NG2_45597_3620	VIT_18s0117g00250	GSVIVT01012774001	AT5G55840	-0.52	0	2.24	Pentatricopeptide repeat-containing protein
NG2_36148_16160	VIT_00s2086g00010	GSVIVT01006065001	AT1G12010	-0.51	0	2.02	1-aminocyclopropane-1-carboxylate oxidase 1
CUST_23230_27421	VIT_04s0023g01700	GSVIVT01018969001		-0.51	0.02	-1.92	No hit
CUST_46686_39717	VIT_15s0048g01150	GSVIVT01027588001	AT2G45680	-0.52	0.03	-2.28	TCP family transcription factor TCP9
CUST_21856_19099	VIT_08s0056g00180	GSVIVT01029838001	AT2G38640	-0.52	0.03	-2.19	Translation initiation factor IF-2B subunit delta
NG2_48314_25878	VIT_09s0054g00350	GSVIVT01029605001		-0.51	0	-0.08	Ycf2
CUST_42394_36730	VIT_09s0002g05220	GSVIVT01017166001	AT1G61190	-0.51	0.04	-2.3	R protein MLA10
CUST_42538_41574	VIT_04s0023g00630	GSVIVT01019085001		-0.51	0.03	-2.29	No hit
NG2_12500_39955	VIT_18s0041g02100	GSVIVT01025920001		-0.51	0.02	-2.13	Histidine kinase 1 (AHK1)
CUST_42720_36032	VIT_19s0090g00860	GSVIVT01037689001	AT5G55100	-0.51	0.05	-2.69	SWAP (Suppressor-of-White-APricot)
NG2_48557_28456	VIT_00s2015g00020	GSVIVT01005600001		-0.57	0	4.33	F-box family protein
CUST_9105_17958	VIT_12s0035g00410	GSVIVT01023324001	AT3G14470	-0.57	0	1.05	Disease resistance protein
NG2_4798_22384	VIT_00s0862g00020	GSVIVT01002731001	AT5G47690	-0.58	0.01	-0.71	HEAT repeat-containing protein
CUST_18484_10443	VIT_00s0459g00010	GSVIVT01006991001		-0.58	0.04	-2.31	Unknown
CUST_40953_16412	VIT_12s0034g02270	GSVIVT01022861001		-0.57	0	0.24	Cc-nbs-lrr resistance protein
CUST_370_47076	VIT_14s0030g02230	GSVIVT01021787001	AT2G24260	-0.57	0	2.87	Unfertilized embryo sac 12 UNE12
CUST_28346_17703	VIT_04s0069g00870	GSVIVT01033179001	AT4G31570	-0.57	0.01	-1.23	Myosin-related
CUST_25591_53549	VIT_17s0000g05620	GSVIVT01008066001	AT3G47980	-0.56	0.03	-2.17	Integral membrane HPP family protein
CUST_3703_23854	VIT_00s0805g00010	GSVIVT01002635001		-0.56	0.05	-2.65	Ethylene-induced calmodulin-binding protein 1
CUST_43874_44426	VIT_02s0241g00100	GSVIVT01004910001	AT1G12320	-0.56	0.02	-1.8	Unknown protein
CUST_30307_37380	VIT_04s0008g04360	GSVIVT01035730001		-0.56	0.05	-2.65	No hit
NG2_28834_17350	VIT_18s0001g06750	GSVIVT01036430001	AT4G10020	-0.56	0	0.19	Steroleosin-B
NG2_36471_24551	VIT_18s0041g02270	GSVIVT01025922001	AT1G18020	-0.55	0	1.24	12-oxophytodienoate reductase 2
CUST_29612_16324	VIT_08s0007g04540	GSVIVT01033706001	AT2G06960	-0.55	0.02	-1.62	Oxidoreductase, 2OG-Fe(II) oxygenase
CUST_37018_33222	VIT_02s0025g03650	GSVIVT01019770001		-0.55	0.01	-0.32	Cu2+-exporting ATPase HMA5 (heavy metal ATPase 5)
CUST_1519_18480	VIT_08s0105g00400	GSVIVT01011168001	AT5G01380	-0.55	0.02	-1.8	GT-1-like transcription factor
CUST_43023_31913	VIT_11s0037g00040	GSVIVT01023585001	AT4G30980	-0.54	0	-0.03	Basic helix-loop-helix (bHLH) family
CUST_19891_313	VIT_13s0047g01240	GSVIVT01027201001	AT1G15780	-0.54	0.04	-2.33	CTV.12
CUST_39437_6020	VIT_06s0004g04400	GSVIVT01025002001	AT2G28780	-0.54	0.04	-2.36	Nitric-oxide reductase, cytochrome b-containing subunit I
CUST_38758_59532	VIT_17s0000g06960	GSVIVT01007910001	AT5G39320	-0.56	0.04	-2.49	UDP-glucose 6-dehydrogenase
NG2_6808_11523	VIT_00s0438g00010	GSVIVT01006909001	ATMG00160	-0.56	0.01	-1.58	Cytochrome c oxidase subunit 2
NG2_36145_54667	VIT_00s0358g00010	GSVIVT01006378001		-0.55	0.01	-1.12	No hit
CUST_30486_29274	VIT_08s0007g05830	GSVIVT01033565001		-0.53	0.01	-0.29	No hit
NG2_40704_41344	VIT_05s0124g00720	GSVIVT01013597001		-0.53	0.01	-1.81	Ankyrin repeat protein family
CUST_15333_17284	VIT_02s0012g01270	GSVIVT01013161001	AT4G17870	-0.53	0	1.64	Abscisic acid receptor PYL1 RCAR12
CUST_1821_53998	VIT_00s0202g00060	GSVIVT01003650001	AT5G59200	-0.53	0	0.5	Pentatricopeptide repeat-containing protein
CUST_39820_7642	VIT_08s0040g00130	GSVIVT01025864001	AT3G56891	-0.53	0.01	-0.31	Copper-binding family protein
CUST_11291_59429	VIT_14s0068g00050	GSVIVT01032882001		-0.53	0.05	-2.68	No hit
NG2_33486_55835	VIT_09s0070g00450	GSVIVT01034263001		-0.53	0	1.63	No hit
CUST_3845_45866	VIT_08s0007g08610	GSVIVT01033268001		-0.53	0.02	-1.59	No hit
CUST_10043_24135	VIT_06s0004g05700	GSVIVT01024849001	AT3G09270	-0.53	0.04	-2.51	Glutathione S-transferase 8 GSTU8
CUST_46345_46610	VIT_19s0027g01350	GSVIVT01020322001		-0.54	0.02	-1.77	R protein MLA10
CUST_22884_1579	VIT_15s0021g00980	GSVIVT01018331001	AT3G60240	-0.54	0.02	-1.38	Translation initiation factor eIF-4F
CUST_13762_8262	VIT_00s2526g00010	GSVIVT01006152001	AT1G65610	-0.54	0.02	-1.57	Endo-1,4-beta-glucanase korrigan (KOR)
NG2_5153_1132	VIT_01s0011g01170	GSVIVT01012152001		-0.54	0.04	-2.95	No hit
CUST_37619_19214	VIT_13s0106g00020	GSVIVT01011193001		-0.54	0.02	-1.59	RPM1 (resistance to p. syringae pv maculicola 1)
CUST_30214_56580	VIT_16s0098g01060	GSVIVT01038631001	AT4G27670	-0.54	0.02	-1.77	Heat shock protein 26a, chloroplast
CUST_51912_40574	VIT_11s0016g04270	GSVIVT01015426001	AT3G24420	-0.54	0.01	-0.86	Hydrolase, alpha/beta fold
CUST_1993_11555	VIT_05s0102g00680	GSVIVT01010787001	AT4G33260	-0.54	0.02	-1.61	WD-repeat protein
CUST_37783_12277	VIT_05s0049g00800	GSVIVT01027794001		-0.54	0.03	-2.24	Unknown protein
CUST_8906_17667	VIT_19s0177g00040	GSVIVT01001969001	AT4G02890	-0.61	0.04	-2.4	Polyubiquitin (UBQ14)
CUST_27416_30345	VIT_18s0075g00820	GSVIVT01034843001		-0.62	0.01	-1	Histone acetyltransferase HAC1
CUST_3869_58162	VIT_00s0246g00050	GSVIVT01004963001		-0.62	0.05	-2.66	NADH dehydrogenase I subunit 2
CUST_50283_45949	VIT_00s0920g00010	GSVIVT01002823001	AT5G47690	-0.62	0.05	-2.61	HEAT repeat-containing protein
CUST_49624_32785	VIT_13s0067g02580	GSVIVT01012421001	AT3G14470	-0.62	0.02	-1.64	R protein MLA10
CUST_22022_56730	VIT_19s0014g00580	GSVIVT01014125001		-0.62	0.03	-2.18	Disease resistance protein (NBS-LRR class)
CUST_24290_20737	VIT_09s0002g08350	GSVIVT01017485001		-0.62	0.03	-2.14	No hit
CUST_38282_58305	VIT_00s0227g00080	GSVIVT01004118001		-0.63	0.04	-2.53	Disease resistance protein
NG2_28798_31699	VIT_03s0110g00190	GSVIVT01012277001	ATMG01360	-0.62	0.02	-2.33	Cytochrome oxidase subunit 1
CUST_38774_49314	VIT_05s0077g01820	GSVIVT01035094001	AT3G16800	-0.63	0.01	-0.87	Protein phosphatase 2C
CUST_18131_7206	VIT_07s0141g00700	GSVIVT01003817001		-0.63	0.03	-2.22	R protein MLA10
NG2_28816_26180	VIT_16s0115g00460	GSVIVT01005635001		-0.63	0	0.66	Auxilin
CUST_1689_7239	VIT_05s0051g00590	GSVIVT01029047001	AT1G04680	-0.6	0.03	-2.17	Pectate lyase
CUST_26292_7571	VIT_02s0033g01100	GSVIVT01022770001		-0.6	0.03	-2.15	No hit
CUST_19000_21281	VIT_10s0116g00460	GSVIVT01006792001	AT2G35630	-0.6	0.03	-1.93	Microtubule organization 1 protein (MOR1)
CUST_30229_9894	VIT_13s0156g00490	GSVIVT01001390001		-0.61	0.01	-0.18	No hit
CUST_43431_17788	VIT_13s0047g00950	GSVIVT01027243001		-0.61	0.01	-0.72	R protein MLA10
CUST_17094_18849	VIT_13s0064g00260	GSVIVT01032180001		-0.61	0.01	-0.73	No hit
CUST_2623_30327	VIT_08s0007g08620	GSVIVT01033267001		-0.61	0.03	-1.95	No hit
CUST_25095_37332	VIT_08s0007g00940	GSVIVT01034110001		-0.61	0.02	-1.36	LHW (lonesome highway)
CUST_18765_24181	VIT_04s0008g02760	GSVIVT01035558001	AT4G31330	-0.61	0.04	-2.54	Unknown protein
NG2_5265_20693	VIT_13s0101g00460	GSVIVT01010719001		-0.59	0	1.28	No hit
CUST_9097_5526	VIT_06s0009g01670	GSVIVT01037444001	AT2G21530	-0.59	0.02	-1.79	forkhead-associated domain-containing protein
CUST_26176_38093	VIT_18s0001g07470	GSVIVT01009172001		-0.59	0.02	-1.87	Ulp1 protease
CUST_44353_61897	VIT_03s0038g02630	GSVIVT01023996001		-0.59	0.04	-2.38	No hit
CUST_37134_19982	VIT_08s0058g00930	GSVIVT01030227001	AT3G08860	-0.59	0.03	-2.06	Alanine--glyoxylate aminotransferase 2 3, mitochondrial
CUST_31910_48774	VIT_17s0000g00050	GSVIVT01000363001		-0.59	0.01	-0.44	Unknown
NG2_33598_41677	VIT_00s0230g00050	GSVIVT01004732001		-0.58	0	0.82	Heat shock protein binding
NG2_45625_44867	VIT_14s0006g02700	GSVIVT01031004001	AT5G16170	-0.58	0.02	-2.29	Unknown protein
CUST_49139_37266	VIT_13s0067g02430	GSVIVT01004013001	AT3G14470	-0.58	0	0.24	R protein MLA10
CUST_49410_45739	VIT_10s0003g04030	GSVIVT01021542001	AT1G17210	-0.64	0.03	-2.15	Zinc-binding protein
CUST_1281_29314	VIT_12s0134g00050	GSVIVT01000405001	ATCG00180	-0.64	0.03	-2.14	DNA-directed RNA polymerase subunit beta'
CUST_31277_32924	VIT_14s0036g01160	GSVIVT01023439001		-0.64	0.03	-2.24	No hit
CUST_20351_60523	VIT_10s0003g00400	GSVIVT01021125001		-0.64	0.01	-0.91	No hit
CUST_21967_30438	VIT_01s0146g00390	GSVIVT01000955001	AT2G07707	-0.64	0.04	-2.43	F-type H+-transporting ATPase subunit 8
CUST_9490_38184	VIT_15s0045g00250	GSVIVT01026692001		-0.64	0.01	-1.01	Auxilin
CUST_50783_26534	VIT_05s0020g02880	GSVIVT01017911001	AT5G19220	-0.65	0	0.08	ADP-glucose pyrophosphorylase
CUST_42742_43720	VIT_09s0002g05660	GSVIVT01017206001	AT1G80310	-0.65	0	3.48	Sulfate transporter Sulp familly
CUST_13510_39175	VIT_15s0024g00040	GSVIVT01019377001	AT1G61520	-0.65	0.03	-2.24	LHCA3 (Photosystem I light harvesting complex gene 3)
CUST_46693_25358	VIT_10s0003g05060	GSVIVT01021669001		-0.65	0.03	-1.97	DNA-directed RNA polymerase subunit beta'
CUST_885_24101	VIT_05s0124g00670	GSVIVT01013591001		-0.65	0.02	-1.82	Ankyrin repeat protein
NG2_21113_21999	VIT_16s0022g00160	GSVIVT01018702001	ATMG00210	-0.66	0	0.97	Apocytochrome b
CUST_30676_4836	VIT_02s0087g00330	GSVIVT01036920001	AT4G19460	-0.65	0.04	-2.33	Glycosyl transferase family 1 protein
CUST_8506_31916	VIT_00s0396g00050	GSVIVT01006669001	ATMG00290	-0.65	0.04	-2.51	Ribosomal protein S4, Mitochondrial
CUST_30372_43482	VIT_14s0006g02300	GSVIVT01030958001		-0.65	0.04	-2.54	DNA-directed RNA polymerase subunit beta'
CUST_41722_58251	VIT_09s0002g06370	GSVIVT01017278001	AT1G80500	-0.65	0.03	-2	Trafficking protein particle complex protein 2
CUST_96_21562	VIT_09s0002g04540	GSVIVT01017094001	ATCG00170	-0.66	0.02	-1.42	RNA polymerase beta''
CUST_44174_6546	VIT_15s0048g01250	GSVIVT01027579001		-0.66	0.03	-2.02	MADS-box protein AGL20
CUST_25325_8570	VIT_01s0011g03640	GSVIVT01011886001	AT1G25410	-0.66	0.01	-0.33	Adenylate isopentenyltransferase
CUST_9095_38297	VIT_05s0102g00550	GSVIVT01010777001	AT5G27570	-0.66	0.05	-2.69	Cell division cycle 20, cofactor of APC complex
NG2_48360_1738	VIT_04s0079g00620	GSVIVT01035251001	ATCG00190	-0.67	0	2.19	RNA polymerase beta subunit [Vitis vinifera]
CUST_26470_22268	VIT_13s0156g00370	GSVIVT01001374001		-0.67	0.01	-1.35	Myb family
NG2_7747_15734	VIT_14s0068g01760	GSVIVT01033062001	AT3G01980	-0.67	0.01	-1.14	Alcohol dehydrogenase
CUST_31141_35351	VIT_00s0378g00040	GSVIVT01004036001		-0.68	0.01	-0.39	CC-NBS-LRR class
CUST_49597_4477	VIT_05s0020g04400	GSVIVT01018067001		-0.69	0	0.58	No hit
CUST_51456_37188	VIT_16s0039g01770	GSVIVT01024369001		-0.69	0.05	-2.63	Major pollen allergen Car b 1 isoforms 1A and 1B
CUST_33786_27721	VIT_18s0001g06700	GSVIVT01036427001		-0.69	0.02	-1.83	No hit
CUST_13428_17723	VIT_11s0149g00040	GSVIVT01001035001	AT5G35170	-0.71	0.02	-1.68	Adenylate kinase
CUST_1221_6060	VIT_03s0063g01910	GSVIVT01031895001	AT1G49405	-0.72	0.01	-1.15	Integral membrane protein
CUST_45216_18605	VIT_11s0016g05320	GSVIVT01015537001	AT2G41480	-0.71	0	1.32	Peroxidase
CUST_26012_61727	VIT_00s2840g00010	GSVIVT01006538001	AT4G37870	-0.71	0	-0.02	Phosphoenolpyruvate carboxykinase
CUST_10733_55910	VIT_04s0008g01510	GSVIVT01035429001		-0.7	0.01	-0.31	Heat shock protein 17.6 kDa class II
CUST_3960_1927	VIT_19s0027g01400	GSVIVT01020314001		-0.7	0.02	-1.55	R protein PRF disease resistance protein
NG2_21152_57491	VIT_10s0003g03950	GSVIVT01021532001	AT2G38960	-0.7	0	0.62	AERO1 (arabidopsis endoplasmic reticulum oxidoreductins 1)
CUST_13539_7419	VIT_06s0004g06170	GSVIVT01024785001	AT3G47070	-0.72	0.04	-2.39	Thylakoid soluble phosphoprotein
CUST_8059_41310	VIT_01s0011g01220	GSVIVT01012147001	AT1G30950	-0.72	0.02	-1.58	Unusual floral organs (UFO)
CUST_17225_33669	VIT_01s0146g00320	GSVIVT01000945001		-0.74	0.01	-1.07	No hit
CUST_51687_58464	VIT_08s0040g03210	GSVIVT01025545001	AT5G02850	-0.74	0.03	-2.25	Hydroxyproline-rich glycoprotein family protein
CUST_17782_27542	VIT_08s0007g01370	GSVIVT01034065001	AT3G53980	-0.73	0	2.47	Protease inhibitor/seed storage/lipid transfer protein (LTP)
CUST_8535_58094	VIT_08s0007g08850	GSVIVT01033247001		-0.75	0.04	-2.47	No hit
CUST_42600_61341	VIT_08s0040g02800	GSVIVT01025586001	AT3G09560	-0.75	0.01	-0.36	Lipin
CUST_8105_35184	VIT_14s0006g00910	GSVIVT01030779001	AT1G66330	-0.74	0.01	-0.4	ATA15 protein
CUST_37210_22473	VIT_18s0086g00260	GSVIVT01036822001		-0.74	0.02	-1.85	E3 ubiquitin-protein ligase TRIP12
NG2_47889_28044	VIT_03s0063g00020	GSVIVT01031702001	AT5G25550	-0.76	0.01	-1.34	LRX2 (leucine-rich repeat/extensin 2)
CUST_4011_48656	VIT_07s0005g01830	GSVIVT01028159001	AT4G01935	-0.76	0.01	-0.5	Unknown protein
CUST_19939_28683	VIT_12s0055g00110	GSVIVT01029664001	ATMG00580	-0.76	0.04	-2.35	Unknown
CUST_298_767	VIT_13s0064g01850	GSVIVT01031992001		-0.76	0	-0.08	R protein MLA10
CUST_5848_27710	VIT_05s0049g00720	GSVIVT01027787001		-0.76	0.03	-2.02	No hit
NG2_5112_16085	VIT_03s0038g00690	GSVIVT01024173001	AT2G21320	-0.78	0	3.19	Zinc finger (B-box type)
CUST_42686_60002	VIT_19s0093g00140	GSVIVT01038034001	AT5G04290	-0.77	0.04	-2.31	KOW domain-containing transcription factor family protein KTF1
CUST_1551_44885	VIT_01s0010g00930	GSVIVT01010152001	AT2G04038	-0.77	0.05	-2.65	BZIP transcription factor bZIP58
CUST_34400_35248	VIT_08s0040g01190	GSVIVT01025755001	AT3G46170	-0.77	0	1.04	3-oxoacyl-reductase, chloroplast precursor
CUST_29086_38799	VIT_01s0127g00470	GSVIVT01013763001	AT1G60450	-0.77	0.03	-2.18	Galactinol synthase
CUST_32963_13879	VIT_18s0001g03640	GSVIVT01008923001		-0.77	0.01	-1.25	No hit
CUST_38588_1084	VIT_00s2608g00010	GSVIVT01006503001		-0.84	0.02	-1.44	Photosystem II PsbB
CUST_44322_8203	VIT_15s0046g01560	GSVIVT01027028001	AT2G46240	-0.83	0.02	-1.81	Unknown protein
CUST_394_7559	VIT_00s0396g00020	GSVIVT01006663001	ATMG01275	-0.83	0.03	-2.21	NADH dehydrogenase subunit 1
CUST_25702_20064	VIT_18s0001g12100	GSVIVT01009663001	AT1G75100	-0.83	0	0.1	Auxilin
CUST_23715_19599	VIT_04s0023g00310	GSVIVT01019127001	AT1G65320	-0.82	0.01	-0.26	CBS domain-containing protein
CUST_19177_56189	VIT_07s0104g00070	GSVIVT01001544001		-0.82	0.01	-1.16	No hit
CUST_34248_7055	VIT_00s0246g00070	GSVIVT01004966001	ATMG00510	-0.8	0.03	-2.01	NADH dehydrogenase subunit 7
CUST_32051_24903	VIT_15s0048g01620	GSVIVT01027548001		-0.81	0.02	-1.57	CYP76E3
CUST_17605_4607	VIT_00s0332g00130	GSVIVT01006218001	ATMG00830	-0.81	0.02	-1.78	Cytochrome c-type biogenesis protein CcmF
CUST_22763_57702	VIT_00s1430g00010	GSVIVT01004567001		-0.81	0.02	-1.81	Protein kinase
NG2_36309_4008	VIT_00s0246g00060	GSVIVT01004964001	ATMG00830	-0.79	0.01	-1.27	Cytochrome c-type biogenesis protein CcmF
CUST_35708_40252	VIT_12s0134g00400	GSVIVT01000440001		-0.8	0.03	-1.93	Zinc finger (B-box type)
CUST_18121_418	VIT_13s0019g02730	GSVIVT01016431001		-0.8	0	2	Unknown protein
CUST_50904_9734	VIT_01s0011g03820	GSVIVT01011863001		-0.8	0	1.46	EMB2454 (embryo defective 2454)
CUST_35518_24226	VIT_10s0003g01630	GSVIVT01021255001		-0.98	0.01	-1.16	Unknown
CUST_46800_34792	VIT_14s0108g00700	GSVIVT01011407001	AT1G31885	-0.98	0	-0.16	Aquaporin NIP1;2
CUST_2193_21935	VIT_08s0032g00630	GSVIVT01022502001		-0.97	0.02	-1.87	NAD(P)H-quinone oxidoreductase subunit 6, chloroplastic
CUST_10252_35354	VIT_08s0056g01050	GSVIVT01029923001	ATCG01100	-0.96	0.03	-2.2	NADH-plastoquinone oxidoreductase SU I
CUST_35297_6068	VIT_06s0004g07620	GSVIVT01024613001	AT3G58610	-0.96	0.01	-1.34	Acetohydroxy acid reductoisomerase
CUST_4660_46008	VIT_12s0057g00350	GSVIVT01030020001		-1.01	0.02	-1.49	Exopolygalacturonase
CUST_29667_56302	VIT_04s0023g03540	GSVIVT01018769001	AT2G17860	-0.87	0	3.69	Thaumatin SCUTL1
CUST_44193_13967	VIT_05s0124g00610	GSVIVT01013586001		-0.86	0.03	-2.23	Ankyrin repeat protein family
CUST_18901_47530	VIT_18s0001g04870	GSVIVT01036348001		-0.86	0.03	-1.98	(-)-germacrene D synthase
CUST_27213_31299	VIT_00s0396g00010	GSVIVT01006662001	ATCG00280	-0.89	0.03	-2.19	Photosystem II PsbC
CUST_50468_41842	VIT_08s0032g00760	GSVIVT01022520001	AT2G38640	-0.9	0.04	-2.5	Translation initiation factor eIF-2 beta subunit
CUST_40385_61705	VIT_03s0063g01830	GSVIVT01037330001		-0.9	0.05	-2.68	AOS (allene oxide synthase)
CUST_14565_30068	VIT_06s0004g05200	GSVIVT01024908001		-0.9	0.01	-0.88	No hit
CUST_31446_54589	VIT_08s0040g01200	GSVIVT01025752001	AT3G55310	-0.94	0	2.49	Short-chain type alcohol dehydrogenase
NG2_45664_24106	VIT_12s0028g02520	GSVIVT01020666001	AT2G31070	-0.92	0	1.12	TCP family transcription factor 4
CUST_47627_43763	VIT_14s0128g00780	GSVIVT01025327001	AT1G55020	-0.91	0.04	-2.48	Lipoxygenase
CUST_51213_46762	VIT_18s0001g08160	GSVIVT01009247001		-0.91	0.03	-2.15	No hit
