# Supplementary material for: Shoot chloride exclusion and salt tolerance in grapevine is associated with differential ion transporter expression in roots
Source: BMC Plant Biol. 2014 Oct 25;14:273. doi: 10.1186/s12870-014-0273-8 (PMC4220414; doi:10.1186/s12870-014-0273-8)
Supplement: Additional file 10: — Transcripts encoding putative membrane transporters or channels that were significantly down-regulated ( P <0.05, ≤ −1.41 fold) in 140 Ruggeri in response to 50 mM Cl − treatment. [file 12870_2014_273_MOESM10_ESM.xlsx]

## Sheet: Table S7
Additional file 10 – Transcripts encoding putative membrane transporters or channels that were significantly down-regulated (P < 0.05, ≤ -1.41 fold) in 140 Ruggeri in response to 50 mM Cl– stress.
				Cabernet Sauvignon			K51-40			140 Ruggeri
Probe ID	12xV1 Blast Hit	12xV0 Gene ID	Arabidopsis homolog	Log2FC	Adj. p-value	B	Log2FC	Adj. p-value	B	Log2FC	Adj. p-value	B	Functional Annotation
CUST_35098_56721	VIT_19s0085g00110	GSVIVT01022171001		-0.77	0.071	-3.09	0.21	0.735	-6.00	-1.04	0.029	-1.92	ABC transporter B member 11
CUST_43001_1325	VIT_15s0024g00260	GSVIVT01019363001	AT1G79610	-0.37	0.276	-4.70	0.24	0.534	-5.60	-0.76	0.029	-1.92	Na+/H+ antiporter isoform 6
CUST_46203_7174	VIT_16s0100g00460	GSVIVT01010621001	AT4G23030	-0.69	0.007	-0.45	-0.05	0.916	-6.23	-0.67	0.024	-1.74	MATE efflux family protein
CUST_4147_34063	VIT_00s0204g00030	GSVIVT01003684001		-0.58	0.001	1.64	0.17	0.448	-5.37	-0.59	0.003	0.21	Cationic amino acid transporter 6
