# Supplementary material for: Shoot chloride exclusion and salt tolerance in grapevine is associated with differential ion transporter expression in roots
Source: BMC Plant Biol. 2014 Oct 25;14:273. doi: 10.1186/s12870-014-0273-8 (PMC4220414; doi:10.1186/s12870-014-0273-8)
Supplement: Additional file 11: — List of 4527 unique transcripts that were significantly differentially expressed ( P <0.05, ≥ ±1.41 fold) between 140 Ruggeri and K51-40 under control conditions (non-salt). [file 12870_2014_273_MOESM11_ESM.xlsx]

## Sheet: Table S8
Additional file 11 – List of 4527 unique transcripts that were significantly differentially expressed (P < 0.05, ≥ ±1.41 fold) between 140 Ruggeri and K51-40 under control conditions (non-salt).
				Log2FC 140 Ruggeri - K51-40
Probe ID	12xV1 Blast Hit	12xV0 Gene ID	Arabidopsis homolog	Log2FC	Adj. p-value	B	Functional Annotation
CUST_26487_16445	VIT_18s0001g04280	GSVIVT01036322001	AT3G29410	6.02	0.000	13.49	(-)-germacrene D synthase
CUST_17303_55338	VIT_04s0044g01110	GSVIVT01026510001		5.56	0.000	21.20	Alcohol dehydrogenase 6
CUST_46072_31616	VIT_03s0063g01970	GSVIVT01031901001	AT2G16060	5.00	0.000	24.58	Non-symbiotic hemoglobin 2
CUST_41792_59334	VIT_16s0039g00570	GSVIVT01024259001	AT3G03480	4.80	0.000	20.68	10-deacetylbaccatin III 10-O-acetyltransferase
CUST_45864_17160	VIT_18s0001g05450	GSVIVT01036372001		4.60	0.000	9.74	(-)-germacrene D synthase
CUST_21578_8857	VIT_18s0001g04490	GSVIVT01036328001		4.59	0.000	7.78	Germacrene-D synthase
CUST_19981_48820	VIT_02s0025g03470	GSVIVT01019752001	AT1G28350	4.53	0.000	24.73	Tyrosyl-tRNA synthetase
CUST_50940_26133	VIT_12s0059g00220	GSVIVT01030378001		4.50	0.000	20.36	Epoxide hydrolase
CUST_52265_16335	VIT_04s0008g04020	GSVIVT01035690001		4.45	0.000	21.18	RD22 [Vitis vinifera]
CUST_20205_58513	VIT_04s0023g02210	GSVIVT01018913001		4.41	0.000	22.00	SAM dependent carboxyl methyltransferase Methyltransf_7
CUST_26976_45458	VIT_18s0001g04120	GSVIVT01036315001	AT5G23960	4.38	0.000	10.58	(-)-germacrene D synthase
CUST_15252_30138	VIT_18s0001g04780	GSVIVT01036344001	AT4G15870	4.33	0.000	10.66	(-)-germacrene D synthase
CUST_26795_2704	VIT_18s0001g15660	GSVIVT01010047001		4.29	0.000	9.95	Pathogen-related
CUST_35089_61921	VIT_14s0030g00030	GSVIVT01022056001	AT5G27380	4.28	0.000	20.36	Glutathione synthetase, chloroplast precursor
CUST_8202_8518	VIT_16s0013g00970	GSVIVT01013914001	AT5G47230	4.09	0.000	11.66	Ethylene responsive element binding factor 5
CUST_205_52089	VIT_18s0001g04050	GSVIVT01036308001	AT4G13280	4.09	0.000	18.30	Valencene synthase
CUST_35019_890	VIT_14s0060g01750	GSVIVT01031180001	AT5G27840	3.88	0.000	26.37	Serine/threonine-protein phosphatase PP1
CUST_1545_25958	VIT_18s0001g09070	GSVIVT01009341001	AT1G59600	3.78	0.000	12.23	ZCW7 protein
CUST_36851_13689	VIT_05s0049g01420	GSVIVT01027860001	AT4G14305	3.71	0.000	12.68	Peroxisomal membrane protein PMP22
NG2_45557_29139	VIT_10s0042g01130	GSVIVT01026257001	AT4G19670	3.69	0.000	34.85	Zinc finger (C3HC4-type ring finger)
CUST_23122_45040	VIT_09s0002g06730	GSVIVT01017313001	AT1G15370	3.63	0.000	2.39	Longin
CUST_42121_11140	VIT_18s0001g04710	GSVIVT01036339001		3.61	0.000	8.96	(+)-delta-cadinene synthase
CUST_16140_45212	VIT_03s0038g03130	GSVIVT01023948001		3.48	0.000	21.90	Flavin containing monooxygenase 3
NG2_48249_3223	VIT_03s0038g01760	GSVIVT01024088001		3.48	0.000	38.44	Disease resistance protein (CC-NBS class)
CUST_34853_32933	VIT_18s0001g04160	GSVIVT01008949001	AT1G77840	3.43	0.000	10.10	Translation initiation factor eIF-5
CUST_50059_24053	VIT_13s0101g00240	GSVIVT01010695001	AT1G09510	3.41	0.000	9.28	Cinnamyl alcohol dehydrogenase
NG2_12381_40127	VIT_06s0004g06340	GSVIVT01024768001	AT5G58800	3.35	0.000	54.67	flavodoxin-like quinone reductase 1
NG2_12777_24696	VIT_18s0117g00080	GSVIVT01012796001		3.34	0.000	30.68	R protein L6
CUST_39817_35428	VIT_00s1216g00020	GSVIVT01004277001		3.27	0.000	17.15	CYP82C1p
CUST_473_4966	VIT_18s0089g00100	GSVIVT01037219001		3.22	0.000	16.82	R protein L6
NG2_48123_54410	VIT_08s0007g01550	GSVIVT01034040001	AT5G01050	3.22	0.000	21.87	Laccase
CUST_2138_59777	VIT_14s0068g01300	GSVIVT01033008001	AT5G23670	3.21	0.000	18.77	Serine palmitoyltransferase
CUST_6719_6714	VIT_04s0008g03550	GSVIVT01035640001	AT2G25810	3.20	0.000	16.22	Aquaporin TIP4;1
CUST_20157_46574	VIT_08s0032g00530	GSVIVT01022493001	AT3G58460	3.20	0.000	16.93	Rhomboid
NG2_40716_2133	VIT_06s0061g00120	GSVIVT01031543001		3.17	0.000	34.82	Beta-1,3-glucanase [Vitis riparia]
CUST_16643_28377	VIT_18s0001g12160	GSVIVT01009670001	AT5G66720	3.16	0.000	22.98	Unknown protein
CUST_36936_52524	VIT_07s0129g00290	GSVIVT01000135001		3.12	0.000	16.39	formamidase, putative / formamide amidohydrolase, putative
CUST_30041_31467	VIT_00s0650g00030	GSVIVT01002236001		3.08	0.000	10.71	Unknown
CUST_19611_268	VIT_08s0007g07790	GSVIVT01033358001	AT2G42260	3.08	0.000	24.50	UVI4 (polychome, UV-B-insensitive 4)
NG2_12023_10427	VIT_18s0001g05430	GSVIVT01036371001	AT1G31950	3.07	0.000	35.33	(+)-delta-cadinene synthase isozyme XC14
NG2_21308_18913	VIT_11s0016g02570	GSVIVT01015240001	AT2G19690	3.01	0.000	56.42	Phospholipase A2 precursor
CUST_43285_46429	VIT_19s0090g01870	GSVIVT01037789001	AT3G13080	3.00	0.000	11.74	Multidrug resistance-associated protein 3
CUST_5813_32167	VIT_19s0027g01200	GSVIVT01020339001	AT3G58140	2.97	0.000	17.34	Phenylalanyl-tRNA synthetase class IIc
NG2_48691_28703	VIT_15s0046g01950	GSVIVT01026987001		2.97	0.000	45.28	Anthocyanidine rhamnosyl-transferase
CUST_31101_51387	VIT_19s0027g01510	GSVIVT01020304001		2.96	0.000	16.94	No hit
CUST_8030_32473	VIT_05s0077g00620	GSVIVT01034956001	AT3G06550	2.91	0.000	6.53	O-acetyltransferase
CUST_9646_5128	VIT_18s0001g03430	GSVIVT01008907001	AT5G63590	2.87	0.000	22.58	Flavonol synthase
CUST_8943_39558	VIT_06s0009g03650	GSVIVT01037249001		2.87	0.000	16.60	Permease nonimprinted in Prader-Willi/Angelman
CUST_2437_52430	VIT_03s0063g01260	GSVIVT01031826001	AT3G19010	2.80	0.000	11.38	Nodulin 1A, Senescence-associated
CUST_40785_42055	VIT_06s0004g03270	GSVIVT01025137001	AT5G60370	2.76	0.000	11.66	Unknown protein
CUST_32861_45510	VIT_10s0003g01530	GSVIVT01021245001	AT4G18740	2.76	0.000	20.00	Unknown protein
CUST_47437_17793	VIT_12s0059g01760	GSVIVT01030546001		2.76	0.000	4.03	Caffeic acid O-methyltransferase
CUST_9771_48709	VIT_03s0063g02400	GSVIVT01031950001		2.75	0.000	8.69	No hit
CUST_8285_61981	VIT_18s0001g05460	GSVIVT01036373001	AT3G14520	2.74	0.000	14.58	(-)-germacrene D synthase
CUST_50636_31942	VIT_08s0007g00020	GSVIVT01034211001	AT3G53720	2.65	0.000	16.82	Cation/hydrogen exchanger 20 (CHX20)
CUST_36919_47628	VIT_10s0003g03530	GSVIVT01021474001	AT1G66960	2.65	0.000	7.64	Lupeol synthase
CUST_4073_61503	VIT_05s0165g00090	GSVIVT01001627001		2.62	0.000	6.85	GAG-POL precursor [Vitis vinifera]
NG2_11819_5360	VIT_05s0094g00120	GSVIVT01038099001	AT1G54250	2.61	0.000	35.84	DNA-directed RNA polymerase II subunit H
CUST_34076_62453	VIT_00s0370g00070	GSVIVT01006452001		2.59	0.000	20.21	Epoxide hydrolase
CUST_18126_21116	VIT_18s0001g14390	GSVIVT01009918001		2.59	0.000	5.44	Transducin protein
CUST_7927_22996	VIT_03s0088g00260	GSVIVT01037059001		2.57	0.000	15.31	Serine carboxypeptidase S10
CUST_28066_53510	VIT_07s0005g06060	GSVIVT01028617001		2.56	0.000	6.56	Pore-forming toxin-like protein Hfr-2
CUST_28265_13	VIT_18s0001g01590	GSVIVT01008796001	AT4G08455	2.55	0.000	12.62	BTB/POZ domain-containing protein
CUST_17284_17989	VIT_13s0084g00560	GSVIVT01036637001		2.54	0.000	7.22	CF2
CUST_38815_32671	VIT_08s0007g01250	GSVIVT01034077001	AT2G37860	2.53	0.000	22.30	Lumen common protein family, chloroplast
CUST_34103_7715	VIT_00s0259g00160	GSVIVT01005137001	AT5G47630	2.52	0.000	15.56	Acyl carrier protein, mitochondrial 3
CUST_27006_52064	VIT_02s0154g00320	GSVIVT01001299001	AT2G45180	2.51	0.000	2.80	Protease inhibitor/seed storage/lipid transfer protein (LTP)
CUST_44228_52737	VIT_04s0008g04910	GSVIVT01035793001		2.51	0.000	11.43	WD-40 repeat protein (LEUNIG)
CUST_4378_52365	VIT_05s0165g00270	GSVIVT01001649001		2.50	0.000	23.24	Ankyrin repeat protein family
CUST_40239_54609	VIT_01s0182g00160	GSVIVT01003228001	AT1G14080	2.48	0.000	8.90	Xyloglucan fucosyltransferase
CUST_28927_46974	VIT_18s0001g04510	GSVIVT01036330001	AT1G48800	2.47	0.000	12.65	(+)-delta-cadinene synthase isozyme XC1
CUST_2463_2081	VIT_00s1682g00020	GSVIVT01005412001	AT4G12330	2.47	0.000	15.00	flavonoid 3'-hydroxylase cytochrome P450
CUST_34799_17760	VIT_19s0014g03240	GSVIVT01014399001	AT4G21760	2.46	0.000	14.12	Beta-mannosidase 4
CUST_44271_33015	VIT_07s0031g02270	GSVIVT01022309001	AT3G51490	2.45	0.000	12.77	Tonoplast monosaccharide transporter2
CUST_43970_39858	VIT_10s0003g02060	GSVIVT01021301001	AT4G18950	2.43	0.000	6.77	Ankyrin protein kinase
CUST_33835_18430	VIT_12s0028g03140	GSVIVT01020601001	AT4G28450	2.41	0.000	8.87	Transducin protein
CUST_39722_53355	VIT_18s0041g01680	GSVIVT01025963001		2.38	0.000	7.32	No hit
CUST_27747_32623	VIT_18s0001g04170	GSVIVT01036317001	AT1G70080	2.38	0.000	2.67	(-)-germacrene D synthase
CUST_8657_52956	VIT_10s0003g05130	GSVIVT01021682001	AT1G21240	2.38	0.000	24.22	Wall-associated receptor kinase 5
NG2_20989_16051	VIT_07s0104g00420	GSVIVT01011091001		2.37	0.000	19.29	Endo-1,3;1,4-beta-D-glucanase precursor
CUST_38834_57308	VIT_01s0137g00280	GSVIVT01000587001	AT1G13180	2.37	0.000	5.00	Actin related protein 3
CUST_38390_34785	VIT_18s0001g04110	GSVIVT01036313001	AT4G20200	2.37	0.000	4.46	(-)-germacrene D synthase
NG2_495_37006	VIT_17s0000g01410	GSVIVT01008539001	AT4G24890	2.36	0.000	19.46	Nucleotide pyrophosphatase
CUST_15820_13532	VIT_09s0002g04160	GSVIVT01017055001	AT3G16175	2.35	0.000	9.07	Thioesterase family
CUST_890_10176	VIT_13s0084g00570	GSVIVT01036639001		2.35	0.000	7.16	CF2
CUST_41376_31100	VIT_16s0050g00910	GSVIVT01028882001	AT4G25640	2.34	0.000	7.62	MATE efflux family protein
NG2_40713_27314	VIT_02s0025g04260	GSVIVT01019838001		2.32	0.000	27.50	Osmotin [Vitis vinifera]
CUST_34511_5161	VIT_01s0011g04820	GSVIVT01011760001	AT1G71000	2.31	0.000	11.55	Molecular chaperone DnaJ
CUST_20551_58749	VIT_03s0091g01200	GSVIVT01037797001		2.30	0.000	9.35	Sinapoylglucose:malate sinapoyltransferase (SNG1)
CUST_41476_1378	VIT_14s0068g02120	GSVIVT01033100001	AT3G01900	2.29	0.000	8.06	CYP94B3
CUST_43815_23	VIT_01s0011g05250	GSVIVT01011711001	AT1G23150	2.29	0.000	12.72	Senescence-associated protein
NG2_5010_35845	VIT_08s0040g01240	GSVIVT01025747001	AT3G56770	2.26	0.000	18.81	Basic helix-loop-helix (bHLH) family
NG2_36180_12599	VIT_18s0001g05240	GSVIVT01036361001		2.25	0.000	21.55	(-)-germacrene D synthase
CUST_50209_22877	VIT_14s0081g00800	GSVIVT01036188001		2.24	0.000	12.05	R protein PRF disease resistance protein
CUST_32164_11464	VIT_08s0007g08470	GSVIVT01033285001		2.23	0.000	11.91	24-sterol C-methyltransferase
CUST_24457_12002	VIT_19s0085g00800	GSVIVT01036732001	AT1G07260	2.23	0.000	15.32	Anthocyanidin 3-O-glucosyltransferase
CUST_49988_61150	VIT_14s0030g01210	GSVIVT01021915001		2.21	0.000	14.06	R protein disease resistance protein
CUST_12810_1921	VIT_18s0001g04480	GSVIVT01036327001		2.19	0.000	9.03	Germacrene-D synthase
CUST_3447_60810	VIT_01s0127g00800	GSVIVT01013726001		2.19	0.000	8.36	Polyamine oxidase precursor
CUST_22912_39592	VIT_17s0000g05900	GSVIVT01008034001	AT3G47710	2.19	0.000	11.80	Basic helix-loop-helix (bHLH) family
CUST_77_4989	VIT_11s0052g00750	GSVIVT01029227001		2.18	0.000	10.24	Serine carboxypeptidase 1 precursor
NG2_28672_23579	VIT_10s0003g03780	GSVIVT01021513001	AT1G30130	2.18	0.000	44.65	Unknown protein
CUST_32486_1406	VIT_19s0014g01060	GSVIVT01014174001	AT3G29190	2.18	0.000	17.42	Sesquiterpene synthase
CUST_31271_728	VIT_12s0055g00730	GSVIVT01029736001	AT3G47780	2.18	0.000	11.79	ATATH2 (ABC2 homolog 2)
CUST_39126_58973	VIT_11s0052g00410	GSVIVT01029270001		2.17	0.000	9.52	Allyl alcohol dehydrogenase
CUST_44178_31137	VIT_14s0066g00170	GSVIVT01032365001	AT5G14400	2.16	0.000	12.38	CYP724B1
CUST_6060_40454	VIT_12s0035g00570	GSVIVT01023302001		2.13	0.000	14.12	CYP82M1v3
CUST_19397_42570	VIT_04s0008g06330	GSVIVT01035940001	AT2G25420	2.13	0.000	18.23	TPR1 (topless-related 1)
CUST_2965_20625	VIT_19s0027g01410	GSVIVT01020312001		2.11	0.000	10.41	No hit
CUST_40310_61476	VIT_19s0085g01000	GSVIVT01036707001	AT1G79380	2.11	0.001	1.49	RGLG2 (ring Domain LIGASE2)
CUST_23946_45442	VIT_13s0067g03550	GSVIVT01032635001	AT2G39300	2.08	0.000	13.22	Centromere protein
CUST_39870_52391	VIT_10s0042g01380	GSVIVT01026281001	AT5G45120	2.04	0.005	-0.65	Aspartyl protease
CUST_20042_55805	VIT_05s0077g01150	GSVIVT01035013001	AT4G16260	2.04	0.000	11.10	Beta-1,3-glucanase
CUST_41733_24978	VIT_04s0008g06510	GSVIVT01035955001		2.04	0.000	18.68	Unknown
CUST_49462_23222	VIT_14s0006g02350	GSVIVT01030965001	AT5G39180	2.03	0.000	13.75	Germin-like protein 3 [Vitis vinifera]
CUST_40096_7203	VIT_11s0065g00390	GSVIVT01032261001	AT5G35380	2.03	0.000	9.72	Tassel serine threonine kinase 1
CUST_41384_31778	VIT_03s0063g02250	GSVIVT01031930001	AT3G18830	2.01	0.000	18.21	Polyol transporter 5
CUST_9394_53680	VIT_11s0052g00800	GSVIVT01029224001	AT2G18890	2.01	0.000	6.03	Protein kinase family
NG2_7581_45053	VIT_06s0080g00800	GSVIVT01036089001	AT5G22360	2.01	0.000	32.47	Vesicle-associated membrane protein 714
CUST_458_20284	VIT_19s0027g01360	GSVIVT01020321001		2.00	0.000	13.06	No hit
CUST_6723_59271	VIT_18s0001g02390	GSVIVT01013692001		2.00	0.000	8.57	Diphenol oxidase
NG2_21199_29690	VIT_06s0004g00730	GSVIVT01025431001	AT3G13550	2.00	0.000	37.26	Ubiquitin-conjugating enzyme E2 D/E
CUST_6710_62530	VIT_02s0025g00960	GSVIVT01019472001	AT1G64200	1.99	0.000	19.33	V-type H+-transporting ATPase subunit E
CUST_17772_37650	VIT_12s0134g00080	GSVIVT01000409001		1.98	0.000	9.10	No hit
CUST_24542_54320	VIT_08s0007g08440	GSVIVT01033290001		1.97	0.000	10.92	Disease resistance protein
CUST_14649_28423	VIT_16s0022g00440	GSVIVT01018666001		1.96	0.000	13.96	Dynein light chain LC8-type
CUST_17709_9129	VIT_16s0050g01740	GSVIVT01028799001		1.96	0.000	6.75	Serine-threonine protein kinase, plant-type
CUST_23668_55869	VIT_18s0001g02480	GSVIVT01008847001	AT1G21740	1.96	0.000	16.04	Unknown protein
CUST_25007_49576	VIT_04s0043g00930	GSVIVT01026388001		1.95	0.000	9.70	Tyrosine/DOPA decarboxylase 2
CUST_41157_53265	VIT_04s0023g02460	GSVIVT01018880001	AT4G18905	1.92	0.000	17.35	Transducin protein
CUST_1184_62082	VIT_02s0012g01880	GSVIVT01013096001	AT3G42150	1.92	0.000	17.51	Unknown protein
CUST_45262_249	VIT_08s0007g05630	GSVIVT01033584001		1.90	0.000	11.09	No hit
CUST_14400_44554	VIT_03s0038g03160	GSVIVT01023942001		1.90	0.001	1.07	flavin-containing monooxygenase 1
CUST_25964_61570	VIT_06s0009g01540	GSVIVT01037461001	AT3G61210	1.90	0.000	12.63	Embryonic abundant protein -like
CUST_40823_27007	VIT_07s0005g02030	GSVIVT01028183001		1.90	0.000	13.47	Lipase GDSL
CUST_39960_12676	VIT_05s0049g00350	GSVIVT01027751001	AT1G03410	1.89	0.000	9.47	Desacetoxyvindoline 4-hydroxylase
NG2_35971_57940	VIT_18s0001g12670	GSVIVT01009729001	AT2G21610	1.89	0.000	22.82	Pectinesterase family
CUST_23606_48969	VIT_19s0090g00970	GSVIVT01037701001		1.89	0.000	8.99	Chromosome associate protein subunit H
CUST_15140_47258	VIT_16s0013g00090	GSVIVT01013822001	AT3G04200	1.88	0.000	14.34	Germin-like protein 3 [Vitis vinifera]
CUST_44346_24038	VIT_12s0035g00580	GSVIVT01023300001		1.88	0.000	9.17	No hit
NG2_5397_37497	VIT_18s0001g02030	GSVIVT01008821001		1.88	0.000	9.91	Signal peptidase 1
CUST_44495_20830	VIT_16s0050g01660	GSVIVT01028807001	AT3G16520	1.87	0.000	10.49	UDP-glucoronosyl/UDP-glucosyl transferase UGT88A1
CUST_24838_14414	VIT_19s0027g00160	GSVIVT01020487001	AT5G52210	1.87	0.000	14.35	GTP-binding protein 1
CUST_3583_13615	VIT_13s0067g01990	GSVIVT01032741001		1.87	0.000	5.80	Unknown protein
CUST_29306_21200	VIT_00s0260g00080	GSVIVT01005150001	AT5G46430	1.87	0.003	0.03	Ribosomal protein L32 60S
CUST_3600_7747	VIT_00s0245g00030	GSVIVT01004948001	AT5G24290	1.85	0.000	6.03	Integral membrane family protein
CUST_40265_52854	VIT_02s0012g01620	GSVIVT01013130001	AT5G46840	1.85	0.000	6.68	RNA recognition motif (RRM)-containing
CUST_8349_19742	VIT_14s0060g01550	GSVIVT01031200001	AT1G56280	1.85	0.001	1.29	Dehydration-induced 19
CUST_43007_11242	VIT_01s0011g05180	GSVIVT01011718001	AT1G35310	1.84	0.000	6.38	Bet v I allergen
CUST_17526_27036	VIT_04s0023g00280	GSVIVT01019132001	AT5G16520	1.84	0.000	19.98	Unknown protein
CUST_20089_61183	VIT_18s0001g02410	GSVIVT01013695001		1.84	0.000	8.14	Laccase
CUST_42510_27527	VIT_17s0000g01650	GSVIVT01008514001	AT5G50375	1.83	0.000	18.23	Cyclopropyl isomerase
CUST_19525_3963	VIT_07s0005g02090	GSVIVT01028189001	AT4G01890	1.83	0.000	9.67	Ribosome-binding factor A; Glycoside hydrolase, family 28
CUST_52304_11387	VIT_01s0011g05190	GSVIVT01011717001	AT1G35310	1.83	0.002	0.40	Bet v I allergen
CUST_11205_40200	VIT_13s0019g00360	GSVIVT01016613001	AT2G39490	1.83	0.000	8.68	F-box protein
CUST_2077_26810	VIT_05s0020g00400	GSVIVT01017641001	AT3G06440	1.82	0.000	11.82	Galactosyltransferase family protein
CUST_6195_189	VIT_18s0001g04560	GSVIVT01036333001		1.82	0.000	11.49	Germacrene-D synthase
CUST_16137_27730	VIT_07s0130g00030	GSVIVT01000230001	AT5G63660	1.81	0.000	1.97	Proteinase inhibitor se60
CUST_24333_57224	VIT_08s0007g07530	GSVIVT01033387001	AT5G18210	1.81	0.002	0.43	3-oxoacyl-[acyl-carrier-protein] reductase, chloroplast
CUST_37596_15739	VIT_17s0000g10190	GSVIVT01007544001	AT5G50320	1.81	0.000	9.26	Histone acetyltransferase ELP3
CUST_51584_34374	VIT_18s0122g00250	GSVIVT01012332001		1.80	0.000	7.35	Diphenol oxidase
CUST_26047_24337	VIT_07s0005g05420	GSVIVT01028542001		1.80	0.000	10.00	Leucine Rich Repeat receptor-like kinase
CUST_27577_62371	VIT_00s0324g00060	GSVIVT01006043001		1.79	0.000	5.26	UDP-glycosyltransferase 85A8
CUST_43254_6531	VIT_07s0005g01790	GSVIVT01028155001	AT2G47240	1.79	0.000	5.41	Acyl-CoA synthetase long-chain member 2
CUST_16455_19254	VIT_05s0094g01340	GSVIVT01038246001	AT2G43920	1.78	0.000	4.45	Thiopurine methyltransferase
CUST_45827_41741	VIT_12s0055g00850	GSVIVT01029754001	AT3G25190	1.78	0.000	10.30	Nodulin
CUST_51960_2045	VIT_08s0007g05580	GSVIVT01033590001	AT2G41380	1.78	0.000	11.89	Embryo-abundant protein
CUST_26603_49884	VIT_11s0037g00670	GSVIVT01023666001		1.78	0.000	5.70	Receptor protein kinase
CUST_21660_33461	VIT_02s0154g00310	GSVIVT01001298001	AT1G62500	1.77	0.000	6.48	Protease inhibitor/seed storage/lipid transfer protein (LTP)
CUST_42137_36640	VIT_08s0058g01210	GSVIVT01030190001	AT2G38530	1.77	0.000	4.16	Non-specific lipid transfer protein LTP1
CUST_21507_48928	VIT_09s0002g02340	GSVIVT01016871001	AT1G17650	1.77	0.000	15.03	6-phosphogluconate dehydrogenase
NG2_48129_22130	VIT_00s0220g00160	GSVIVT01004008001	AT1G65580	1.77	0.000	21.53	Inositol polyphosphate 5-phosphatase, type II
CUST_50494_40856	VIT_14s0060g00560	GSVIVT01031309001	AT1G75120	1.76	0.002	0.41	Unknown protein
CUST_50284_15017	VIT_00s0920g00010	GSVIVT01002823001	AT5G47690	1.76	0.000	9.05	HEAT repeat-containing protein
CUST_9997_15842	VIT_06s0004g00330	GSVIVT01025482001		1.76	0.000	7.12	Hcr2-p4.1
CUST_28188_57718	VIT_07s0005g00720	GSVIVT01028040001	AT1G02810	1.75	0.000	8.33	Pectinesterase family
CUST_34444_1465	VIT_06s0004g03880	GSVIVT01025064001	AT5G59980	1.75	0.004	-0.51	Ribonuclease P/MRP protein subunit RPP1
CUST_34130_5040	VIT_15s0048g02050	GSVIVT01027500001		1.74	0.000	11.54	Hydrolase, alpha/beta fold family protein, expressed
CUST_46847_2499	VIT_14s0030g00240	GSVIVT01022031001	AT5G27360	1.74	0.000	7.03	Sugar transporter ERD6-like 5
CUST_50482_22372	VIT_08s0032g01130	GSVIVT01022590001	AT1G63140	1.74	0.000	21.26	Caffeic acid methyltransferase
NG2_12256_28678	VIT_10s0116g00150	GSVIVT01012617001	AT4G23240	1.74	0.000	18.51	Receptor kinase RK20-1
NG2_7668_42336	VIT_13s0047g00210	GSVIVT01027361001	AT5G24530	1.74	0.000	21.58	flavonol synthase
CUST_51048_41683	VIT_08s0007g05420	GSVIVT01033606001	AT3G10220	1.73	0.000	12.54	Tubulin folding cofactor B
CUST_21539_15690	VIT_16s0013g01710	GSVIVT01013996001	AT4G13810	1.73	0.000	8.96	Verticillium wilt disease resistance
CUST_33822_60125	VIT_13s0067g02640	GSVIVT01032699001	AT3G56310	1.73	0.000	10.13	Alpha-galactosidase precursor
NG2_7541_26020	VIT_18s0001g11800	GSVIVT01009633001	AT2G23760	1.72	0.000	25.45	BEL1-like homeodomain protein 4 (SAWTOOTH 2)
NG2_41229_22980	VIT_19s0085g00260	GSVIVT01036786001	AT1G79230	1.72	0.000	29.63	3-mercaptopyruvate sulfurtransferase.
CUST_4536_16802	VIT_11s0016g02760	GSVIVT01015262001		1.71	0.000	9.00	No hit
NG2_5127_34182	VIT_03s0097g00620	GSVIVT01038529001	AT5G64440	1.71	0.000	32.98	N-acylethanolamine amidohydrolase
CUST_23347_9202	VIT_18s0001g15000	GSVIVT01009980001	AT1G76990	1.71	0.000	13.79	ACT domain containing protein (ACR4)
NG2_20858_14909	VIT_13s0019g00860	GSVIVT01016572001	AT5G37670	1.70	0.000	5.72	Small heat-shock protein HSP17.5 Cytosolic class I
CUST_31986_11082	VIT_07s0005g06000	GSVIVT01028606001		1.70	0.000	2.38	Pore-forming toxin-like protein Hfr-2
CUST_30592_2809	VIT_06s0080g00740	GSVIVT01036096001		1.68	0.000	12.80	Ribosomal protein S14 (RPS14C) 40S
CUST_9991_11311	VIT_17s0000g09550	GSVIVT01007614001		1.68	0.000	8.67	CYP71A26
CUST_18557_37134	VIT_12s0028g03130	GSVIVT01020602001	AT4G28470	1.68	0.000	15.59	Proteasome 26S regulatory subunit S2 (RPN1)
CUST_9314_61371	VIT_14s0128g00690	GSVIVT01000071001	AT5G39100	1.67	0.000	2.45	Germin protein 3
CUST_25022_46761	VIT_19s0090g01600	GSVIVT01037766001	AT3G20150	1.67	0.000	8.38	Kinesin motor protein
CUST_1150_21228	VIT_18s0001g09310	GSVIVT01009365001	AT1G27720	1.67	0.000	17.80	Transcription initiation factor TFIID subunit 1-A
CUST_10508_34800	VIT_03s0110g00430	GSVIVT01012313001		1.67	0.000	7.28	No hit
CUST_22902_58091	VIT_14s0083g00990	GSVIVT01036544001	AT5G38880	1.67	0.000	19.87	IMP dehydrogenase
CUST_11421_48474	VIT_12s0055g01030	GSVIVT01029776001	AT5G39580	1.66	0.012	-1.76	Peroxidase
CUST_26935_28110	VIT_05s0020g04530	GSVIVT01018085001		1.66	0.000	20.28	No hit
CUST_32451_34303	VIT_18s0001g02230	GSVIVT01008835001	AT4G38590	1.66	0.000	11.21	Beta-galactosidase / lactase
CUST_35264_62709	VIT_07s0130g00250	GSVIVT01000251001	AT4G15093	1.66	0.000	13.59	4,5-DOPA dioxygenase extradiol
NG2_41116_1997	VIT_18s0001g02350	GSVIVT01013689001		1.65	0.000	18.59	Laccase
CUST_14343_61936	VIT_00s0253g00160	GSVIVT01005068001		1.64	0.000	6.53	Methyl jasmonate esterase
CUST_32654_32315	VIT_17s0000g05690	GSVIVT01008059001	AT5G37610	1.64	0.000	9.36	Isochorismate synthase 1, chloroplast precursor
CUST_21824_15725	VIT_00s0253g00170	GSVIVT01005069001	AT1G69240	1.63	0.000	7.78	Methyl jasmonate esterase
CUST_6109_23218	VIT_01s0010g00020	GSVIVT01010060001	AT5G44680	1.63	0.000	4.23	DNA-3-methyladenine glycosidase I
CUST_45165_34386	VIT_16s0022g02100	GSVIVT01018477001		1.63	0.000	8.31	Embryo-specific 3
CUST_27626_14043	VIT_17s0000g04950	GSVIVT01008144001		1.62	0.000	10.75	Steroid sulfotransferase
CUST_7963_46124	VIT_05s0094g01420	GSVIVT01038253001	AT1G05620	1.61	0.000	4.13	Inosine-uridine preferring nucleoside hydrolase
NG11_44542_25973	VIT_06s0004g03530	GSVIVT01025106001	AT3G45680	1.61	0.000	66.55	Nitrate excretion transporter1
CUST_9575_19358	VIT_17s0000g02670	GSVIVT01008399001	AT3G18060	1.61	0.000	12.93	Transducin protein
CUST_37347_16706	VIT_01s0026g00180	GSVIVT01020230001		1.60	0.000	10.22	Serine/threonine kinase protein
CUST_19902_11600	VIT_05s0020g02350	GSVIVT01017853001	AT3G06290	1.60	0.000	7.99	SAC3/GANP
CUST_49174_23981	VIT_03s0038g03150	GSVIVT01023944001		1.59	0.000	16.04	Dimethylaniline monooxygenase (N-oxide forming) 2
CUST_39587_11125	VIT_09s0018g00520	GSVIVT01015979001		1.59	0.000	6.96	Plastocyanin domain-containing protein
CUST_29744_34932	VIT_04s0023g01910	GSVIVT01018944001	AT1G75250	1.59	0.001	1.84	Myb family
CUST_45101_37659	VIT_18s0041g02470	GSVIVT01025875001	AT4G36150	1.59	0.000	9.47	Disease resistance protein (TIR-NBS-LRR class)
CUST_42271_1540	VIT_14s0066g00850	GSVIVT01032430001	AT5G14570	1.59	0.000	6.43	Nitrate transporter2.5
CUST_30558_47596	VIT_18s0001g02610	GSVIVT01008854001	AT1G63140	1.59	0.000	20.27	Caffeic acid methyltransferase
CUST_419_22925	VIT_01s0026g01460	GSVIVT01020089001	AT1G69880	1.59	0.000	2.26	Thioredoxin H-type 2 (Trx-H-2)
CUST_38582_42527	VIT_02s0025g04180	GSVIVT01019830001		1.58	0.000	10.36	Unknown protein
CUST_7786_10846	VIT_11s0052g01780	GSVIVT01029109001		1.58	0.000	5.50	1-deoxy-D-xylulose-5-phosphate synthase
NG2_5221_57813	VIT_05s0049g01400	GSVIVT01027855001	AT3G23410	1.58	0.000	29.98	Alcohol oxidase
CUST_1788_7344	VIT_04s0008g01960	GSVIVT01035474001	AT5G21930	1.58	0.000	9.66	Copper-transporting ATPase PAA2
CUST_47778_572	VIT_13s0067g03670	GSVIVT01032628001		1.57	0.000	7.71	No hit
CUST_13275_33169	VIT_14s0083g00160	GSVIVT01036450001	AT1G67250	1.57	0.000	18.55	Proteasome maturation factor UMP1
NG2_575_20076	VIT_16s0098g01670	GSVIVT01038570001	AT5G53070	1.57	0.000	30.90	Ribosomal protein L9
CUST_14462_44235	VIT_14s0108g01660	GSVIVT01011511001	AT5G15530	1.57	0.000	11.21	Biotin carboxyl carrier protein of acetyl-CoA carboxylase
NG2_36200_12622	VIT_09s0002g02110	GSVIVT01016848001	AT3G13740	1.57	0.000	17.90	Ribonuclease III
CUST_23661_54691	VIT_15s0107g00210	GSVIVT01011313001	AT1G09500	1.56	0.000	2.49	Cinnamyl alcohol dehydrogenase
CUST_12884_40103	VIT_06s0004g01980	GSVIVT01025288001		1.56	0.000	2.26	No hit
CUST_31733_30880	VIT_05s0051g00540	GSVIVT01029044001	AT3G24240	1.56	0.000	7.59	LRR receptor-like kinase 2
CUST_15308_49815	VIT_12s0035g01470	GSVIVT01023191001		1.55	0.000	19.08	Disease resistance protein RPS2
CUST_17330_12895	VIT_08s0032g00610	GSVIVT01022499001		1.55	0.000	3.27	No hit
CUST_18879_53916	VIT_01s0011g03020	GSVIVT01011951001	AT4G13420	1.54	0.000	12.21	HAK5 (High affinity K+ transporter 5)
CUST_45386_57482	VIT_10s0003g00880	GSVIVT01021168001	AT5G45940	1.54	0.000	7.12	Nudix hydrolase 15
CUST_46800_34792	VIT_14s0108g00700	GSVIVT01011407001	AT1G31885	1.54	0.000	3.85	Aquaporin NIP1;2
CUST_10407_20909	VIT_03s0091g00390	GSVIVT01037887001	AT2G14900	1.54	0.000	8.34	Snakin-1
CUST_3602_27580	VIT_14s0030g00230	GSVIVT01022032001	AT5G27360	1.53	0.000	7.49	Sugar transporter ERD6-like 5
NG2_47866_31760	VIT_14s0030g01170	GSVIVT01021920001		1.53	0.000	16.31	CC-NBS-LRR class
CUST_11710_45672	VIT_03s0063g01300	GSVIVT01031832001		1.53	0.000	14.35	No hit
CUST_50222_24297	VIT_16s0050g00050	GSVIVT01028984001	AT5G52260	1.53	0.000	9.23	Myb domain protein 18
CUST_11470_23569	VIT_18s0001g08650	GSVIVT01009299001	AT2G22840	1.52	0.000	7.59	Growth-regulating factor 1
CUST_31273_21369	VIT_19s0014g01780	GSVIVT01014246001	AT2G13150	1.52	0.000	4.39	BZIP transcription factor
CUST_43904_3747	VIT_07s0031g00920	GSVIVT01022158001	AT5G10170	1.52	0.000	4.72	Inositol-3-phosphate synthase
CUST_20251_16870	VIT_01s0010g02670	GSVIVT01010352001	AT1G24360	1.51	0.000	13.63	3-oxoacyl-[acyl-carrier-protein] reductase, chloroplast
NG2_16758_16860	VIT_15s0046g02300	GSVIVT01026951001	AT3G61440	1.51	0.000	16.82	Beta-cyanoalanine synthase
CUST_43317_24999	VIT_18s0001g12280	GSVIVT01009687001	AT1G75150	1.51	0.000	16.77	Unknown protein
CUST_9165_19316	VIT_11s0052g00440	GSVIVT01029266001	AT5G57090	1.51	0.000	4.48	PIN1 auxin transport protein
CUST_10838_29217	VIT_11s0052g01060	GSVIVT01029188001		1.51	0.000	7.07	Transferase
CUST_22369_37167	VIT_17s0000g07720	GSVIVT01007821001		1.50	0.000	17.36	Sterile alpha motif (SAM) domain-containing protein
NG2_45559_1617	VIT_05s0102g00990	GSVIVT01010817001	AT3G46670	1.50	0.000	23.71	Glucosyltransferase-12
CUST_13495_6733	VIT_01s0150g00300	GSVIVT01001112001	AT1G28130	1.50	0.000	12.25	Indole-3-acetic acid amido synthetase
CUST_11060_54690	VIT_18s0001g02080	GSVIVT01008824001		1.50	0.000	2.89	Cyclin A
CUST_27663_30044	VIT_04s0008g01140	GSVIVT01035389001	AT5G11920	1.50	0.000	4.52	Beta-fructosidase (BFRUCT1)
NG2_4890_1481	VIT_14s0066g01230	GSVIVT01032469001	AT3G27930	1.50	0.000	12.73	Unknown protein
NG2_33441_55489	VIT_03s0110g00370	GSVIVT01012309001		1.49	0.000	19.26	Copper transporter 2
NG2_41106_13612	VIT_18s0001g13390	GSVIVT01009809001	AT4G16190	1.49	0.000	13.32	Papain cysteine proteinase isoform II
CUST_16453_13119	VIT_17s0000g09840	GSVIVT01007578001	AT4G13940	1.49	0.004	-0.42	Adenosylhomocysteinase 1
CUST_41005_9386	VIT_05s0077g01520	GSVIVT01035054001		1.49	0.000	8.46	Pathogenesis protein 10 [Vitis vinifera]
CUST_42682_35314	VIT_15s0024g01600	GSVIVT01019217001		1.49	0.000	9.15	No hit
CUST_26470_22268	VIT_13s0156g00370	GSVIVT01001374001		1.49	0.000	7.11	Myb family
NG2_20965_1776	VIT_13s0019g02350	GSVIVT01016468001	AT2G39790	1.49	0.000	16.06	Glycoprotein, Mitochondrial
CUST_25672_10128	VIT_13s0019g01820	GSVIVT01016519001	AT5G13830	1.49	0.000	10.18	Cell division protein methyltransferase FtsJ
CUST_29958_47674	VIT_09s0002g07060	GSVIVT01017345001	AT3G15890	1.49	0.000	8.93	Receptor protein kinase PERK1
NG2_33681_22467	VIT_17s0000g07400	GSVIVT01007856001	AT3G48080	1.48	0.000	24.75	Disease resistance protein (EDS1)
CUST_340_60456	VIT_02s0087g00370	GSVIVT01036917001	AT1G31490	1.48	0.000	12.75	Anthranilate N-hydroxycinnamoyl/benzoyltransferase
CUST_46716_17596	VIT_07s0005g00870	GSVIVT01028055001		1.47	0.004	-0.63	Erg-1
CUST_31572_27610	VIT_16s0039g01460	GSVIVT01024328001	AT1G64990	1.47	0.000	9.19	GPCR-type G protein12 GTG1
NG2_5504_32864	VIT_01s0011g06010	GSVIVT01011628001		1.47	0.000	18.20	Vacuolar iron transporter 1
CUST_34309_24964	VIT_05s0062g00700	GSVIVT01031613001	AT4G15550	1.47	0.001	1.39	UDP-glucose:flavonoid 7-O-glucosyltransferase
CUST_17093_41616	VIT_07s0005g06220	GSVIVT01028629001	AT3G46710	1.47	0.000	13.91	RPM1 (resistance to p. syringae pv maculicola 1)
CUST_3321_40167	VIT_08s0040g02650	GSVIVT01025604001	AT5G02580	1.47	0.000	13.89	Unknown protein
NG2_21341_38202	VIT_13s0019g03610	GSVIVT01016345001	AT3G54770	1.47	0.000	20.97	RNA recognition motif (RRM)-containing protein
CUST_48890_17344	VIT_08s0058g01360	GSVIVT01030177001	AT3G52850	1.47	0.000	13.43	Vacuolar sorting receptor 1
CUST_42208_42128	VIT_09s0002g03880	GSVIVT01017029001	AT3G16290	1.47	0.000	4.51	Cell division protein FtsH
CUST_22303_43111	VIT_17s0000g02430	GSVIVT01008429001	AT1G48600	1.47	0.001	1.62	Phosphoethanolamine N-methyltransferase
CUST_43846_20415	VIT_00s0253g00050	GSVIVT01005055001	AT2G23630	1.46	0.000	2.83	Monocopper oxidase SKS15 (SKU5 Similar 15)
CUST_38972_29716	VIT_00s0245g00010	GSVIVT01004945001	AT4G27860	1.46	0.000	3.03	Integral membrane protein
CUST_15767_29915	VIT_05s0049g01200	GSVIVT01027831001		1.46	0.000	15.03	S-locus lectin protein kinase
CUST_35006_47744	VIT_04s0023g03610	GSVIVT01018757001		1.46	0.000	13.97	MLO4 (mildew resistance locus O 4)
CUST_1224_12354	VIT_05s0020g00950	GSVIVT01017701001	AT1G69100	1.46	0.000	4.12	Aspartyl protease
CUST_46203_7174	VIT_16s0100g00460	GSVIVT01010621001	AT4G23030	1.46	0.000	8.18	MATE efflux family protein
CUST_52020_670	VIT_00s0193g00010	GSVIVT01003451001		1.46	0.000	8.79	No hit
CUST_32834_55722	VIT_12s0142g00700	GSVIVT01038760001	AT4G08500	1.46	0.000	1.99	MEKK1
CUST_20380_39675	VIT_14s0006g00960	GSVIVT01030782001	AT5G16630	1.45	0.000	10.01	DNA-repair protein complementing XP-C cells RAD4
CUST_18315_46809	VIT_19s0177g00110	GSVIVT01001975001		1.45	0.000	10.69	Translation initiation factor eIF-1
CUST_27700_12295	VIT_00s2188g00010	GSVIVT01006080001	AT5G47560	1.45	0.000	14.15	Tonoplast dicarboxylate transporter
CUST_32954_49201	VIT_19s0015g01500	GSVIVT01014798001	AT3G20180	1.45	0.000	9.93	Heavy-metal-associated domain-containing protein
CUST_31427_12869	VIT_01s0146g00070	GSVIVT01000914001		1.45	0.000	9.32	11-beta-hydroxysteroid dehydrogenase
CUST_1970_56176	VIT_18s0001g09530	GSVIVT01009392001	AT4G24204	1.45	0.000	4.47	Zinc finger (C3HC4-type ring finger)
CUST_41809_9077	VIT_16s0039g01600	GSVIVT01024343001		1.45	0.000	8.79	11-beta-hydroxysteroid dehydrogenase
CUST_37541_46009	VIT_02s0012g01350	GSVIVT01013153001		1.45	0.000	7.80	No hit
CUST_31311_26334	VIT_06s0004g06450	GSVIVT01024757001		1.44	0.001	1.02	No hit
NG2_35892_10569	VIT_06s0004g06570	GSVIVT01024741001	AT5G01490	1.44	0.000	20.69	Calcium/proton exchanger CAX3
CUST_11625_39	VIT_08s0058g01030	GSVIVT01030214001	AT3G51730	1.44	0.000	4.43	Saposin B domain-containing protein
CUST_29910_61819	VIT_13s0067g02250	GSVIVT01032722001	AT2G40430	1.44	0.000	6.69	Unknown protein
CUST_46669_32238	VIT_05s0020g00040	GSVIVT01017604001	AT1G48170	1.43	0.000	12.89	Unknown protein
CUST_35767_62418	VIT_14s0128g00100	GSVIVT01000009001	AT3G05190	1.43	0.000	5.97	Aminotransferase class IV
NG2_36079_22856	VIT_18s0001g03110	GSVIVT01008885001	AT1G44770	1.43	0.000	18.20	Unknown protein
CUST_16914_35436	VIT_19s0027g01790	GSVIVT01020266001		1.42	0.000	8.89	Acetylornithine aminotransferase
NG2_6884_14321	VIT_06s0061g00020	GSVIVT01031554001	AT3G20070	1.42	0.000	24.56	TTN9 (TITAN9)
CUST_9518_1938	VIT_06s0004g05940	GSVIVT01024813001	AT5G58970	1.42	0.000	9.56	Uncoupling protein 1
CUST_42994_51262	VIT_19s0015g02940	GSVIVT01014981001		1.42	0.000	8.74	CYP72A59
CUST_29830_21628	VIT_18s0001g11460	GSVIVT01009597001		1.42	0.000	4.60	CYP82C4
CUST_15333_17284	VIT_02s0012g01270	GSVIVT01013161001	AT4G17870	1.41	0.000	16.67	Abscisic acid receptor PYL1 RCAR12
NG2_6839_1597	VIT_18s0001g02400	GSVIVT01013694001		1.41	0.000	10.27	Laccase
CUST_38995_37629	VIT_14s0030g02090	GSVIVT01021803001	AT5G53010	1.41	0.000	5.21	Calcium-transporting ATPase 12 ACA12
CUST_24959_29617	VIT_14s0068g01040	GSVIVT01032983001	AT1G43160	1.40	0.000	10.89	Ethylene-responsive transcription factor ERF113
CUST_18529_5081	VIT_17s0000g06320	GSVIVT01007991001	AT3G47490	1.40	0.000	9.41	Endonuclease
CUST_14782_9344	VIT_04s0008g03900	GSVIVT01035677001	AT3G16080	1.39	0.001	1.21	Ribosomal protein L37 (RPL37C) 60S
CUST_43362_28309	VIT_16s0050g01790	GSVIVT01028796001	AT2G15280	1.39	0.001	1.51	BTI3 (VIRB2- interacting protein 3)
CUST_11664_4178	VIT_03s0088g00400	GSVIVT01037044001		1.39	0.000	10.40	Tubulin alpha-6 chain
CUST_4006_9069	VIT_17s0000g03430	GSVIVT01008318001	AT1G48760	1.39	0.000	9.69	Adaptor-related protein complex 3, delta 1 sub
CUST_10190_13876	VIT_13s0064g01450	GSVIVT01032037001	AT5G42850	1.39	0.000	7.13	Electron carrier/ protein disulfide oxidoreductase
NG2_41231_10773	VIT_04s0023g01600	GSVIVT01018980001		1.39	0.000	14.40	Membrane protein
CUST_1428_29514	VIT_10s0003g02110	GSVIVT01021308001	AT2G19010	1.39	0.000	4.96	Lipase GDSL
CUST_41465_31088	VIT_14s0006g00100	GSVIVT01030667001	AT3G02850	1.39	0.000	10.32	Potassium channel SKOR
CUST_45818_56841	VIT_09s0002g01560	GSVIVT01016786001	AT3G14010	1.38	0.000	12.05	Ataxin-2 N-terminal region
CUST_31992_17831	VIT_18s0041g02310	GSVIVT01025895001		1.38	0.000	11.38	No hit
CUST_20176_55651	VIT_14s0068g01210	GSVIVT01032999001	AT3G26770	1.38	0.000	6.99	Sex determination protein tasselseed-2
CUST_4614_27352	VIT_19s0014g00370	GSVIVT01014099001		1.38	0.000	11.95	No hit
CUST_14563_18602	VIT_04s0008g06620	GSVIVT01035967001		1.37	0.000	9.91	Phospholipase D
NG2_33773_52106	VIT_06s0004g01970	GSVIVT01025289001		1.37	0.000	16.51	No hit
CUST_51398_9274	VIT_06s0004g05780	GSVIVT01024836001	AT5G37950	1.37	0.000	11.24	UDP-glucoronosyl and UDP-glucosyl transferase
CUST_47159_15399	VIT_02s0025g04900	GSVIVT01019912001	AT1G73970	1.37	0.000	6.65	Phosphoglycerate mutase
CUST_21670_13171	VIT_01s0011g04450	GSVIVT01011801001	AT1G71140	1.37	0.000	7.87	MATE efflux family protein
NG11_46088_11883	VIT_19s0015g01850	GSVIVT01014852001	AT1G55620	1.37	0.000	70.44	CLC-F (chloride channel F)
CUST_34158_32477	VIT_07s0031g00940	GSVIVT01022159001	AT5G10180	1.37	0.000	5.45	Sulfate transporter 2.1 (AST68)
CUST_32981_49985	VIT_18s0001g04580	GSVIVT01008964001	AT1G36320	1.37	0.000	16.93	Unknown protein
CUST_47752_4052	VIT_08s0007g06040	GSVIVT01033540001	AT3G57260	1.37	0.000	2.01	Beta-1,3-glucanase
CUST_11066_53141	VIT_19s0093g00400	GSVIVT01038059001	AT3G43800	1.36	0.000	7.63	Glutathione S-transferase 25 GSTU25
CUST_22627_29865	VIT_09s0002g03760	GSVIVT01017012001		1.36	0.000	3.25	Unknown
CUST_30851_19745	VIT_01s0010g03800	GSVIVT01010505001	AT1G27300	1.36	0.000	9.12	Unknown protein
NG2_36223_22756	VIT_07s0031g02090	GSVIVT01022289001	AT2G07360	1.36	0.000	23.94	SH3 domain-containing protein
CUST_47698_49120	VIT_04s0008g03590	GSVIVT01035644001		1.36	0.000	2.36	Phosphorylase
CUST_29857_6057	VIT_18s0001g07550	GSVIVT01009178001	AT5G60930	1.36	0.000	10.62	Kinesin family member 4/7/21/27
CUST_1461_55606	VIT_19s0135g00230	GSVIVT01000499001	AT3G14630	1.36	0.000	8.11	CYP72A1
CUST_44523_34892	VIT_01s0011g02620	GSVIVT01011989001		1.36	0.000	5.27	No hit
CUST_14552_53276	VIT_01s0026g00670	GSVIVT01020172001	AT1G10522	1.36	0.000	10.87	Unknown protein
CUST_40572_4359	VIT_05s0077g00350	GSVIVT01034930001	AT2G01580	1.35	0.000	22.50	Unknown protein
NG2_36058_10349	VIT_12s0034g02570	GSVIVT01022823001		1.35	0.000	10.37	Leucine Rich Repeat receptor-like kinase
CUST_13234_42204	VIT_16s0050g01830	GSVIVT01028792001	AT4G28000	1.35	0.000	5.05	AAA-type ATPase
CUST_15129_41862	VIT_10s0071g00940	GSVIVT01034358001	AT1G50380	1.35	0.000	13.92	Oligopeptidase B
CUST_15603_58546	VIT_05s0020g00440	GSVIVT01017647001	AT3G06450	1.35	0.000	3.68	Boron transporter-like protein 1
NG2_7563_42359	VIT_13s0156g00430	GSVIVT01001380001		1.35	0.000	14.46	No hit
CUST_49821_36914	VIT_04s0008g01220	GSVIVT01035397001		1.35	0.001	1.68	RKL1 (Receptor-like kinase 1)
CUST_14796_18782	VIT_02s0033g01380	GSVIVT01022812001	AT1G32350	1.35	0.000	2.86	Alternative oxidase 1D
CUST_32558_34602	VIT_11s0016g03510	GSVIVT01015347001	AT4G29060	1.35	0.000	12.26	Elongation factor Ts
CUST_32676_13174	VIT_00s0687g00010	GSVIVT01002342001	AT3G12900	1.35	0.000	8.04	Leucoanthocyanidin dioxygenase
CUST_38619_54317	VIT_10s0042g00450	GSVIVT01026170001		1.34	0.004	-0.53	CC-NBS-LRR class
CUST_37334_21277	VIT_07s0031g00900	GSVIVT01022155001	AT5G66816	1.34	0.000	5.14	Unknown protein
CUST_44284_47534	VIT_13s0067g02420	GSVIVT01032712001		1.34	0.000	4.89	No hit
CUST_32484_2360	VIT_06s0004g01860	GSVIVT01025302001	AT3G20870	1.34	0.029	-2.77	Zinc transporter ZIP3
NG2_21334_39745	VIT_03s0038g03170	GSVIVT01023941001		1.34	0.000	11.75	Dimethylaniline monooxygenase (N-oxide forming) 2
CUST_16605_6953	VIT_19s0090g00270	GSVIVT01037632001	AT4G27010	1.34	0.000	3.21	Unknown protein
NG2_36555_51297	VIT_03s0088g00390	GSVIVT01037045001	AT5G23590	1.34	0.000	30.24	DnaJ homolog, subfamily C, member 17
CUST_24530_59047	VIT_13s0019g00930	GSVIVT01016567001	AT3G12580	1.33	0.000	4.88	Heat shock protein 70
CUST_41763_6114	VIT_18s0001g05700	GSVIVT01036381001	AT4G10060	1.33	0.000	11.78	Unknown protein
CUST_29277_27481	VIT_10s0042g00950	GSVIVT01026227001	AT5G08300	1.33	0.000	11.16	Succinyl-CoA ligase alpha 1 subunit
CUST_6679_55764	VIT_09s0018g01740	GSVIVT01016106001		1.33	0.000	6.49	Unknown
CUST_27347_992	VIT_01s0026g02400	GSVIVT01019987001		1.33	0.000	4.57	Glutathione S-transferase 10 GSTU10
CUST_34750_40196	VIT_16s0039g02340	GSVIVT01024431001		1.33	0.000	10.66	No hit
CUST_14292_37840	VIT_12s0028g03210	GSVIVT01020592001	AT4G28410	1.33	0.000	9.38	Tyrosine aminotransferase
CUST_13036_1820	VIT_09s0002g03020	GSVIVT01016937001	AT5G59616	1.33	0.000	4.10	FRK1 (FLG22-induced receptor-like kinase 1)
CUST_39582_23340	VIT_11s0065g00050	GSVIVT01032219001		1.33	0.000	5.28	Lupeol synthase
CUST_14212_29007	VIT_09s0002g03010	GSVIVT01016936001	AT1G51805	1.32	0.000	7.36	FRK1 (FLG22-induced receptor-like kinase 1)
NG2_33476_12559	VIT_13s0019g00720	GSVIVT01016581001		1.32	0.000	17.81	Zinc knuckle
CUST_14250_26339	VIT_09s0002g05570	GSVIVT01017202001		1.32	0.001	0.66	ABC transporter g family pleiotropic drug resistance 12 PDR12
CUST_29472_34742	VIT_08s0007g09020	GSVIVT01033231001	AT3G57300	1.32	0.000	15.02	DNA helicase SNF2 domain-containing protein
CUST_15375_3489	VIT_15s0048g01200	GSVIVT01027584001	AT1G01900	1.32	0.000	2.85	Subtilisin serine endopeptidase (XSP1)
CUST_1705_47003	VIT_13s0019g01840	GSVIVT01016518001	AT5G13840	1.31	0.011	-1.71	Cell division cycle 20-like protein 1
CUST_26560_22706	VIT_07s0129g00710	GSVIVT01000182001	AT3G28740	1.31	0.000	8.98	CYP81E1 Isoflavone 2'-hydroxylase
CUST_758_50540	VIT_07s0031g00860	GSVIVT01022150001	AT4G37060	1.31	0.000	5.96	Patatin
CUST_41740_27929	VIT_18s0001g14930	GSVIVT01009974001	AT1G75980	1.31	0.000	11.24	Unknown protein
CUST_40816_19277	VIT_03s0063g01010	GSVIVT01031797001	AT2G15770	1.31	0.000	8.36	Blue (type 1) copper domain
CUST_34544_3494	VIT_17s0000g03190	GSVIVT01008345001	AT1G73740	1.30	0.000	8.24	Glycosyl transferase family 28 protein
NG2_12114_60210	VIT_05s0094g01120	GSVIVT01038221001	AT5G37960	1.30	0.000	20.73	NADP-dependent oxidoreductase
CUST_46237_21897	VIT_08s0105g00250	GSVIVT01011148001	AT3G11680	1.30	0.000	2.64	Aluminum activated malate transporter 1
CUST_15031_52960	VIT_18s0001g14460	GSVIVT01009926001	AT4G24175	1.30	0.000	7.71	Unknown protein
CUST_43034_39703	VIT_18s0001g15720	GSVIVT01010052001	AT5G48940	1.30	0.000	6.89	Leucine Rich Repeat receptor-like kinase
CUST_48904_3491	VIT_14s0030g00970	GSVIVT01021947001		1.30	0.000	8.97	Oxidoreductase, zinc-binding dehydrogenase family
NG2_12659_29764	VIT_12s0034g01870	GSVIVT01022916001		1.30	0.000	7.17	Cupin
NG2_36717_40821	VIT_18s0001g13090	GSVIVT01009774001	AT1G45000	1.30	0.000	13.41	Proteasome 26S AAA-ATPase subunit (RPT4)
NG2_529_43021	VIT_04s0008g04060	GSVIVT01035695001		1.30	0.000	8.63	RD22
CUST_51702_58642	VIT_11s0118g00650	GSVIVT01012874001		1.29	0.000	3.57	Unknown
NG2_12225_19112	VIT_05s0020g04160	GSVIVT01018050001	AT3G22850	1.29	0.000	14.16	Stem-specific protein TSJT1
CUST_20006_49049	VIT_03s0038g03140	GSVIVT01023946001		1.29	0.001	1.49	Dimethylaniline monooxygenase (N-oxide forming) 2
CUST_49608_62510	VIT_14s0108g00010	GSVIVT01011346001	AT3G01280	1.29	0.000	6.03	Isochorismate synthase 1, chloroplast precursor
NG2_47988_20292	VIT_14s0066g00390	GSVIVT01032391001	AT5G40530	1.29	0.000	16.04	Methyltransferase Rrp8p
CUST_700_25535	VIT_07s0289g00110	GSVIVT01005739001		1.29	0.000	7.43	No hit
CUST_37589_6814	VIT_04s0008g00460	GSVIVT01035317001	AT5G56550	1.29	0.000	12.24	Unknown protein
CUST_20595_32838	VIT_12s0059g00810	GSVIVT01030445001	AT5G42570	1.29	0.000	6.77	B-cell receptor-associated protein 31
CUST_49530_48921	VIT_04s0079g00800	GSVIVT01035277001	AT3G02720	1.28	0.017	-2.17	DJ-1 protein / protease
NG2_7123_40297	VIT_14s0066g00920	GSVIVT01032436001	AT5G14580	1.28	0.000	25.41	Polyribonucleotide nucleotidyltransferase
CUST_46538_13026	VIT_10s0003g05150	GSVIVT01021685001		1.28	0.000	7.45	Peptidoglycan-binding LysM
CUST_2517_25211	VIT_00s0945g00010	GSVIVT01002886001		1.28	0.000	12.28	Unknown protein
NG11_51750_10097	VIT_06s0004g03520	GSVIVT01025107001	AT3G45680	1.27	0.000	34.49	Nitrate excretion transporter1
CUST_44470_12411	VIT_11s0103g00050	GSVIVT01010932001		1.27	0.000	4.71	High-affinity K+ transporter 1 (HKT1)
NG2_33577_39132	VIT_07s0005g04390	GSVIVT01028433001	AT1G08590	1.27	0.000	11.71	Clavata1 receptor kinase (CLV1)
CUST_10004_44256	VIT_04s0008g05180	GSVIVT01035826001	AT5G11280	1.27	0.000	15.68	Ankyrin
CUST_46668_51293	VIT_19s0014g04180	GSVIVT01014496001		1.27	0.000	13.22	Curculin (mannose-binding) lectin
CUST_11030_920	VIT_19s0135g00030	GSVIVT01000477001	AT1G63140	1.27	0.000	17.23	Caffeate 3-O-methyltransferase 1
CUST_2703_47762	VIT_07s0289g00080	GSVIVT01005737001		1.27	0.000	7.43	UDP-glucose:salicylic acid glucosyltransferase
CUST_47073_22155	VIT_15s0048g00070	GSVIVT01027707001		1.26	0.000	7.10	No hit
CUST_24825_46464	VIT_13s0064g01660	GSVIVT01032014001	AT2G44480	1.26	0.001	1.83	Prunasin hydrolase isoform PHA precursor
NG2_28802_1204	VIT_15s0024g01230	GSVIVT01019263001		1.26	0.000	12.81	No hit
CUST_18223_1475	VIT_03s0063g02100	GSVIVT01031917001		1.26	0.000	9.32	Dolichyl-diphosphooligosaccharide-protein glycosyltransferase 48kDa
CUST_35274_51611	VIT_16s0050g00890	GSVIVT01028886001		1.26	0.000	2.73	No hit
CUST_44025_14400	VIT_17s0000g07420	GSVIVT01007852001	AT3G48080	1.26	0.000	3.36	EDS1 (Enhanced disease susceptibility 1)
CUST_25013_50653	VIT_11s0052g00420	GSVIVT01029269001		1.26	0.000	2.22	Allyl alcohol dehydrogenase
NG2_45617_17161	VIT_04s0008g02030	GSVIVT01035482001	AT2G26310	1.26	0.000	21.41	Unknown protein
CUST_6533_40158	VIT_02s0012g01610	GSVIVT01013131001		1.26	0.000	9.74	Beta-1,3-glucanase precursor
CUST_37000_7168	VIT_11s0065g00720	GSVIVT01032297001		1.26	0.000	5.32	Serine carboxypeptidase S10
CUST_41768_9601	VIT_08s0007g02820	GSVIVT01033901001	AT5G06240	1.26	0.000	13.04	Unknown protein
CUST_19922_27118	VIT_13s0019g02520	GSVIVT01016453001		1.25	0.001	0.91	Subtilisin protease C1
CUST_24177_18817	VIT_03s0063g00560	GSVIVT01031754001		1.25	0.000	6.57	Fw2.2 ORFX
CUST_15969_45703	VIT_08s0007g07100	GSVIVT01033433001	AT3G11980	1.25	0.000	2.10	Male sterility 2
CUST_6447_34245	VIT_05s0020g02260	GSVIVT01017845001		1.25	0.000	13.45	Sugar transporter ERD6-like 16
CUST_6147_1847	VIT_05s0102g00030	GSVIVT01010727001		1.25	0.000	15.88	Ankyrin repeat protein family
NG2_48329_401	VIT_05s0049g00470	GSVIVT01027767001	AT5G43430	1.25	0.000	7.64	Electron transfer flavoprotein beta-subunit
CUST_21728_47527	VIT_02s0012g01070	GSVIVT01013179001		1.25	0.000	8.91	No hit
CUST_18371_25397	VIT_14s0066g02530	GSVIVT01032597001	AT5G39940	1.25	0.000	7.35	Fumarate reductase/succinate dehydrogenase flavoprotein
CUST_20427_50549	VIT_09s0002g05930	GSVIVT01017233001	AT1G80240	1.25	0.005	-0.72	Unknown protein
CUST_44784_1256	VIT_08s0007g04600	GSVIVT01033699001	AT3G53160	1.25	0.000	3.38	UGT73C2 (UDP-glucosyl transferase 73C2)
NG2_33466_21541	VIT_10s0003g02340	GSVIVT01021335001		1.24	0.000	9.33	SRG1 (senescence-related gene 1) oxidoreductase
CUST_34152_28024	VIT_08s0040g02600	GSVIVT01025608001	AT2G39490	1.24	0.000	10.58	F-box protein
CUST_15061_15641	VIT_18s0001g01200	GSVIVT01008767001		1.24	0.000	6.52	No hit
CUST_15463_10712	VIT_13s0019g00490	GSVIVT01016599001	AT5G13660	1.24	0.000	15.37	PHD zinc finger protein
CUST_2045_50216	VIT_05s0020g02920	GSVIVT01017917001	AT5G19260	1.24	0.000	4.87	Unknown protein
CUST_25915_60262	VIT_06s0009g01200	GSVIVT01037488001	AT5G21030	1.24	0.000	13.85	Argonaute
CUST_2499_49933	VIT_08s0007g08420	GSVIVT01033292001		1.24	0.000	7.73	R protein MLA10
CUST_49480_18271	VIT_06s0004g07200	GSVIVT01024662001		1.24	0.000	6.06	Other LOB domain-containing protein ASL5
CUST_34232_7343	VIT_07s0104g00730	GSVIVT01011060001	AT2G48070	1.23	0.000	4.80	Unknown protein
CUST_26861_54547	VIT_04s0008g04040	GSVIVT01035692001		1.23	0.004	-0.61	RD22 [Vitis vinifera]
CUST_38740_38246	VIT_19s0090g00950	GSVIVT01037699001	AT2G03370	1.23	0.000	8.50	Glycosyltransferase
CUST_14597_37896	VIT_05s0049g00660	GSVIVT01027784001		1.23	0.000	2.56	No hit
CUST_49902_36015	VIT_18s0001g03150	GSVIVT01008887001	AT1G44790	1.23	0.000	2.62	Cation transport protein chaC
NG2_4916_54322	VIT_00s0225g00160	GSVIVT01004087001	AT1G10710	1.23	0.000	18.09	Unknown protein
CUST_18289_56797	VIT_06s0061g01450	GSVIVT01031382001		1.23	0.000	10.02	XS domain-containing protein
CUST_14160_7573	VIT_04s0008g06460	GSVIVT01035950001		1.23	0.000	4.31	Beta-glucuronidase
CUST_10997_23896	VIT_09s0002g01280	GSVIVT01016757001		1.23	0.000	8.44	Retrotransposon
CUST_1711_44035	VIT_01s0146g00420	GSVIVT01000959001		1.23	0.000	5.85	No hit
CUST_46052_50284	VIT_00s0494g00010	GSVIVT01007165001	AT2G22840	1.23	0.000	7.03	Growth-regulating factor 1
CUST_40523_58692	VIT_08s0007g04780	GSVIVT01033677001		1.23	0.002	0.41	Aquaporin GAMMA-TIP
CUST_13995_50411	VIT_14s0060g00350	GSVIVT01031327001	AT1G69100	1.22	0.000	5.56	Aspartic protease
CUST_4142_56049	VIT_07s0141g00470	GSVIVT01000732001		1.22	0.000	6.46	RNA polymerase Rpb7 N-terminal domain-containing
CUST_43397_41627	VIT_07s0031g02340	GSVIVT01022321001	AT1G44100	1.22	0.000	5.24	Amino acid permease 2
CUST_22133_15105	VIT_02s0025g01710	GSVIVT01019562001	AT1G64500	1.22	0.035	-2.99	Unknown
CUST_19205_27284	VIT_03s0063g02580	GSVIVT01031969001	AT5G15220	1.22	0.000	13.85	Ribosomal protein L27
CUST_18467_5402	VIT_18s0001g00590	GSVIVT01001221001		1.22	0.000	2.91	CYP78A7
CUST_32062_51805	VIT_11s0016g04940	GSVIVT01015500001	AT3G19360	1.22	0.000	10.88	Zinc finger (CCCH-type) family protein
CUST_15886_34350	VIT_14s0006g01830	GSVIVT01030886001	AT1G66520	1.21	0.001	1.05	Methionyl-tRNA formyltransferase
CUST_32434_1420	VIT_13s0019g04320	GSVIVT01016272001		1.21	0.000	2.57	Homeodomain-leucine zipper protein Revoluta (REV)
CUST_36911_2052	VIT_00s0445g00020	GSVIVT01006944001	AT2G20860	1.21	0.000	14.72	Lipoic acid synthase
CUST_28309_11289	VIT_10s0003g02350	GSVIVT01021337001		1.21	0.000	2.12	SRG1 (senescence-related gene 1) oxidoreductase
CUST_34956_8161	VIT_10s0003g02330	GSVIVT01021334001		1.21	0.001	1.80	SRG1 (senescence-related gene 1) oxidoreductase
CUST_14773_33538	VIT_17s0000g09910	GSVIVT01007572001	AT3G48420	1.21	0.000	7.54	Haloacid dehalogenase hydrolase
CUST_3281_24626	VIT_08s0007g06460	GSVIVT01033501001	AT5G03260	1.21	0.000	6.36	Laccase (diphenol oxidase)-like protein
CUST_32224_16796	VIT_01s0137g00540	GSVIVT01000564001	AT1G13100	1.21	0.000	8.29	CYP71E1
CUST_30687_14515	VIT_13s0019g02140	GSVIVT01016491001	AT5G06060	1.21	0.000	13.07	Tropinone reductase
NG2_12178_30422	VIT_01s0026g00520	GSVIVT01020190001	AT3G28130	1.20	0.000	8.97	Nodulin MtN21 family
NG2_40719_25800	VIT_05s0020g00910	GSVIVT01017697001		1.20	0.000	7.10	F-box family protein
NG2_36411_1124	VIT_01s0011g01200	GSVIVT01012149001	AT1G66370	1.20	0.000	19.43	Myb family transcription factor
CUST_40435_32990	VIT_11s0016g04320	GSVIVT01015431001	AT5G19470	1.20	0.000	16.28	Nudix hydrolase 20
CUST_46516_20794	VIT_14s0036g00700	GSVIVT01023502001	AT1G10095	1.20	0.000	10.67	Protein prenyltransferase alpha subunit
CUST_15716_40770	VIT_17s0000g04460	GSVIVT01008204001	AT1G18530	1.20	0.001	1.23	Calmodulin
CUST_27962_2689	VIT_05s0077g02220	GSVIVT01035134001		1.20	0.000	2.05	No hit
CUST_16322_30798	VIT_07s0005g00010	GSVIVT01027958001	AT4G02520	1.20	0.000	5.29	Glutathione S-transferase 8 GSTF8
CUST_50605_46487	VIT_05s0077g00500	GSVIVT01034943001	AT3G06490	1.20	0.000	6.52	Myb domain protein 108
CUST_39044_52947	VIT_19s0014g04860	GSVIVT01014564001	AT2G19680	1.20	0.000	4.94	ATP synthase g subunit , Mitochondrial
CUST_46698_21279	VIT_09s0018g00620	GSVIVT01015991001	AT1G80920	1.20	0.004	-0.52	Co-chaperone-curved DNA binding protein A
CUST_26866_1866	VIT_07s0104g01700	GSVIVT01010952001		1.20	0.000	9.75	Cell cycle protein WEE1
CUST_47216_29668	VIT_01s0011g06510	GSVIVT01011577001	AT1G59960	1.20	0.000	7.98	Galacturonic acid reductase [Vitis vinifera]
NG2_33434_25306	VIT_01s0011g03380	GSVIVT01011909001	AT3G25860	1.20	0.000	18.81	Dihydrolipoamide S-acetyltransferase (LTA2)
CUST_52411_46858	VIT_07s0205g00170	GSVIVT01003699001		1.20	0.001	1.64	Basic helix-loop-helix (bHLH) family
CUST_37925_62556	VIT_15s0048g01740	GSVIVT01027535001	AT2G45480	1.20	0.000	13.53	Growth-regulating factor 9
CUST_23001_6226	VIT_00s0184g00120	GSVIVT01003262001		1.20	0.003	-0.11	R protein L6
NG2_36085_14149	VIT_10s0092g00570	GSVIVT01037993001		1.20	0.000	7.58	Leucine-rich repeat family
NG2_6982_33494	VIT_03s0063g00940	GSVIVT01031789001	AT3G19100	1.19	0.000	12.65	CRK (CDPK-related kinase)
CUST_16600_19642	VIT_04s0008g05350	GSVIVT01035846001		1.19	0.008	-1.25	Serine hydrolase [Vitis vinifera]
CUST_37958_726	VIT_17s0000g09830	GSVIVT01007579001	AT1G60230	1.19	0.000	2.97	Radical SAM domain-containing
CUST_51723_20918	VIT_19s0014g00300	GSVIVT01014092001	AT1G78580	1.19	0.000	12.91	Alpha,alpha-trehalose-phosphate synthase
CUST_52190_53947	VIT_18s0089g00600	GSVIVT01037162001		1.18	0.000	6.06	R protein L6
CUST_859_40667	VIT_01s0011g04980	GSVIVT01011744001	AT1G23090	1.18	0.000	7.38	Sulfate transporter 91
CUST_8114_39664	VIT_05s0020g02400	GSVIVT01017859001	AT4G15475	1.18	0.000	12.62	F-box protein (FBL4)
CUST_26838_1801	VIT_08s0007g01680	GSVIVT01034024001	AT2G38010	1.18	0.000	3.81	Ceramidase
CUST_6329_20733	VIT_11s0118g00170	GSVIVT01012820001	AT5G33290	1.18	0.000	4.58	Exostosin-like
CUST_9481_18517	VIT_01s0010g03390	GSVIVT01010452001	AT1G67420	1.18	0.000	5.50	Gag-pol polyprotein
CUST_1930_19901	VIT_10s0116g01380	GSVIVT01001747001	AT1G44100	1.18	0.000	5.61	Amino acid permease 2
CUST_51196_29346	VIT_14s0066g01730	GSVIVT01032523001	AT3G28180	1.18	0.002	0.51	Cellulose synthase CSLC04
CUST_7992_21529	VIT_05s0102g00920	GSVIVT01010810001		1.18	0.000	9.40	Unknown protein
CUST_27984_52870	VIT_06s0004g00590	GSVIVT01025449001	AT2G35990	1.18	0.000	3.64	Lysine decarboxylase
CUST_12861_6831	VIT_14s0108g00160	GSVIVT01011361001		1.18	0.001	1.07	Pyrrolo-quinoline quinone
CUST_49135_21631	VIT_15s0021g00910	GSVIVT01018341001	AT2G44660	1.17	0.000	10.95	Dolichyl pyrophosphate Glc1Man9GlcNAc2 alpha-1,3-glucosyltransferase
CUST_6196_14213	VIT_10s0003g01990	GSVIVT01021293001	AT1G29750	1.17	0.005	-0.72	RKF1 (receptor-like kinase in flowers 1)
CUST_26489_48730	VIT_04s0008g01270	GSVIVT01035404001	AT2G26100	1.17	0.000	8.44	Beta-1,3-galactosyltransferase 6
CUST_44290_23947	VIT_12s0057g01070	GSVIVT01030091001		1.17	0.000	2.97	S-adenosyl-L-methionine:salicylic acid carboxyl methyltransferase
CUST_52160_49582	VIT_10s0003g02300	GSVIVT01021331001		1.17	0.002	0.32	SRG1 (senescence-related gene 1) oxidoreductase
CUST_17704_46524	VIT_06s0009g02730	GSVIVT01037333001		1.17	0.000	4.72	Heat shock transcription factor B4
CUST_48785_37227	VIT_00s0261g00040	GSVIVT01005154001		1.17	0.000	5.45	Unknown protein
CUST_25458_17067	VIT_05s0020g03870	GSVIVT01018020001	AT3G22750	1.17	0.000	13.22	MLK/Raf-related protein kinase 1
CUST_18827_51881	VIT_01s0011g01000	GSVIVT01012167001		1.16	0.000	8.59	RPM1 (resistance to p. syringae pv maculicola 1)
CUST_35250_13096	VIT_02s0025g02550	GSVIVT01019651001	AT3G50790	1.16	0.000	2.63	Late embryogenesis abundant protein
CUST_19021_32413	VIT_08s0040g00960	GSVIVT01025780001	AT5G06570	1.16	0.000	4.19	CXE carboxylesterase
CUST_25912_31793	VIT_18s0001g01130	GSVIVT01008762001	AT1G20190	1.16	0.001	1.26	Alpha-expansin 1 precursor
CUST_15399_29995	VIT_01s0137g00700	GSVIVT01000548001		1.16	0.000	9.70	Lipase GDSL
CUST_52431_30652	VIT_05s0020g00170	GSVIVT01017617001	AT5G49930	1.16	0.000	4.85	Zinc knuckle
NG2_48030_20072	VIT_16s0050g00200	GSVIVT01028966001		1.16	0.000	15.43	HcrVf3 protein
CUST_2476_10316	VIT_01s0010g02810	GSVIVT01010364001	AT5G43230	1.16	0.000	12.74	Unknown protein
CUST_49866_47379	VIT_15s0046g03410	GSVIVT01026844001	AT4G00590	1.16	0.000	7.90	L-asparaginase
CUST_23840_15261	VIT_16s0039g02600	GSVIVT01024459001	AT1G69100	1.16	0.000	5.19	Aspartyl protease
CUST_39244_46213	VIT_14s0083g00840	GSVIVT01036524001		1.15	0.000	3.23	Lipase GDSL 7
CUST_25020_24653	VIT_15s0021g01320	GSVIVT01018298001	AT1G02145	1.15	0.000	9.41	Alpha-1,6-mannosyltransferase
CUST_47117_22854	VIT_13s0084g00530	GSVIVT01036633001	AT5G35550	1.15	0.000	9.71	Myb domain protein 12
CUST_1419_39355	VIT_14s0108g00370	GSVIVT01011376001		1.15	0.000	5.26	Leucine-rich repeat receptor-like protein kinase 1
CUST_22843_36824	VIT_02s0154g00090	GSVIVT01001272001	AT1G12240	1.15	0.000	3.12	Vacuolar invertase 2, GIN2
CUST_33151_35138	VIT_19s0090g00420	GSVIVT01037653001	AT5G54940	1.15	0.000	3.09	Translation initiation factor eIF-1
CUST_15837_61026	VIT_01s0026g02390	GSVIVT01019988001		1.15	0.000	2.91	Glutathione S-transferase 10 GSTU10
CUST_3190_51163	VIT_12s0059g02150	GSVIVT01030588001	AT2G05710	1.15	0.000	8.82	Aconitate hydratase, cytoplasmic
CUST_25338_48249	VIT_15s0021g01280	GSVIVT01018304001	AT5G61650	1.15	0.000	5.40	Cyclin-U4-1 (CycU4;1) CYCP4;1
CUST_20518_44735	VIT_15s0045g01490	GSVIVT01026803001		1.14	0.000	5.23	Isoflavone methyltransferase/Orcinol O-methyltransferase 2 oomt2
NG2_11967_47791	VIT_14s0060g01470	GSVIVT01031210001	AT5G26920	1.14	0.000	8.66	Calmodulin-binding protein
CUST_6578_43058	VIT_01s0010g00960	GSVIVT01010156001		1.14	0.000	7.81	Peroxidase 48 (Atperox P48)
CUST_19851_62592	VIT_05s0077g01930	GSVIVT01035106001	AT5G49190	1.14	0.000	5.39	Sucrose synthase
CUST_3188_27951	VIT_13s0067g03450	GSVIVT01013499001		1.14	0.000	2.97	ARR9 typeA
CUST_2326_345	VIT_09s0002g05590	GSVIVT01017204001		1.14	0.009	-1.39	ABC transporter g family pleiotropic drug resistance 12 PDR12
NG2_33662_3284	VIT_16s0013g00320	GSVIVT01013855001		1.14	0.000	4.62	No hit
CUST_27677_6811	VIT_19s0027g01590	GSVIVT01020290001	AT1G12210	1.14	0.000	4.81	R protein MLA10
CUST_19959_23713	VIT_04s0069g00980	GSVIVT01033195001	AT5G64810	1.14	0.000	3.45	WRKY DNA-binding protein 51
NG2_28695_23522	VIT_06s0004g02730	GSVIVT01025200001	AT1G08030	1.13	0.000	15.18	Unknown protein
CUST_14238_48619	VIT_10s0003g02400	GSVIVT01021349001		1.13	0.001	1.04	SRG1 (senescence-related gene 1) oxidoreductase
CUST_17301_26236	VIT_01s0010g00950	GSVIVT01010154001	AT3G25585	1.13	0.000	4.51	Aminoalcoholphosphotransferase (AAPT1)
CUST_24413_12640	VIT_01s0026g02360	GSVIVT01019993001	AT1G26870	1.13	0.000	6.65	NAC domain-containing protein 9
CUST_1052_20919	VIT_11s0016g03220	GSVIVT01015313001	AT2G19910	1.13	0.000	8.02	RNA-directed RNA polymerase
CUST_18951_56250	VIT_06s0061g01200	GSVIVT01031409001		1.13	0.001	1.14	No hit
CUST_16271_2730	VIT_09s0070g00860	GSVIVT01034310001		1.13	0.000	8.46	No hit
CUST_3836_1675	VIT_05s0062g01110	GSVIVT01031662001	AT1G10830	1.13	0.004	-0.57	Sodium symporter
CUST_8415_31106	VIT_16s0100g00700	GSVIVT01010598001	AT5G62040	1.13	0.000	2.01	TFL1 (Terminal flower 1)
NG2_45615_53848	VIT_08s0007g02150	GSVIVT01033973001	AT3G09010	1.13	0.000	4.10	Receptor ser/thr protein kinase
CUST_7867_8310	VIT_14s0219g00210	GSVIVT01003981001	AT5G40630	1.13	0.000	6.76	Ubiquitin family
CUST_45111_27067	VIT_13s0158g00430	GSVIVT01001471001	AT3G14460	1.13	0.000	9.53	R protein MLA10
CUST_3880_21324	VIT_18s0001g12010	GSVIVT01009655001		1.13	0.000	5.94	RUB1 conjugating enzyme
CUST_35276_43092	VIT_14s0128g00500	GSVIVT01000054001		1.13	0.000	7.36	No hit
NG2_33523_30732	VIT_06s0061g00840	GSVIVT01031451001	AT2G27980	1.12	0.000	18.77	PHD finger transcription factor
CUST_52018_18754	VIT_01s0011g04270	GSVIVT01011816001		1.12	0.000	3.95	Receptor kinase homolog LRK10
CUST_586_28907	VIT_03s0091g00680	GSVIVT01037852001	AT2G14820	1.12	0.000	3.81	NPY2 (naked pins in yuc mutants 2)
CUST_26463_19422	VIT_08s0007g02060	GSVIVT01033983001		1.12	0.000	3.11	No hit
CUST_2119_12015	VIT_03s0091g00820	GSVIVT01037840001	AT3G19630	1.12	0.000	8.55	Radical SAM domain-containing protein
CUST_34348_6889	VIT_02s0025g01290	GSVIVT01019512001	AT5G41850	1.12	0.000	9.03	Esterase
CUST_15905_51500	VIT_18s0166g00070	GSVIVT01001658001		1.12	0.000	2.50	No hit
CUST_17261_47824	VIT_06s0009g02540	GSVIVT01037355001	AT5G12240	1.12	0.000	10.46	Unknown protein
CUST_49897_7797	VIT_07s0197g00230	GSVIVT01003570001	AT5G66900	1.12	0.000	9.40	Disease resistance protein (CC-NBS-LRR class)
CUST_22185_13585	VIT_06s0004g03010	GSVIVT01025171001	AT5G60520	1.12	0.000	4.28	Late embryogenesis abundant
CUST_7886_10939	VIT_14s0068g01190	GSVIVT01032996001	AT3G02020	1.12	0.000	3.20	Aspartate kinase
CUST_19964_50382	VIT_16s0050g00380	GSVIVT01028941001	AT5G23860	1.12	0.000	11.71	Tubulin beta-1
CUST_42280_4130	VIT_12s0055g01010	GSVIVT01029774001	AT5G39580	1.12	0.001	0.75	Peroxidase
CUST_1336_33110	VIT_01s0010g02450	GSVIVT01010327001	AT3G48140	1.12	0.002	0.34	B12D
NG2_48145_30119	VIT_06s0009g03190	GSVIVT01037291001	AT5G12170	1.12	0.000	12.41	Unknown protein
CUST_17363_37842	VIT_05s0020g03670	GSVIVT01018000001	AT3G22550	1.11	0.023	-2.49	MARD1 (mediator of ABA-regulated dormancy 1)
CUST_10630_38301	VIT_05s0020g03970	GSVIVT01018028001	AT4G02700	1.11	0.002	0.31	Sulfate transporter 3.1 (AST12) (AtST1)
CUST_18888_13380	VIT_01s0026g00530	GSVIVT01020189001	AT3G28100	1.11	0.000	6.40	Nodulin MtN21 family
CUST_43468_2200	VIT_19s0027g01500	GSVIVT01020305001		1.11	0.002	0.19	No hit
CUST_15234_12847	VIT_04s0023g00850	GSVIVT01019058001	AT4G23620	1.11	0.000	8.41	Ribosomal protein L25
NG11_25530_14040	VIT_04s0008g03580	GSVIVT01035643001	AT1G22550	1.11	0.000	47.44	Proton-dependent oligopeptide transport (POT) family protein
CUST_22724_21016	VIT_05s0062g01100	GSVIVT01031661001		1.11	0.001	0.95	Leucin-rich repeat protein kinase
CUST_23977_35543	VIT_01s0026g01120	GSVIVT01020123001	AT1G27170	1.11	0.000	12.24	R protein L6
CUST_20656_50777	VIT_16s0013g00630	GSVIVT01013879001	AT2G44740	1.11	0.007	-1.10	Cyclin-U4-1 (CycU4;1) CYCP4;1
CUST_24225_41243	VIT_07s0141g00290	GSVIVT01000721001	AT3G04730	1.11	0.000	3.98	IAA16
CUST_13072_54551	VIT_03s0038g02100	GSVIVT01024058001	AT2G21070	1.11	0.000	11.28	SAM-dependent methyltransferase
CUST_1072_58449	VIT_05s0051g00340	GSVIVT01029025001	AT2G33210	1.11	0.000	5.96	Chaperonin GroEL
CUST_13502_11129	VIT_05s0029g00720	GSVIVT01020988001	AT2G31740	1.11	0.000	11.35	Spermine/spermidine synthase
CUST_43191_35899	VIT_05s0020g02640	GSVIVT01017886001	AT5G19050	1.11	0.000	6.72	Unknown protein
CUST_26969_19338	VIT_19s0090g01280	GSVIVT01037733001	AT3G20270	1.11	0.000	2.29	Lipid-binding serum glycoprotein family protein
CUST_28594_62001	VIT_07s0031g00280	GSVIVT01022091001	AT3G50290	1.11	0.000	4.98	Anthranilate N-hydroxycinnamoyl/benzoyltransferase
CUST_5801_60275	VIT_06s0009g03680	GSVIVT01037247001		1.10	0.000	9.25	F-box family protein
CUST_37526_56310	VIT_01s0010g00850	GSVIVT01010141001		1.10	0.005	-0.69	Menaquinone biosynthesis protein
NG2_12466_29935	VIT_10s0003g02390	GSVIVT01021346001		1.10	0.000	4.58	SRG1 (senescence-related gene 1) oxidoreductase
CUST_35082_16914	VIT_15s0046g02220	GSVIVT01026962001	AT3G61510	1.10	0.000	3.20	ACC synthase
CUST_10756_2557	VIT_15s0046g01730	GSVIVT01027011001		1.10	0.006	-1.04	No hit
NG2_48292_34254	VIT_09s0002g00620	GSVIVT01016696001	AT1G72440	1.10	0.000	19.18	Embryo sac development arrest 25
CUST_18006_16152	VIT_04s0008g02670	GSVIVT01035548001	AT5G24850	1.10	0.000	2.68	Cryptochrome DASH
CUST_10355_12112	VIT_03s0063g00300	GSVIVT01031729001	AT4G34020	1.10	0.000	7.19	4-methyl-5-thiazole monophosphate biosynthesis protein
CUST_38837_25803	VIT_12s0142g00780	GSVIVT01038765001		1.10	0.001	1.46	Leucine-rich repeat transmembrane protein kinase
NG2_48426_41155	VIT_19s0014g00560	GSVIVT01014123001	AT5G16890	1.10	0.000	18.22	Exostosin
CUST_30910_5070	VIT_08s0007g08590	GSVIVT01033271001	AT2G41720	1.09	0.000	10.69	Pentatricopeptide (PPR) repeat-containing protein
CUST_29244_7630	VIT_10s0003g01960	GSVIVT01021289001		1.09	0.004	-0.52	RKF1 (receptor-like kinase in flowers 1)
CUST_46913_59658	VIT_18s0001g00160	GSVIVT01008683001	AT1G76240	1.09	0.000	3.41	Unknown protein
CUST_45812_1495	VIT_18s0001g08110	GSVIVT01009241001	AT2G31250	1.09	0.000	11.49	Glutamyl-tRNA reductase, chloroplast precursor
CUST_21843_52849	VIT_13s0175g00190	GSVIVT01001949001		1.09	0.000	8.90	V-type H+-transporting ATPase subunit I
CUST_2768_7864	VIT_11s0016g02540	GSVIVT01015237001	AT4G29490	1.09	0.000	9.18	Xaa-Pro dipeptidase
CUST_39192_11590	VIT_01s0011g05500	GSVIVT01011682001	AT2G01630	1.08	0.000	10.13	Beta-1,3-glucanase
CUST_25575_9137	VIT_12s0059g02320	GSVIVT01030606001	AT3G21710	1.08	0.001	1.09	Unknown protein
CUST_51361_60383	VIT_19s0014g05310	GSVIVT01014612001	AT3G44340	1.08	0.000	5.85	Sec23/sec24 transport
NG2_48701_14277	VIT_18s0001g07700	GSVIVT01009192001	AT4G24480	1.08	0.000	14.50	Ethylene-inducible CTR1
NG2_5130_3445	VIT_19s0014g03800	GSVIVT01014452001	AT3G06000	1.08	0.000	6.93	RANGAP2 (RAN GTPASE activating protein 2)
NG2_12303_23616	VIT_03s0063g00370	GSVIVT01031737001	AT2G15620	1.08	0.001	0.58	Nitrite reductase
CUST_51481_37785	VIT_14s0066g00490	GSVIVT01032403001	AT5G40480	1.08	0.000	14.12	Nuclear pore complex protein Nup210
CUST_23297_29235	VIT_15s0021g00220	GSVIVT01018403001	AT3G60970	1.08	0.000	3.21	ABC transporter C member 15
NG2_12127_50665	VIT_16s0039g00230	GSVIVT01024236001		1.08	0.000	10.78	RKL1 (Receptor-like kinase 1)
CUST_51606_57375	VIT_16s0098g00200	GSVIVT01038720001		1.08	0.000	8.05	Receptor serine/threonine kinase PR5K
NG2_11994_39681	VIT_06s0080g00410	GSVIVT01036127001	AT5G10000	1.08	0.000	29.36	ferredoxin
CUST_26102_39850	VIT_00s1608g00010	GSVIVT01005337001		1.08	0.004	-0.54	Ubiquitin-specific protease 23 (UBP23)
CUST_46046_19308	VIT_01s0010g02150	GSVIVT01010291001	AT1G14590	1.08	0.000	10.20	Calcium-dependent protein kinase-related
CUST_42626_53269	VIT_15s0046g02030	GSVIVT01026982001	AT4G01330	1.08	0.000	3.02	Protein kinase
CUST_40888_4609	VIT_00s0220g00110	GSVIVT01004003001	AT5G16290	1.08	0.000	9.72	Acetolactate synthase small subunit
CUST_19262_26869	VIT_18s0001g05810	GSVIVT01036385001	AT1G22840	1.07	0.000	5.75	Cytochrome c
NG2_12582_37187	VIT_13s0047g00020	GSVIVT01027393001	AT5G13740	1.07	0.000	14.12	ZIF1 (zinc induced facilitator 1); carbohydrate transporter
CUST_29176_42382	VIT_12s0134g00100	GSVIVT01000411001		1.07	0.000	6.79	Ribosomal protein L8 (RPL8C) 60S
CUST_37796_7665	VIT_00s2643g00010	GSVIVT01006506001		1.07	0.000	2.64	Protein kinase
NG2_48324_16224	VIT_04s0023g01960	GSVIVT01018939001		1.07	0.000	4.96	Laccase (diphenol oxidase)-like protein
CUST_19927_6624	VIT_11s0016g02910	GSVIVT01015277001	AT4G29260	1.07	0.000	9.66	Acid phosphatase class B
CUST_42110_10428	VIT_15s0046g02000	GSVIVT01026985001	AT3G61490	1.07	0.000	3.55	Polygalacturonase GH28
CUST_41291_17906	VIT_07s0104g00090	GSVIVT01011123001	AT4G09820	1.07	0.000	7.85	Transparent testa 8 TT8
CUST_3162_44384	VIT_12s0028g03260	GSVIVT01020585001	AT5G36160	1.07	0.004	-0.44	Rooty/superroot1
CUST_39046_7787	VIT_18s0089g01020	GSVIVT01037123001		1.07	0.000	5.24	Ethylene-responsive transcription factor
NG2_36104_56963	VIT_13s0067g02060	GSVIVT01032737001	AT3G56130	1.07	0.000	29.90	Biotin/lipoyl attachment domain-containing protein
NG2_36396_26764	VIT_13s0019g02390	GSVIVT01016464001	AT5G05980	1.07	0.000	15.39	Dihydrofolate synthetase
CUST_42646_30132	VIT_14s0030g00840	GSVIVT01021958001		1.06	0.000	5.34	R protein disease resistance protein
CUST_32332_58553	VIT_00s0480g00010	GSVIVT01007118001	AT1G11070	1.06	0.000	4.24	Hydroxyproline-rich glycoprotein family protein
CUST_44114_7209	VIT_07s0031g01480	GSVIVT01022216001	AT5G64910	1.06	0.000	6.13	ATP/GTP binding protein
CUST_47588_61124	VIT_11s0052g01580	GSVIVT01029129001		1.06	0.000	2.79	UDP-glucose:anthocyanidin 3-O-glucosyltransferase
CUST_25045_21679	VIT_13s0064g01640	GSVIVT01032015001	AT2G44480	1.06	0.005	-0.69	Beta-primeverosidase
CUST_23547_37070	VIT_19s0015g02730	GSVIVT01014963001		1.06	0.000	2.29	Glutathione S-transferase 25 GSTU25
CUST_8983_1227	VIT_12s0028g02190	GSVIVT01020704001	AT1G06330	1.06	0.001	1.18	Copper-binding family protein
CUST_8096_24737	VIT_03s0088g00450	GSVIVT01037040001	AT1G50030	1.05	0.027	-2.69	FKBP12-rapamycin complex-associated protein
CUST_29564_60119	VIT_02s0025g00500	GSVIVT01019427001	AT5G41590	1.05	0.000	5.20	Unknown protein
CUST_9068_5969	VIT_12s0028g03430	GSVIVT01020569001	AT1G03760	1.05	0.000	9.46	Prefoldin alpha subunit
CUST_20061_3023	VIT_13s0019g02470	GSVIVT01016457001	AT2G33870	1.05	0.000	3.53	RAB GTPase RABA2B
CUST_32764_15120	VIT_06s0009g01150	GSVIVT01037494001	AT5G21160	1.05	0.000	4.18	La domain-containing protein
CUST_52459_32463	VIT_14s0030g01540	GSVIVT01021872001	AT5G28020	1.05	0.000	4.59	Cysteine synthase
CUST_47148_19183	VIT_09s0002g04780	GSVIVT01017118001	AT3G15990	1.05	0.000	8.46	Sulfate transporter 3.4
CUST_39031_30356	VIT_00s0285g00030	GSVIVT01005693001		1.05	0.000	2.65	ZFWD1 (zinc finger WD40 repeat protein 1)
CUST_31820_19000	VIT_19s0014g01280	GSVIVT01014195001	AT1G78810	1.04	0.000	11.83	Unknown
CUST_23474_7151	VIT_14s0066g01430	GSVIVT01032490001	AT2G23470	1.04	0.000	8.24	Unknown protein
CUST_44978_29240	VIT_01s0026g02370	GSVIVT01019989001		1.04	0.000	1.98	Glutathione S-transferase 10 GSTU10
CUST_1075_27116	VIT_12s0028g03590	GSVIVT01020555001		1.04	0.000	2.49	Unknown protein
CUST_25693_1785	VIT_03s0097g00030	GSVIVT01038464001	AT5G65600	1.04	0.001	1.29	Concanavalin A lectin
CUST_18084_973	VIT_15s0021g01350	GSVIVT01018295001	AT3G21060	1.04	0.000	6.90	Transducin family protein / WD-40 repeat
CUST_50448_20156	VIT_05s0094g00130	GSVIVT01038101001	AT3G59600	1.04	0.000	8.59	DNA-directed RNA polymerase II subunit H
CUST_11469_12488	VIT_08s0040g01890	GSVIVT01025681001	AT3G53420	1.04	0.000	1.85	Aquaporin PIP2;4
CUST_49362_15075	VIT_10s0003g00480	GSVIVT01021135001		1.04	0.000	4.03	Isoflavone methyltransferase/ Orcinol O-methyltransferase 1 oomt1
CUST_25789_36422	VIT_18s0001g09160	GSVIVT01009353001	AT4G37630	1.04	0.000	6.53	Cyclin, N-terminal
CUST_42502_32863	VIT_18s0001g03540	GSVIVT01008917001	AT1G77690	1.04	0.000	5.73	Auxin transporter protein 4
CUST_49052_396	VIT_14s0128g01000	GSVIVT01000100001	AT5G38930	1.04	0.000	4.26	Germin-like protein 3 [Vitis vinifera]
CUST_18296_28877	VIT_08s0007g05480	GSVIVT01033600001		1.04	0.003	-0.23	Kinesin motor protein
CUST_14653_29672	VIT_08s0040g02500	GSVIVT01025616001	AT2G37460	1.04	0.000	4.06	Nodulin MtN21 family
CUST_13012_35542	VIT_10s0003g02360	GSVIVT01021339001		1.04	0.008	-1.29	SRG1 (senescence-related gene 1) oxidoreductase
CUST_239_13856	VIT_08s0056g00740	GSVIVT01029896001	AT5G17910	1.03	0.000	7.77	Unknown protein
CUST_51104_31023	VIT_12s0059g02010	GSVIVT01030573001		1.03	0.000	10.12	Glutamate formiminotransferase
CUST_26536_62195	VIT_18s0001g14340	GSVIVT01009911001		1.03	0.000	7.05	No hit
CUST_26246_49157	VIT_19s0090g01540	GSVIVT01037759001	AT5G55500	1.03	0.000	5.99	Beta-1,2-xylosyltransferase
CUST_25416_772	VIT_01s0011g01020	GSVIVT01012165001		1.03	0.000	7.85	RPM1 (resistance to p. syringae pv maculicola 1)
CUST_31526_217	VIT_12s0059g00590	GSVIVT01030420001		1.03	0.000	4.80	Allergenic protein Pt2L4
CUST_49848_9313	VIT_08s0040g01140	GSVIVT01025760001		1.03	0.002	0.35	Serine carboxypeptidase K10B2.2 precursor
CUST_27143_5276	VIT_14s0066g01280	GSVIVT01032474001	AT3G27960	1.03	0.000	4.32	Kinesin light chain
CUST_9923_36143	VIT_06s0004g03640	GSVIVT01025089001	AT3G45770	1.03	0.000	15.26	Trans-2-enoyl-CoA reductase
CUST_30248_61321	VIT_19s0014g00460	GSVIVT01014107001	AT3G14850	1.03	0.000	4.90	PMR5 (powdery mildew resistant 5)
CUST_49548_61452	VIT_19s0085g00740	GSVIVT01036734001	AT3G12750	1.03	0.000	3.44	ZIP family transporter
CUST_52013_56745	VIT_01s0127g00270	GSVIVT01013784001		1.03	0.000	7.74	Signal recognition particle receptor beta subunit
CUST_38900_12850	VIT_17s0000g10000	GSVIVT01007562001	AT5G63270	1.03	0.000	6.10	Nitrate-responsive NOI protein
CUST_10469_6769	VIT_11s0016g04150	GSVIVT01015412001	AT3G15990	1.03	0.001	0.87	Sulfate transporter 3.4
CUST_4671_46573	VIT_16s0100g00230	GSVIVT01010650001	AT5G51930	1.03	0.000	2.82	Glucose-methanol-choline (GMC) oxidoreductase family protein
CUST_26097_51073	VIT_16s0050g02600	GSVIVT01028707001	AT1G35910	1.03	0.000	6.51	Trehalose-6-phosphate phosphatase
CUST_39952_22829	VIT_13s0019g03430	GSVIVT01016362001	AT2G39980	1.03	0.001	1.62	Anthocyanin 5-aromatic acyltransferase
NG2_6999_23567	VIT_01s0010g03820	GSVIVT01010507001		1.03	0.000	11.06	Receptor kinase TRKa
CUST_35038_60177	VIT_12s0034g00670	GSVIVT01023046001	AT3G54630	1.03	0.003	-0.18	Kinetochore protein
CUST_8433_53229	VIT_13s0019g01380	GSVIVT01016541001	AT2G39530	1.03	0.000	4.45	Integral membrane protein
CUST_35214_54220	VIT_19s0027g00830	GSVIVT01020395001		1.02	0.000	6.69	Disease resistance protein (CC-NBS-LRR class)
CUST_37872_48900	VIT_09s0002g03200	GSVIVT01016955001	AT1G51980	1.02	0.000	5.61	Peptidase alpha subunit, Mitochondrial
CUST_9617_61877	VIT_12s0059g01090	GSVIVT01030477001		1.02	0.000	7.20	Early-responsive to dehydration
CUST_1522_47665	VIT_06s0004g05890	GSVIVT01024820001	AT5G58980	1.02	0.000	7.28	Ceramidase
CUST_41657_21520	VIT_07s0141g00540	GSVIVT01003808001	AT5G48450	1.02	0.000	8.28	Multi-copper oxidase (SKU5)
CUST_15488_55737	VIT_03s0088g00370	GSVIVT01037047001	AT4G33780	1.02	0.000	11.58	Unknown protein
CUST_10484_4638	VIT_05s0077g01980	GSVIVT01035110001	AT5G49170	1.02	0.000	5.23	Unknown protein
CUST_19567_17388	VIT_04s0044g01850	GSVIVT01026433001	AT1G76530	1.02	0.000	7.73	Auxin efflux carrier
CUST_14586_22033	VIT_09s0002g02290	GSVIVT01016865001	AT1G72990	1.02	0.000	5.10	Beta-galactosidase
CUST_27109_26673	VIT_03s0063g00970	GSVIVT01031793001	AT2G15770	1.02	0.000	6.18	Blue (type 1) copper domain
CUST_30388_22814	VIT_14s0068g01900	GSVIVT01033080001	AT5G14130	1.02	0.000	5.03	Peroxidase 50
CUST_15585_33347	VIT_02s0087g00320	GSVIVT01036921001	AT4G19460	1.02	0.000	3.85	Glycosyl transferase family 1 protein
CUST_13485_20750	VIT_07s0031g01200	GSVIVT01022189001	AT5G10070	1.02	0.000	7.11	RNase L inhibitor protein
CUST_13762_8262	VIT_00s2526g00010	GSVIVT01006152001	AT1G65610	1.02	0.000	4.13	Endo-1,4-beta-glucanase korrigan (KOR)
CUST_24981_10374	VIT_05s0020g01540	GSVIVT01017761001	AT5G49020	1.01	0.000	8.47	Protein arginine N-methyltransferase
CUST_24820_8798	VIT_00s0173g00140	GSVIVT01001876001		1.01	0.000	6.10	No hit
NG2_20875_18029	VIT_12s0028g02990	GSVIVT01020616001	AT1G03870	1.01	0.001	0.74	fasciclin arabinogalactan-protein (FLA13)
CUST_50683_57272	VIT_05s0077g00520	GSVIVT01034945001	AT1G47990	1.01	0.001	1.82	Gibberellin 2-oxidase
CUST_24998_5202	VIT_06s0004g01220	GSVIVT01025367001	AT1G51110	1.01	0.000	3.54	PAP/fibrillin family
CUST_43149_33477	VIT_09s0002g02860	GSVIVT01016924001		1.01	0.000	9.98	No hit
CUST_47309_10848	VIT_05s0077g01940	GSVIVT01035107001	AT3G06810	1.01	0.000	12.46	Acyl-CoA dehydrogenase (ibr3)
CUST_24181_49350	VIT_08s0007g04800	GSVIVT01033673001		1.00	0.039	-3.12	Carbonic anhydrase precursor
CUST_27261_60289	VIT_19s0014g03090	GSVIVT01014382001	AT4G27460	1.00	0.004	-0.58	CBS domain-containing protein
NG2_12148_16749	VIT_07s0005g00730	GSVIVT01028041001	AT4G02320	1.00	0.000	2.56	Pectinesterase family
NG2_48362_3449	VIT_14s0036g00070	GSVIVT01023570001		1.00	0.000	5.03	R protein PRF disease resistance protein
CUST_11384_43906	VIT_14s0060g02520	GSVIVT01031104001		1.00	0.000	7.08	Unknown
CUST_17646_2656	VIT_13s0106g00060	GSVIVT01011201001	AT5G04730	1.00	0.003	-0.19	Ankyrin repeat
CUST_35415_10441	VIT_02s0236g00070	GSVIVT01004831001		1.00	0.000	2.51	Unknown
CUST_47090_23639	VIT_06s0009g01530	GSVIVT01037463001	AT3G61210	1.00	0.000	8.76	Embryonic abundant protein
CUST_20153_29190	VIT_14s0128g00540	GSVIVT01000058001	AT5G39190	1.00	0.006	-1.01	Germin-like protein 3 [Vitis vinifera]
CUST_3397_58730	VIT_16s0148g00090	GSVIVT01001014001		1.00	0.004	-0.63	GASA4
CUST_26401_51852	VIT_02s0236g00020	GSVIVT01004823001		1.00	0.041	-3.18	Unknown
CUST_6461_37451	VIT_02s0012g02820	GSVIVT01012980001		1.00	0.000	5.66	Geraniol 10-hydroxylase
CUST_10989_50730	VIT_17s0000g00640	GSVIVT01008612001		0.99	0.002	0.08	No hit
NG2_7225_12522	VIT_19s0015g01120	GSVIVT01014750001	AT5G56040	0.99	0.000	6.62	Clavata-like kinase
NG2_35859_26111	VIT_00s0188g00120	GSVIVT01003370001		0.99	0.000	7.26	Amino acid permease 2
NG2_7370_1539	VIT_09s0018g01840	GSVIVT01016118001		0.99	0.000	5.17	Cation exchanger (CAX2)
CUST_44472_27075	VIT_17s0000g08990	GSVIVT01007679001	AT4G24670	0.99	0.000	8.04	Alliinase
CUST_30196_1712	VIT_01s0127g00850	GSVIVT01013722001	AT1G60390	0.99	0.000	3.21	Polygalacturonase BURP
CUST_41600_38259	VIT_04s0008g04790	GSVIVT01035780001		0.99	0.000	4.88	ABC transporter g family pleiotropic drug resistance 12 PDR12
CUST_10130_30815	VIT_13s0064g01360	GSVIVT01032045001	AT5G48030	0.99	0.000	7.79	DnaJ homolog, subfamily A, member 3
CUST_51045_3567	VIT_11s0016g05360	GSVIVT01015542001	AT3G05630	0.99	0.000	1.89	Phospholipase D alpha 1 precursor (PLD 1) (Choline phosphatase 1)
CUST_16504_36837	VIT_16s0098g00460	GSVIVT01038697001	AT5G24180	0.99	0.000	3.20	Lipase class 3
CUST_8492_28721	VIT_17s0000g10290	GSVIVT01007533001		0.99	0.028	-2.75	No hit
CUST_40601_40609	VIT_16s0100g00240	GSVIVT01010649001	AT5G51930	0.99	0.001	1.28	Mandelonitrile lyase-like protein
CUST_31923_26012	VIT_07s0005g00070	GSVIVT01027968001	AT3G12290	0.99	0.000	2.80	5,10-methylenetetrahydrofolate dehydrogenase-5
CUST_20073_13294	VIT_05s0049g00490	GSVIVT01027770001	AT5G43410	0.99	0.000	2.08	Ethylene response factor ERF14
CUST_24372_51296	VIT_03s0088g01260	GSVIVT01036957001	AT2G14255	0.99	0.000	10.97	TIP growth defective 1
CUST_41750_48611	VIT_14s0108g01420	GSVIVT01011487001	AT5G15410	0.99	0.001	1.25	DEFENSE NO death 1
CUST_49167_5127	VIT_00s0389g00040	GSVIVT01006619001		0.99	0.000	6.44	CYP72A1
CUST_14446_55845	VIT_01s0010g02740	GSVIVT01010358001	AT1G20490	0.99	0.000	5.45	4-coumarate-CoA ligase
CUST_42670_58080	VIT_17s0000g06950	GSVIVT01007911001	AT1G32490	0.99	0.001	1.08	DEAH (Asp-Glu-Ala-His) box polypeptide 16
CUST_29148_26788	VIT_07s0031g01430	GSVIVT01022211001		0.98	0.000	4.11	No hit
NG2_48529_38601	VIT_18s0001g11150	GSVIVT01009565001	AT5G36210	0.98	0.000	17.97	Acyl-peptide hydrolase
CUST_3454_7785	VIT_13s0019g05130	GSVIVT01016189001	AT3G10410	0.98	0.000	8.20	Serine carboxypeptidase III
CUST_17084_57087	VIT_05s0102g00970	GSVIVT01010816001		0.98	0.000	5.98	Unknown protein
CUST_17751_15344	VIT_01s0011g02230	GSVIVT01012037001	AT4G23660	0.98	0.000	7.19	Para-hydroxybenzoate--polyprenyltransferase
CUST_27380_52787	VIT_16s0050g00240	GSVIVT01028961001		0.98	0.000	3.74	UDP-glycosyltransferase 88A4
CUST_44145_6855	VIT_17s0000g01840	GSVIVT01008491001	AT1G24360	0.98	0.000	3.54	3-oxoacyl-[acyl-carrier-protein] reductase, chloroplast
CUST_30067_20260	VIT_04s0023g01520	GSVIVT01018986001	AT5G65650	0.98	0.000	2.64	Unknown protein
CUST_18732_37804	VIT_03s0088g01250	GSVIVT01036958001	AT4G33670	0.98	0.000	8.11	D-threo-aldose 1-dehydrogenase
CUST_1211_7124	VIT_01s0026g01850	GSVIVT01020046001		0.98	0.000	2.85	Pyrrolo-quinoline quinone
CUST_26332_35968	VIT_17s0000g08870	GSVIVT01007693001	AT5G50150	0.98	0.000	7.91	Carboxyl-terminal proteinase
CUST_34250_37076	VIT_14s0036g00100	GSVIVT01023566001		0.98	0.000	3.18	Disease resistance protein (CC-NBS-LRR class)
CUST_34723_32443	VIT_19s0014g04540	GSVIVT01014531001	AT4G27290	0.98	0.001	0.98	S-locus protein kinase
CUST_27636_12520	VIT_02s0033g00520	GSVIVT01022675001		0.98	0.000	3.05	Disease resistance protein (NBS-LRR class)
CUST_24027_19844	VIT_15s0045g00470	GSVIVT01026713001	AT1G28530	0.98	0.001	0.68	Unknown
CUST_34838_39000	VIT_19s0085g00870	GSVIVT01036720001		0.98	0.000	5.99	Succinic semialdehyde dehydrogenase
CUST_27414_7890	VIT_02s0033g00450	GSVIVT01022664001	AT1G66370	0.98	0.000	3.71	Myb VvMYBA3 [Vitis vinifera]
CUST_25592_51229	VIT_17s0000g05620	GSVIVT01008066001	AT3G47980	0.98	0.000	4.23	Integral membrane HPP family protein
CUST_13927_35821	VIT_05s0077g00740	GSVIVT01034969001	AT5G49510	0.98	0.000	10.25	Prefoldin subunit 3
CUST_24854_16501	VIT_14s0006g00300	GSVIVT01030687001		0.97	0.000	3.01	Nudix hydrolase 18
CUST_2848_39085	VIT_11s0016g03640	GSVIVT01015359001	AT4G28950	0.97	0.001	0.94	Rac-like GTP-binding protein ARAC7 (GTPase protein ROP9)
NG2_5501_36971	VIT_03s0038g00700	GSVIVT01024172001	AT4G38950	0.97	0.000	9.42	Kinesin motor protein
CUST_32424_10772	VIT_12s0057g01430	GSVIVT01030135001	AT4G05030	0.97	0.000	2.79	Heavy-metal-associated domain-containing protein
CUST_5978_45112	VIT_19s0085g01210	GSVIVT01036682001	AT1G79580	0.97	0.000	5.00	NAC domain-containing protein 33
CUST_3960_1927	VIT_19s0027g01400	GSVIVT01020314001		0.97	0.002	0.07	R protein PRF disease resistance protein
CUST_43832_58554	VIT_08s0056g01480	GSVIVT01029961001	AT5G17850	0.97	0.004	-0.63	Cation exchanger, CAX7
CUST_9201_24286	VIT_12s0028g01240	GSVIVT01020797001		0.97	0.000	5.95	fanconi anemia, complementation group D2
CUST_6251_36288	VIT_12s0028g02500	GSVIVT01020671001	AT1G06240	0.96	0.000	10.71	Unknown protein
CUST_46739_12794	VIT_18s0001g04910	GSVIVT01008985001	AT4G08620	0.96	0.000	7.57	Sulfate transporter 1.3
CUST_26584_20242	VIT_01s0026g00060	GSVIVT01020238001		0.96	0.000	3.10	No hit
CUST_38772_41012	VIT_16s0013g01960	GSVIVT01014028001	AT5G37630	0.96	0.000	5.77	Chromosome condensation
CUST_14432_21044	VIT_10s0003g02140	GSVIVT01021311001		0.96	0.000	9.40	Unknown protein
CUST_17076_2913	VIT_04s0008g04410	GSVIVT01035736001	AT4G16660	0.96	0.000	4.59	Hypoxia up-regulated 1 HSP70
CUST_49986_49258	VIT_05s0051g00110	GSVIVT01029002001		0.96	0.000	5.21	Glutathione S-transferase 8 GSTU8
NG2_21274_11067	VIT_09s0002g03750	GSVIVT01017011001	AT4G32890	0.96	0.000	12.12	GATA transcription factor 11
CUST_24603_18295	VIT_14s0128g00490	GSVIVT01000053001	AT3G05345	0.96	0.000	4.46	DnaJ homolog, subfamily B, member 5
CUST_31479_53153	VIT_15s0048g00740	GSVIVT01027629001	AT2G45450	0.96	0.000	3.32	No hit
NG2_5052_27008	VIT_02s0025g03220	GSVIVT01019722001	AT1G33240	0.96	0.000	12.91	Trihelix DNA-binding protein (GT2)
CUST_10134_12624	VIT_00s0313g00070	GSVIVT01005934001		0.96	0.001	1.70	MADS-box protein SVP (short vegetative phase)
CUST_2163_62800	VIT_04s0008g01360	GSVIVT01035414001	AT5G26150	0.96	0.000	4.57	Tassel serine threonine kinase 1
CUST_34380_51027	VIT_03s0088g01040	GSVIVT01036983001	AT4G33680	0.96	0.000	8.21	Aminotransferase AGD2
NG2_5435_2549	VIT_07s0005g04800	GSVIVT01028471001	AT5G43890	0.96	0.000	9.29	SUPER1/YUCCA5 (suppressor of ER1)
CUST_42161_52788	VIT_11s0016g02110	GSVIVT01015194001	AT5G56970	0.96	0.005	-0.77	FAD linked oxidase, N-terminal
CUST_41300_8659	VIT_14s0060g01700	GSVIVT01031185001	AT2G47510	0.96	0.000	3.73	fumarase
CUST_17754_24770	VIT_14s0060g02110	GSVIVT01031151001	AT5G27700	0.96	0.000	4.99	Ribosomal protein S21 (RPS21C) 40S
CUST_40462_37795	VIT_13s0067g02380	GSVIVT01032714001	AT2G40470	0.96	0.000	9.51	Lateral organ boundaries Domain 15
CUST_26356_45893	VIT_19s0090g00310	GSVIVT01037639001	AT5G54930	0.95	0.000	11.00	AT hook motif-containing protein
CUST_35127_44943	VIT_17s0000g03180	GSVIVT01008346001	AT3G18230	0.95	0.000	4.30	Octicosapeptide/Phox/Bem1p (PB1) domain-containing protein
CUST_15357_30267	VIT_09s0002g04150	GSVIVT01017054001	AT3G16190	0.95	0.000	5.85	Isochorismatase protein rutB
CUST_9100_60960	VIT_00s0259g00070	GSVIVT01005128001	AT1G51090	0.95	0.000	6.01	Proline-rich family protein
CUST_43769_59037	VIT_13s0019g01830	GSVIVT01000865001	AT5G13460	0.95	0.000	3.00	Calmodulin binding protein
CUST_44564_6319	VIT_19s0015g00740	GSVIVT01014707001	AT5G55860	0.95	0.000	5.16	Prefoldin
CUST_18033_13348	VIT_11s0065g00130	GSVIVT01032230001	AT5G36140	0.95	0.000	6.85	Taxane 10-beta-hydroxylase
CUST_34836_57447	VIT_00s0125g00210	GSVIVT01013621001		0.95	0.001	1.17	Serine/theronine protein kinase 2
CUST_32380_15448	VIT_17s0000g04010	GSVIVT01008254001	AT1G18450	0.95	0.000	6.28	Actin-related protein 4
CUST_50874_6479	VIT_05s0020g04510	GSVIVT01018081001	AT5G28840	0.95	0.000	3.66	GDP-mannose 3,5-epimerase 1
CUST_22011_15947	VIT_07s0005g00560	GSVIVT01028021001	AT1G02830	0.95	0.000	12.63	Ribosomal protein L22 (RPL22C) 60S
CUST_37715_35107	VIT_04s0069g01090	GSVIVT01033204001		0.95	0.000	12.72	No hit
CUST_4280_27497	VIT_08s0040g01470	GSVIVT01025724001	AT2G36970	0.95	0.000	2.71	Cis-zeatin O-beta-D-glucosyltransferase
CUST_30050_27781	VIT_12s0057g01450	GSVIVT01030138001	AT2G04160	0.95	0.001	1.76	Subtilisin protease
CUST_6733_30131	VIT_01s0011g03050	GSVIVT01011949001	AT1G13250	0.95	0.016	-2.08	Unknown protein
CUST_23138_62704	VIT_03s0063g01940	GSVIVT01031898001	AT4G37240	0.95	0.000	5.81	Unknown protein
CUST_52365_15751	VIT_03s0038g02210	GSVIVT01024045001	AT4G38640	0.95	0.000	7.94	Choline transporter
CUST_45474_23900	VIT_17s0000g09570	GSVIVT01007610001	AT2G30750	0.94	0.000	3.99	CYP71A26
CUST_19804_34514	VIT_12s0055g00550	GSVIVT01029712001		0.94	0.000	2.45	CF9
CUST_35282_7225	VIT_04s0210g00190	GSVIVT01003838001	AT4G35640	0.94	0.001	1.79	Serine O-acetyltransferase, cytosolic
CUST_32814_15326	VIT_09s0002g05150	GSVIVT01017158001	AT1G52830	0.94	0.000	2.47	IAA19
CUST_17499_57196	VIT_08s0040g02670	GSVIVT01025601001	AT3G09490	0.94	0.000	7.97	Lumen common protein , Chloroplast
CUST_16638_52078	VIT_07s0031g01750	GSVIVT01022250001	AT3G57940	0.94	0.000	9.40	N-acetyltransferase 10
CUST_28276_32565	VIT_00s0434g00020	GSVIVT01006890001	AT3G51370	0.94	0.000	12.48	Protein phosphatase 2C
CUST_29831_51381	VIT_17s0000g08610	GSVIVT01007724001	AT3G48195	0.94	0.000	10.14	Phox (PX) domain-containing protein
NG2_5493_29401	VIT_00s1764g00020	GSVIVT01005456001	AT1G62950	0.94	0.000	10.46	Leucine-rich repeat transmembrane protein kinase
CUST_13135_51845	VIT_18s0001g04530	GSVIVT01036331001		0.94	0.007	-1.21	(-)-germacrene D synthase
CUST_43983_48614	VIT_12s0055g00090	GSVIVT01029662001	AT2G07671	0.94	0.003	-0.23	F-type H+-transporting ATPase subunit c
CUST_6005_9299	VIT_04s0044g00270	GSVIVT01026621001	AT4G15765	0.94	0.000	3.76	Monooxygenase (MO3)
CUST_52264_38215	VIT_16s0050g00180	GSVIVT01028970001		0.94	0.000	6.33	HcrVf1 protein
CUST_45151_30457	VIT_03s0063g02240	GSVIVT01031929001	AT3G60670	0.94	0.000	2.46	PLATZ transcription factor
CUST_17245_45839	VIT_11s0065g00040	GSVIVT01032218001	AT5G36140	0.94	0.000	3.39	CYP706A12
CUST_34874_2075	VIT_11s0016g01290	GSVIVT01015099001		0.94	0.000	3.01	CYP72A1
CUST_28954_56643	VIT_03s0038g04040	GSVIVT01023859001	AT4G38220	0.94	0.000	6.31	Aminoacylase-1
CUST_10984_42406	VIT_11s0065g00950	GSVIVT01032312001		0.93	0.000	5.71	CBL-interacting protein kinase 23
CUST_30406_33252	VIT_13s0084g00150	GSVIVT01036594001	AT1G74320	0.93	0.000	10.01	Choline kinase
CUST_25440_2626	VIT_08s0056g01590	GSVIVT01029973001		0.93	0.005	-0.75	Ankyrin
NG2_36612_3051	VIT_17s0000g07470	GSVIVT01007847001	AT5G62580	0.93	0.000	9.47	Binding
CUST_20267_60393	VIT_02s0012g02810	GSVIVT01012981001		0.93	0.000	3.05	CYP76C4
CUST_40934_41884	VIT_10s0003g02290	GSVIVT01021330001		0.93	0.010	-1.60	SRG1 (senescence-related gene 1) oxidoreductase
CUST_14669_30056	VIT_04s0008g06530	GSVIVT01035957001	AT2G25050	0.93	0.000	6.12	formin-2
CUST_200_16359	VIT_04s0044g00250	GSVIVT01026624001	AT3G61440	0.93	0.000	6.01	Beta-cyanoalanine synthase 1
CUST_9634_37285	VIT_12s0034g01120	GSVIVT01023005001	AT3G21790	0.93	0.028	-2.74	UDP-glycosyltransferase 71A13
CUST_37564_58001	VIT_03s0038g01270	GSVIVT01024125001	AT4G34790	0.93	0.000	7.97	Auxin responsive SAUR protein
CUST_47276_10916	VIT_03s0038g01300	GSVIVT01024122001	AT4G34790	0.93	0.000	7.85	Auxin-induced SAUR
CUST_39289_59303	VIT_05s0094g01310	GSVIVT01038243001	AT2G43890	0.93	0.000	2.18	Polygalacturonase GH28
CUST_24867_23635	VIT_03s0088g00880	GSVIVT01037002001	AT5G65600	0.93	0.000	2.20	Kinase
CUST_14609_12981	VIT_12s0142g00550	GSVIVT01038751001		0.93	0.001	0.62	R protein L6
CUST_13508_40404	VIT_10s0116g00080	GSVIVT01012615001	AT1G26760	0.93	0.000	5.15	Tetratricopeptide repeat (TPR)-containing SET domain protein
CUST_28204_53135	VIT_18s0001g12210	GSVIVT01009677001	AT1G75130	0.93	0.000	8.19	CYP721A1
CUST_44031_36239	VIT_13s0074g00010	GSVIVT01034664001	AT3G52190	0.93	0.000	3.75	Protein phosphate transporter traffic facilitator 1 (PHF-1)
CUST_51044_24533	VIT_15s0046g01770	GSVIVT01027007001	AT2G46090	0.93	0.000	13.41	D-erythro-sphingosine kinase
CUST_45944_7140	VIT_00s0198g00090	GSVIVT01003580001		0.93	0.000	4.74	CTV.22
CUST_38241_60142	VIT_09s0054g00790	GSVIVT01029555001	AT3G20240	0.92	0.000	6.95	Brittle-1, chloroplast precursor
NG2_7672_27768	VIT_18s0041g01370	GSVIVT01025997001		0.92	0.000	9.23	TIR-NBS-LRR disease resistance
CUST_37698_58888	VIT_07s0104g01810	GSVIVT01010940001	AT3G62760	0.92	0.000	2.17	Glutathione S-transferase 13 GSTF13
CUST_10735_25204	VIT_05s0051g00610	GSVIVT01029051001		0.92	0.000	3.79	No hit
CUST_33955_37477	VIT_18s0122g00170	GSVIVT01012329001		0.92	0.000	2.01	Diphenol oxidase
CUST_21681_36497	VIT_03s0063g00200	GSVIVT01031721001	AT1G49740	0.92	0.000	8.15	Histidinol-phosphatase
CUST_38282_58305	VIT_00s0227g00080	GSVIVT01004118001		0.92	0.005	-0.77	Disease resistance protein
CUST_51231_1806	VIT_04s0044g00070	GSVIVT01026648001	AT3G06540	0.92	0.000	2.81	RAB GDP dissociation inhibitor 1 ATGD1
CUST_18653_39879	VIT_11s0016g05000	GSVIVT01015506001	AT5G20110	0.92	0.001	1.54	Dynein light chain LC8-type
CUST_26026_54936	VIT_03s0038g03120	GSVIVT01023949001	AT1G32480	0.92	0.000	7.81	Isocitrate dehydrogenase subunit 1
CUST_33839_24954	VIT_03s0088g00010	GSVIVT01037080001	AT5G65600	0.92	0.002	0.17	Concanavalin A lectin
NG2_35983_38702	VIT_08s0056g00630	GSVIVT01029880001	AT2G38600	0.92	0.001	0.76	Acid phosphatase
CUST_9604_30584	VIT_11s0016g03030	GSVIVT01015291001	AT3G16490	0.92	0.000	4.49	Calmodulin binding protein
NG2_12108_11240	VIT_00s0273g00040	GSVIVT01005290001		0.92	0.000	17.29	CTV.22
CUST_46141_13300	VIT_18s0001g09270	GSVIVT01009362001		0.92	0.002	0.36	Unknown
NG2_48034_29316	VIT_00s0337g00010	GSVIVT01006246001		0.92	0.000	16.51	Salt tolerance protein 2
CUST_31611_50829	VIT_14s0066g02640	GSVIVT01032608001		0.91	0.000	7.34	No hit
CUST_44700_35207	VIT_05s0020g02630	GSVIVT01017885001	AT5G19040	0.91	0.009	-1.48	Isopentenyltransferase
CUST_12855_45858	VIT_05s0136g00090	GSVIVT01000511001		0.91	0.001	1.56	No hit
CUST_3562_49875	VIT_07s0197g00090	GSVIVT01003555001	AT5G66900	0.91	0.001	1.30	R protein disease resistance protein
CUST_11_25488	VIT_07s0104g00180	GSVIVT01011116001	AT5G19100	0.91	0.002	0.24	Nectarin IV NEC4
NG2_36028_16539	VIT_14s0036g00240	GSVIVT01023557001		0.91	0.000	6.95	CC-NBS-LRR class
CUST_24149_12330	VIT_09s0002g04290	GSVIVT01017067001		0.91	0.000	6.06	Hydroxyphenylpyruvate reductase (HPPR)
NG2_33561_1451	VIT_14s0108g00420	GSVIVT01011380001	AT3G28857	0.91	0.000	6.84	Basic helix-loop-helix (bHLH) family
CUST_16337_31208	VIT_05s0020g00960	GSVIVT01017702001		0.91	0.000	13.24	No hit
CUST_11019_48233	VIT_00s0125g00140	GSVIVT01013612001		0.91	0.004	-0.61	SHR5-receptor-like kinase
CUST_4316_27565	VIT_01s0011g06000	GSVIVT01011629001	AT2G01770	0.91	0.000	11.12	Vacuolar iron transporter 1
CUST_32278_8816	VIT_19s0014g04720	GSVIVT01014548001	AT1G61667	0.91	0.000	4.36	Unknown protein
NG2_47785_2714	VIT_07s0141g00640	GSVIVT01000750001		0.91	0.000	23.41	ProT1 (PROLINE transporter 1)
CUST_20241_17036	VIT_10s0003g05480	GSVIVT01021727001	AT1G30690	0.91	0.000	3.36	SEC14 cytosolic factor
NG2_21238_26751	VIT_12s0028g00630	GSVIVT01020841001	AT1G53580	0.91	0.000	22.08	Hydroxyacylglutathione hydrolase 3
CUST_36790_39750	VIT_14s0081g00200	GSVIVT01036262001		0.91	0.000	10.05	AN3 (ANGUSITFOLIA3)
CUST_19861_60317	VIT_17s0000g08900	GSVIVT01007688001	AT5G63930	0.91	0.001	1.11	LRR receptor-like kinase 2
CUST_22376_40946	VIT_01s0011g03450	GSVIVT01011904001	AT3G45940	0.91	0.000	2.90	Alpha-glucosidase
NG2_21315_20798	VIT_05s0049g01940	GSVIVT01027918001	AT5G48650	0.91	0.000	15.42	Nuclear transport factor 2 (NTF2)
CUST_22173_2134	VIT_14s0030g00850	GSVIVT01021957001		0.91	0.001	1.85	No hit
CUST_31512_47416	VIT_06s0004g05380	GSVIVT01024885001	AT5G06060	0.91	0.000	7.66	Tropinone reductase
CUST_40904_41185	VIT_10s0116g00910	GSVIVT01012662001	AT3G21630	0.91	0.000	4.15	CERK1 (chitin elicitor receptor kinase 1)
CUST_41056_36726	VIT_18s0076g00360	GSVIVT01034904001	AT1G43710	0.91	0.002	0.13	EMB1075 (embryo defective 1075) carboxy-lyase
CUST_8460_47432	VIT_12s0057g00900	GSVIVT01030074001	AT1G55900	0.91	0.000	7.66	Import inner membrane translocase subunit TIM50
CUST_30241_48021	VIT_00s0125g00270	GSVIVT01013628001	AT5G45190	0.90	0.000	5.13	Cyclin-T1-5 (CycT1;5)
NG2_5112_16085	VIT_03s0038g00690	GSVIVT01024173001	AT2G21320	0.90	0.000	3.87	Zinc finger (B-box type)
CUST_32209_30118	VIT_01s0011g04220	GSVIVT01011823001		0.90	0.048	-3.36	Unknown
CUST_27216_26693	VIT_07s0005g00530	GSVIVT01028018001		0.90	0.007	-1.14	NADH glutamate synthase
CUST_25155_8724	VIT_01s0150g00110	GSVIVT01001088001		0.90	0.000	8.88	Unknown protein
CUST_17521_12768	VIT_06s0080g01130	GSVIVT01036056001		0.90	0.001	1.09	No hit
CUST_8183_44727	VIT_14s0066g01270	GSVIVT01032473001	AT3G27950	0.90	0.001	1.26	Alpha-L-fucosidase 2 precursor
CUST_49262_8560	VIT_04s0008g04890	GSVIVT01035791001	AT4G32551	0.90	0.000	5.99	WD-40 repeat protein (LEUNIG)
CUST_24070_60586	VIT_10s0003g04500	GSVIVT01021600001		0.90	0.012	-1.76	Ankyrin
CUST_29917_49496	VIT_05s0077g00210	GSVIVT01034919001		0.90	0.000	3.32	Unknown protein
CUST_22351_41096	VIT_07s0104g00830	GSVIVT01011047001	AT2G48020	0.90	0.000	10.74	Sugar transporter ERD6-like 7
CUST_41411_42125	VIT_14s0030g00870	GSVIVT01021955001		0.90	0.003	-0.28	CC-NBS-LRR class
CUST_42286_42223	VIT_00s1546g00010	GSVIVT01004671001	AT1G78690	0.90	0.000	8.42	Phospholipid/glycerol acyltransferase
CUST_49784_53187	VIT_10s0042g00200	GSVIVT01026149001	AT1G50320	0.90	0.000	4.91	Thioredoxin X
CUST_46714_22120	VIT_06s0004g02690	GSVIVT01025204001	AT5G60700	0.90	0.000	2.72	Glycosyl transferase family 2 protein
CUST_40948_61939	VIT_05s0049g00770	GSVIVT01027790001		0.90	0.000	6.08	No hit
CUST_51892_28226	VIT_00s0194g00120	GSVIVT01003478001		0.90	0.002	0.26	Serine acetyltransferase
CUST_50633_7473	VIT_10s0003g01130	GSVIVT01021200001	AT2G27430	0.89	0.000	2.26	Armadillo/beta-catenin repeat
NG2_35845_34683	VIT_02s0012g00870	GSVIVT01013204001	AT3G54230	0.89	0.001	0.37	RNA-binding protein 10
NG2_12511_38291	VIT_16s0050g02480	GSVIVT01028722001		0.89	0.000	2.76	ABC transporter C member 15
CUST_12905_49446	VIT_03s0091g01180	GSVIVT01037799001		0.89	0.000	5.09	No hit
CUST_8011_20367	VIT_10s0071g01010	GSVIVT01034351001	AT5G08540	0.89	0.000	3.31	Unknown protein
CUST_18470_31820	VIT_12s0028g00450	GSVIVT01020853001	AT4G15010	0.89	0.000	10.01	Carrier protein, Mitochondrial
CUST_18947_58373	VIT_13s0106g00790	GSVIVT01011287001	AT2G38700	0.89	0.000	6.82	Mevalonate diphosphate decarboxylase (MVD1)
CUST_28438_30814	VIT_07s0005g06460	GSVIVT01028654001	AT3G17675	0.89	0.000	3.00	Basic blue protein (Cusacyanin)
CUST_33137_9752	VIT_14s0060g02310	GSVIVT01031130001	AT5G27770	0.89	0.000	4.07	Ribosomal protein L22-2 (RPL22B) 60S
CUST_33082_28679	VIT_09s0018g00250	GSVIVT01015953001	AT1G15970	0.89	0.001	1.50	DNA-3-methyladenine glycosylase I
CUST_24564_27423	VIT_18s0001g00880	GSVIVT01001227001		0.89	0.001	1.15	No hit
CUST_781_29479	VIT_14s0068g01980	GSVIVT01033089001		0.89	0.000	7.55	No hit
CUST_26966_28555	VIT_15s0046g03590	GSVIVT01026830001	AT1G01800	0.89	0.000	3.90	(+)-neomenthol dehydrogenase
NG2_47876_12300	VIT_11s0052g00620	GSVIVT01029244001	AT2G18960	0.89	0.001	0.65	AHA2 (Arabidopsis H(+)-ATPase 2)
NG2_48470_10604	VIT_06s0004g03590	GSVIVT01025100001	AT3G54990	0.89	0.000	7.38	TOE1 (target of eat1 1) related to apetala2 7
NG2_7408_15768	VIT_07s0141g00270	GSVIVT01000720001	AT1G04240	0.89	0.000	3.15	Auxin-induced protein 22D
CUST_44321_34352	VIT_15s0046g01560	GSVIVT01027028001	AT2G46240	0.89	0.038	-3.07	Unknown protein
CUST_43119_44024	VIT_02s0087g00720	GSVIVT01036884001		0.89	0.000	4.89	Receptor protein kinase
NG11_35177_1429	VIT_18s0041g00670	GSVIVT01026058001	AT1G72140	0.89	0.000	22.81	Proton-dependent oligopeptide transport (POT) family protein
CUST_1558_22662	VIT_06s0004g02330	GSVIVT01025246001	AT5G04590	0.89	0.000	4.48	Sulfite reductase
CUST_14087_40361	VIT_08s0056g01120	GSVIVT01029934001	AT5G17700	0.89	0.000	8.94	MATE efflux family protein
CUST_3058_11954	VIT_14s0108g00430	GSVIVT01011381001	AT3G28860	0.89	0.000	3.00	ABC transporter B member 16
CUST_23007_25933	VIT_16s0148g00210	GSVIVT01001021001		0.89	0.000	4.34	Receptor kinase homolog LRK10
NG2_20913_36245	VIT_00s0340g00050	GSVIVT01006265001	AT1G65610	0.89	0.000	8.60	Endo-1,4-beta-glucanase korrigan (KOR)
CUST_11272_23329	VIT_18s0001g13520	GSVIVT01009821001	AT4G39070	0.89	0.000	2.36	Zinc finger (B-box type)
CUST_37924_34435	VIT_01s0127g00050	GSVIVT01013808001		0.89	0.038	-3.09	SOUL heme-binding
CUST_10128_7207	VIT_15s0021g01180	GSVIVT01018312001	AT2G30410	0.88	0.000	5.06	Tubulin-specific chaperone A
CUST_46814_22137	VIT_06s0009g03360	GSVIVT01037276001	AT2G25260	0.88	0.000	4.01	Unknown protein
NG2_7153_16350	VIT_06s0004g01410	GSVIVT01025346001		0.88	0.000	4.15	S-receptor kinase
NG2_40609_2598	VIT_07s0005g00270	GSVIVT01027991001	AT1G02870	0.88	0.000	15.41	Unknown protein
CUST_39464_1246	VIT_14s0219g00270	GSVIVT01003988001	AT1G67770	0.88	0.000	2.94	TEL1 (Terminal EAR1-like 1)
NG2_40653_38171	VIT_11s0052g00110	GSVIVT01029310001	AT4G26020	0.88	0.000	4.82	Unknown
NG2_12681_14210	VIT_15s0024g01010	GSVIVT01019284001	AT5G07360	0.88	0.000	4.71	Amidase
CUST_46090_29501	VIT_17s0000g00480	GSVIVT01008625001	AT3G48820	0.88	0.000	7.02	Sialyltransferase
CUST_49695_60468	VIT_03s0017g00660	GSVIVT01015681001	AT4G36150	0.88	0.036	-3.02	Nematode resistance-like protein
CUST_27340_23075	VIT_13s0064g00800	GSVIVT01032111001		0.88	0.006	-0.88	No hit
CUST_23084_708	VIT_07s0191g00240	GSVIVT01003437001	AT5G65320	0.88	0.004	-0.59	Basic helix-loop-helix (bHLH) family
CUST_39985_17382	VIT_00s0169g00040	GSVIVT01001754001		0.88	0.000	4.84	CTV.22
CUST_47293_16270	VIT_16s0050g01010	GSVIVT01028871001	AT5G52545	0.88	0.003	-0.28	ATP binding protein
CUST_49833_50949	VIT_10s0003g03330	GSVIVT01021452001		0.88	0.000	5.74	Receptor-like serine-threonine protein kinase
CUST_8019_15730	VIT_15s0048g00800	GSVIVT01027623001	AT3G60860	0.88	0.000	6.98	Guanine nucleotide exchange MIN7
CUST_18538_45860	VIT_04s0044g01740	GSVIVT01026444001		0.88	0.002	0.61	3-hydroxy-3-methylglutaryl-coenzyme A reductase 3
CUST_29532_13646	VIT_03s0017g00050	GSVIVT01015612001		0.88	0.000	6.37	No hit
CUST_37977_11564	VIT_08s0007g08380	GSVIVT01033297001	AT5G05170	0.88	0.002	0.37	Cellulose synthase CESA3
CUST_3866_50584	VIT_03s0038g01340	GSVIVT01012539001	AT5G64400	0.88	0.000	11.84	Unknown protein
CUST_3301_54883	VIT_11s0016g03980	GSVIVT01015393001	AT2G17240	0.88	0.000	9.64	Unknown protein
CUST_35444_60918	VIT_12s0034g00950	GSVIVT01023023001	AT3G54630	0.88	0.000	5.49	Kinetochore protein
CUST_42637_46132	VIT_00s0203g00090	GSVIVT01003665001	AT4G05110	0.88	0.000	2.18	Equilibrative nucleoside transporter ENT3
CUST_19935_28410	VIT_03s0063g00620	GSVIVT01031761001	AT3G19184	0.88	0.000	3.60	Transcriptional factor B3
CUST_29611_11419	VIT_08s0007g04540	GSVIVT01033706001	AT2G06960	0.88	0.000	2.51	Oxidoreductase, 2OG-Fe(II) oxygenase
CUST_44957_52159	VIT_00s2634g00010	GSVIVT01006505001	AT4G21400	0.88	0.008	-1.33	Receptor kinase RK20-1
CUST_29583_38499	VIT_06s0004g01020	GSVIVT01025394001	AT1G58170	0.87	0.000	2.07	Dirigent protein
NG2_35816_14904	VIT_17s0000g10270	GSVIVT01007536001		0.87	0.000	19.64	No hit
CUST_16641_31654	VIT_15s0045g00710	GSVIVT01026731001		0.87	0.050	-3.41	R protein disease resistance protein
CUST_10474_17468	VIT_04s0043g00160	GSVIVT01026300001	AT1G66150	0.87	0.001	0.68	Receptor protein kinase
CUST_32534_35418	VIT_12s0034g00390	GSVIVT01023070001	AT3G54630	0.87	0.000	3.08	Kinetochore protein
CUST_30419_23504	VIT_01s0011g01410	GSVIVT01012125001	AT1G31040	0.87	0.003	-0.11	PLATZ transcription factor
CUST_25425_29446	VIT_19s0027g00020	GSVIVT01020511001	AT1G53700	0.87	0.002	0.51	WAG1
CUST_24301_52178	VIT_03s0038g03260	GSVIVT01023932001	AT2G17110	0.87	0.000	2.75	Unknown protein
CUST_50128_15671	VIT_13s0067g03160	GSVIVT01032659001		0.87	0.000	7.32	No hit
NG2_12101_30038	VIT_03s0097g00510	GSVIVT01038513001	AT5G64410	0.87	0.000	7.19	Oligopeptide transporter OPT4
NG2_48601_27129	VIT_09s0096g00390	GSVIVT01038402001		0.87	0.000	4.52	Disease resistance protein (NBS-LRR class)
CUST_40100_3634	VIT_15s0021g02670	GSVIVT01018168001	AT1G65680	0.87	0.026	-2.64	Expansin beta 1 precursor
CUST_17593_28172	VIT_18s0001g01530	GSVIVT01008789001		0.87	0.001	0.72	No hit
CUST_27010_30145	VIT_18s0072g01160	GSVIVT01034470001		0.87	0.000	6.95	Unknown
NG2_5579_43745	VIT_15s0046g00190	GSVIVT01027179001	AT2G46570	0.87	0.000	5.37	Laccase
CUST_50624_46584	VIT_12s0057g01060	GSVIVT01030090001		0.87	0.003	-0.34	Jasmonate O-methyltransferase
CUST_32160_10250	VIT_14s0066g00810	GSVIVT01032425001	AT5G40390	0.86	0.000	8.55	Raffinose synthase
CUST_25467_50112	VIT_00s1739g00010	GSVIVT01005452001		0.86	0.039	-3.13	Unknown
CUST_1334_8983	VIT_08s0040g00930	GSVIVT01025781001	AT5G06150	0.86	0.000	5.91	Cyclin B-type
CUST_29082_48136	VIT_00s0780g00040	GSVIVT01002586001		0.86	0.000	9.69	RGLG2 (ring Domain LIGASE2)
NG2_33286_37624	VIT_01s0026g00170	GSVIVT01020231001	AT1G70330	0.86	0.000	4.51	Equilibrative nucleoside transporter (ENT1)
CUST_23648_11858	VIT_01s0011g02460	GSVIVT01012008001	AT1G26150	0.86	0.000	5.87	Receptor protein kinase PERK1
CUST_2176_33424	VIT_08s0007g02620	GSVIVT01033920001		0.86	0.000	5.45	Ribosomal protein S17 (RPS17A) 40S
CUST_11061_19958	VIT_19s0085g00660	GSVIVT01036745001		0.86	0.000	8.55	No hit
CUST_8816_19448	VIT_10s0003g03550	GSVIVT01021478001		0.86	0.005	-0.85	Lupeol synthase
CUST_13776_7385	VIT_16s0022g01160	GSVIVT01018579001	AT3G06690	0.86	0.000	2.13	Acyl-CoA oxidase ACX3
NG2_5459_34982	VIT_08s0007g08690	GSVIVT01033261001	AT3G57410	0.86	0.000	3.29	Villin-3
CUST_44909_55879	VIT_09s0070g00660	GSVIVT01034289001		0.86	0.000	4.13	No hit
CUST_26788_48413	VIT_07s0095g00780	GSVIVT01038363001	AT5G37630	0.86	0.000	2.63	Condensin complex subunit 3 , related
CUST_28972_25261	VIT_18s0001g06610	GSVIVT01009093001		0.86	0.000	3.68	Plastid-targeted protein 2
CUST_39196_19923	VIT_08s0007g02770	GSVIVT01033907001	AT3G02875	0.86	0.000	4.66	IAA-amino acid hydrolase 1 (ILR1)
CUST_45176_7880	VIT_17s0000g08370	GSVIVT01007754001	AT5G62520	0.86	0.013	-1.87	RCD one 2 (SRO2)
CUST_27584_20059	VIT_04s0069g00970	GSVIVT01033194001	AT2G21900	0.86	0.000	3.16	WRKY DNA-binding protein 51
CUST_1959_61674	VIT_16s0013g01680	GSVIVT01013991001	AT5G61540	0.85	0.000	4.66	L-asparaginase 3 precursor
NG2_6897_10732	VIT_02s0087g00280	GSVIVT01036924001	AT4G19460	0.85	0.000	10.61	Glycosyl transferase family 1 protein
CUST_38745_5102	VIT_03s0063g00980	GSVIVT01031794001	AT2G15770	0.85	0.000	6.58	Blue (type 1) copper domain
CUST_9038_48806	VIT_19s0014g02500	GSVIVT01014318001	AT1G53140	0.85	0.000	5.13	Dynamin family protein
CUST_29762_33708	VIT_02s0012g02830	GSVIVT01012978001	AT3G02100	0.85	0.000	1.93	UDP-glucosyl transferase
CUST_25176_40256	VIT_00s0327g00070	GSVIVT01006059001	AT3G02620	0.85	0.003	-0.09	Acyl-[acyl-carrier-protein] desaturase
CUST_15527_48203	VIT_07s0197g00130	GSVIVT01003562001	AT5G66900	0.85	0.001	0.75	Disease resistance protein (TIR-NBS-LRR class)
CUST_31770_60541	VIT_06s0004g07960	GSVIVT01024574001	AT2G30460	0.85	0.000	2.40	Glucose-6-phosphate/phosphate translocator
CUST_20743_56939	VIT_17s0000g05380	GSVIVT01008092001		0.85	0.000	8.07	Dynein light chain LC8-type
CUST_28219_30690	VIT_12s0034g02160	GSVIVT01022880001	AT4G27640	0.85	0.000	7.17	Importin beta-2
CUST_42283_3858	VIT_13s0106g00080	GSVIVT01011204001	AT5G04730	0.85	0.002	0.09	Ankyrin repeat
CUST_11336_19081	VIT_13s0067g00870	GSVIVT01032820001	AT3G55920	0.85	0.000	10.76	Peptidyl-prolyl cis-trans isomerase ROC7 (rotamase CyP 7)
CUST_10778_125	VIT_08s0007g02470	GSVIVT01033935001	AT3G52500	0.85	0.002	0.13	Aspartyl protease
CUST_30660_55717	VIT_18s0001g04920	GSVIVT01008986001		0.85	0.000	11.14	No hit
NG2_7603_21471	VIT_04s0023g03360	GSVIVT01018782001	AT5G66230	0.85	0.003	-0.77	Unknown protein
CUST_18211_58686	VIT_16s0022g01500	GSVIVT01018547001	AT4G12330	0.85	0.004	-0.41	flavonoid 3',5'-hydroxylase -like protein
CUST_51392_58467	VIT_15s0048g01090	GSVIVT01027594001		0.85	0.000	3.93	SPX (SYG1/Pho81/XPR1) domain-containing protein
CUST_51119_18794	VIT_11s0052g01560	GSVIVT01029132001	AT2G04070	0.85	0.000	6.71	MATE efflux family protein
CUST_4297_8413	VIT_16s0050g01590	GSVIVT01028811001	AT3G16520	0.85	0.000	3.11	UDP-glucose: anthocyanidin 5,3-O-glucosyltransferase
CUST_23351_3941	VIT_02s0025g04910	GSVIVT01019913001		0.85	0.000	3.28	Growth-regulating factor 5
NG2_36573_15272	VIT_09s0002g02670	GSVIVT01016904001	AT3G21300	0.85	0.000	3.36	RNA methyltransferase
CUST_10210_22054	VIT_13s0047g00080	GSVIVT01027385001	AT5G13740	0.85	0.001	1.68	ZIFL1 (Zinc induced facilitator 1)
NG2_21322_23738	VIT_18s0001g07340	GSVIVT01009155001	AT1G09750	0.85	0.000	2.25	Aspartic proteinase nepenthesin-1 precursor
NG2_21103_34297	VIT_17s0000g05870	GSVIVT01008039001	AT3G47800	0.85	0.000	15.92	Aldose 1-epimerase protein
CUST_17961_3573	VIT_07s0005g06180	GSVIVT01028624001		0.85	0.000	4.78	RPM1 (resistance to p. syringae pv maculicola 1)
CUST_10839_50129	VIT_18s0001g04220	GSVIVT01036320001	AT4G20210	0.84	0.023	-2.50	Germacrene-D synthase
CUST_3990_31038	VIT_06s0009g03210	GSVIVT01037289001	AT1G62350	0.84	0.000	9.07	Pentatricopeptide (PPR) repeat-containing protein
CUST_47713_11073	VIT_06s0004g06270	GSVIVT01024775001	AT1G07290	0.84	0.001	1.74	GDP-mannose transporter
CUST_4121_55064	VIT_09s0054g00740	GSVIVT01029558001	AT2G16580	0.84	0.000	2.68	SAUR_C
CUST_4373_27089	VIT_17s0000g02110	GSVIVT01008464001	AT1G18290	0.84	0.000	1.89	Unknown
CUST_8079_9558	VIT_17s0000g05350	GSVIVT01008095001	AT5G13050	0.84	0.000	7.45	5-formyltetrahydrofolate cycloligase
CUST_26088_44888	VIT_09s0002g08470	GSVIVT01017499001	AT5G61510	0.84	0.000	5.06	NADP-dependent oxidoreductase
CUST_2792_51714	VIT_15s0046g00200	GSVIVT01027177001		0.84	0.000	5.89	Unknown protein
CUST_23915_19986	VIT_18s0041g01230	GSVIVT01026014001	AT5G49910	0.84	0.000	8.94	Heat shock protein 70
CUST_34461_39747	VIT_14s0006g00780	GSVIVT01030762001		0.84	0.000	7.69	No hit
CUST_10971_31342	VIT_03s0063g01310	GSVIVT01031833001	AT3G19010	0.84	0.000	1.89	Oxidoreductase, 2OG-Fe(II) oxygenase family
CUST_32964_59535	VIT_18s0001g03640	GSVIVT01008923001		0.84	0.013	-1.81	No hit
NG2_48064_31248	VIT_13s0019g02210	GSVIVT01016483001	AT2G29390	0.84	0.000	4.10	Sterol 4-alpha-methyl-oxidase 1 (SMO1)
CUST_13566_12563	VIT_01s0146g00440	GSVIVT01000961001	AT3G24780	0.84	0.001	1.17	Unknown protein
CUST_17453_25482	VIT_09s0002g00140	GSVIVT01016653001	AT3G14360	0.84	0.000	4.30	Lipase class 3
NG2_16749_15816	VIT_17s0000g03950	GSVIVT01008260001	AT1G49040	0.84	0.000	10.63	SCD1 (Stomatal cytokinesis-defective 1)
CUST_34766_7498	VIT_04s0008g04240	GSVIVT01035716001	AT4G32590	0.84	0.000	5.39	ferredoxin
CUST_50280_11249	VIT_13s0019g02240	GSVIVT01016480001		0.84	0.000	5.91	Ribosomal protein S7 (RPS7B) 40S
CUST_50666_48503	VIT_15s0021g00920	GSVIVT01018340001	AT5G47030	0.84	0.000	8.63	ATP synthase delta' chain, mitochondrial
CUST_13046_60348	VIT_05s0077g01530	GSVIVT01035055001		0.84	0.015	-2.03	Pathogenesis protein 10 [Vitis vinifera]
CUST_17596_9132	VIT_00s0429g00010	GSVIVT01006872001	AT4G21230	0.84	0.014	-1.92	Receptor kinase RK20-1
CUST_38044_56775	VIT_09s0002g00260	GSVIVT01016662001		0.84	0.014	-1.90	Unknown protein
CUST_34340_49336	VIT_16s0022g01540	GSVIVT01018543001	AT4G12330	0.84	0.005	-0.76	Flavonoid 3',5'-hydroxylase
NG2_4865_25150	VIT_04s0043g00560	GSVIVT01026339001	AT1G10750	0.83	0.000	19.03	DD1A protein
CUST_49949_30570	VIT_17s0119g00350	GSVIVT01012942001	AT1G48430	0.83	0.000	4.82	3,4-dihydroxy-2-butanone kinase
CUST_50622_3914	VIT_12s0028g02580	GSVIVT01020660001	AT2G42370	0.83	0.000	10.30	Unknown protein
CUST_39398_4454	VIT_07s0005g02050	GSVIVT01028185001	AT3G62280	0.83	0.000	1.96	Carboxylic ester hydrolase
CUST_16195_1074	VIT_01s0010g02090	GSVIVT01010283001	AT2G02080	0.83	0.000	7.27	Indeterminate(ID)-domain 5
NG2_7660_25895	VIT_08s0007g06180	GSVIVT01033528001		0.83	0.000	3.78	Myb family
NG2_48608_10778	VIT_00s0262g00080	GSVIVT01005163001	AT4G21230	0.83	0.000	1.90	Receptor kinase RK20-1
CUST_4133_52252	VIT_11s0016g00500	GSVIVT01015021001	AT5G20820	0.83	0.000	3.06	Auxin-responsive SAUR37
NG2_20982_29743	VIT_08s0007g00610	GSVIVT01034144001		0.83	0.000	11.94	Unknown
NG2_45638_54602	VIT_11s0016g02560	GSVIVT01015239001	AT4G26200	0.83	0.000	1.29	ACC synthase 2
CUST_27239_60775	VIT_00s0218g00140	GSVIVT01003959001	AT2G22590	0.83	0.000	1.96	Anthocyanidine rhamnosyl-transferase
CUST_42878_39210	VIT_18s0001g06140	GSVIVT01009064001		0.83	0.020	-2.35	Phosphate-induced protein 1
NG2_16665_32478	VIT_08s0040g00540	GSVIVT01025823001	AT2G41010	0.83	0.000	11.03	VQ motif-containing protein
CUST_48922_22718	VIT_00s0322g00020	GSVIVT01006023001	AT4G37680	0.83	0.001	1.20	HHP4 (heptahelical protein 4)
CUST_42322_56013	VIT_05s0049g00220	GSVIVT01027734001	AT5G59540	0.83	0.000	4.62	2-oxoglutarate-dependent dioxygenase
CUST_2789_46730	VIT_03s0063g00210	GSVIVT01031722001	AT3G19300	0.83	0.000	3.06	Receptor protein kinase
CUST_18713_28886	VIT_00s0230g00080	GSVIVT01004735001		0.83	0.000	3.70	Copper-binding family protein
CUST_11169_50701	VIT_08s0032g00110	GSVIVT01022440001		0.83	0.000	6.15	RNA recognition motif (RRM)-containing protein
CUST_42821_18322	VIT_07s0031g02150	GSVIVT01022295001	AT4G35490	0.83	0.000	8.60	Ribosomal protein L11
CUST_15397_45655	VIT_03s0038g04450	GSVIVT01023817001	AT4G34590	0.83	0.000	6.51	Basic leucine-zipper 11 GBF6
CUST_11721_16475	VIT_01s0010g03370	GSVIVT01010449001	AT1G27400	0.83	0.000	11.16	Ribosomal protein L17-2 60S
CUST_32570_57732	VIT_05s0029g01500	GSVIVT01020894001		0.83	0.004	-0.52	Ankyrin repeat protein
CUST_40236_13031	VIT_13s0019g01760	GSVIVT01000863001		0.83	0.000	7.35	No hit
CUST_16637_12561	VIT_01s0010g01390	GSVIVT01010205001	AT1G50280	0.83	0.022	-2.46	Phototropic-responsive NPH3
CUST_30293_52957	VIT_04s0023g02160	GSVIVT01018920001	AT5G66440	0.83	0.001	0.71	Unknown protein
CUST_44728_15600	VIT_02s0109g00350	GSVIVT01011532001	AT2G44210	0.83	0.000	2.63	Carboxyl-terminal proteinase
NG2_5530_16495	VIT_03s0097g00110	GSVIVT01038469001	AT5G65600	0.82	0.002	-0.30	Concanavalin A lectin
CUST_46446_448	VIT_00s1291g00010	GSVIVT01004382001	AT5G65510	0.82	0.011	-1.70	AP2-like AIL6 (AINTEGUMENTA-like 6)
CUST_28402_43107	VIT_12s0057g00280	GSVIVT01030010001		0.82	0.000	2.45	ABC transporter G member 17
CUST_52188_24652	VIT_06s0004g02960	GSVIVT01025176001	AT1G48850	0.82	0.000	5.49	Chorismate synthase 1
CUST_19275_34484	VIT_01s0011g04090	GSVIVT01011838001	AT1G15060	0.82	0.000	8.97	Unknown protein
NG2_12309_31604	VIT_18s0001g12200	GSVIVT01009676001	AT1G75130	0.82	0.000	6.74	CYP721A1
CUST_9368_21711	VIT_00s0227g00180	GSVIVT01004130001	AT5G48370	0.82	0.000	8.11	Acyl-coenzyme A thioesterase 9.
CUST_10389_16058	VIT_12s0055g00830	GSVIVT01029751001	AT3G26410	0.82	0.000	6.31	Methyltransferase
CUST_1432_27279	VIT_14s0006g02030	GSVIVT01030915001		0.82	0.000	1.86	Tetratricopeptide helical
CUST_31424_13206	VIT_14s0068g00260	GSVIVT01032905001	AT3G02110	0.82	0.000	3.06	Serine carboxypeptidase S10
CUST_8500_8289	VIT_05s0020g02200	GSVIVT01017838001	AT5G18870	0.82	0.001	0.94	Inosine-uridine preferring nucleoside hydrolase
CUST_10846_61584	VIT_19s0085g00270	GSVIVT01036785001	AT1G77350	0.82	0.001	1.12	Unknown protein
CUST_26578_58570	VIT_00s0685g00020	GSVIVT01002338001		0.82	0.019	-2.31	No hit
CUST_226_43314	VIT_13s0074g00030	GSVIVT01034665001	AT3G10530	0.82	0.000	2.59	Transducin family protein / WD-40 repeat
CUST_24993_13283	VIT_01s0146g00340	GSVIVT01000948001	AT3G43740	0.82	0.000	5.49	Leucine-rich repeat protein kinase
NG2_48198_12026	VIT_18s0001g11760	GSVIVT01009629001	AT1G47530	0.82	0.000	13.39	MATE efflux family protein
NG2_5469_26091	VIT_05s0020g01820	GSVIVT01017795001	AT4G15630	0.82	0.000	8.84	Integral membrane family protein UPF0497
CUST_15233_14855	VIT_15s0024g01020	GSVIVT01019282001	AT5G07360	0.82	0.002	0.17	Amidase
CUST_39293_17233	VIT_03s0091g00960	GSVIVT01037824001		0.82	0.000	2.55	No hit
CUST_20370_41043	VIT_01s0026g00320	GSVIVT01020208001	AT1G23890	0.82	0.000	4.31	NHL repeat-containing protein
CUST_47248_40338	VIT_09s0054g00970	GSVIVT01029540001	AT2G03070	0.82	0.000	9.18	Unknown protein
CUST_18394_10209	VIT_00s0173g00240	GSVIVT01001885001		0.82	0.002	0.41	No hit
NG2_12287_39304	VIT_01s0011g01500	GSVIVT01012115001		0.82	0.000	5.97	No hit
CUST_11277_41085	VIT_07s0005g00060	GSVIVT01027967001		0.82	0.001	0.80	No hit
CUST_31532_26535	VIT_10s0116g01610	GSVIVT01012709001	AT4G22010	0.82	0.020	-2.34	Monocopper oxidase SKS4 (SKU5 Similar 4)
CUST_11354_14510	VIT_00s0198g00130	GSVIVT01003584001		0.82	0.000	5.31	No hit
CUST_50667_22229	VIT_02s0025g01360	GSVIVT01019519001	AT1G64380	0.81	0.000	2.05	Ethylene-responsive transcription factor related to APETALA2 4
CUST_28600_37604	VIT_03s0091g00040	GSVIVT01037921001	AT4G15500	0.81	0.013	-1.81	Limonoid UDP-glucosyltransferase
NG2_21414_42159	VIT_13s0019g01780	GSVIVT01016522001		0.81	0.000	17.84	Scarecrow transcription factor 14 (SCL14)
CUST_12882_29642	VIT_17s0000g05260	GSVIVT01008105001	AT5G08040	0.81	0.000	6.20	Unknown protein
CUST_41065_57867	VIT_19s0027g00420	GSVIVT01020452001		0.81	0.000	7.52	No hit
CUST_20732_15084	VIT_10s0003g03410	GSVIVT01021460001		0.81	0.000	2.55	No hit
CUST_7843_33371	VIT_10s0071g00450	GSVIVT01034403001	AT4G11900	0.81	0.000	2.58	S-locus lectin protein kinase
CUST_3517_12081	VIT_17s0000g02940	GSVIVT01008374001	AT2G29440	0.81	0.005	-0.75	Glutathione S-transferase 8 GSTU8
CUST_14317_50090	VIT_14s0068g01340	GSVIVT01033012001		0.81	0.000	8.68	No hit
CUST_1689_7239	VIT_05s0051g00590	GSVIVT01029047001	AT1G04680	0.81	0.006	-0.95	Pectate lyase
CUST_47040_48164	VIT_08s0007g04230	GSVIVT01033741001	AT2G36630	0.81	0.000	3.73	Unknown protein
CUST_28052_865	VIT_00s0670g00010	GSVIVT01002278001	AT3G11830	0.81	0.000	8.19	T-complex protein 1 subunit eta
CUST_38697_28033	VIT_04s0008g03210	GSVIVT01035607001	AT4G32870	0.81	0.000	9.05	Lachrymatory factor synthase
CUST_32990_42900	VIT_10s0003g03650	GSVIVT01021494001	AT1G66960	0.81	0.001	1.07	Beta-amyrin synthase
CUST_30243_7859	VIT_15s0021g01260	GSVIVT01018306001		0.81	0.014	-1.95	Unknown
CUST_50975_6681	VIT_08s0056g00050	GSVIVT01029824001	AT3G54220	0.81	0.001	1.22	Scarecrow transcription factor 23 (SCL23)
NG2_36219_14187	VIT_05s0020g04820	GSVIVT01018116001	AT1G04280	0.81	0.013	-2.47	H1flk
CUST_21773_36214	VIT_11s0037g00240	GSVIVT01023610001		0.81	0.001	1.65	No hit
CUST_43079_44690	VIT_04s0079g00220	GSVIVT01035207001	AT2G03770	0.81	0.000	2.91	Steroid sulfotransferase
CUST_27305_60565	VIT_17s0000g08780	GSVIVT01007705001	AT5G63040	0.81	0.000	5.81	Unknown protein
CUST_45833_28944	VIT_18s0001g04610	GSVIVT01008967001	AT1G36310	0.81	0.000	12.36	Unknown protein
CUST_47082_30617	VIT_07s0031g00780	GSVIVT01022143001		0.81	0.000	12.76	Transcriptional factor B3
CUST_52314_61830	VIT_08s0007g02210	GSVIVT01033965001	AT5G01520	0.81	0.002	0.54	Zinc finger (C3HC4-type ring finger)
CUST_46696_50308	VIT_18s0001g03180	GSVIVT01008890001	AT4G08290	0.81	0.011	-1.65	Nodulin MtN21 family
NG2_5247_1620	VIT_01s0011g02600	GSVIVT01011991001		0.81	0.004	-1.13	No hit
CUST_25810_48949	VIT_09s0002g05810	GSVIVT01017223001	AT1G15460	0.81	0.002	0.12	Boron transporter-like protein 4
CUST_28582_43663	VIT_15s0048g01040	GSVIVT01027599001	AT1G01880	0.81	0.000	6.50	DNA repair protein
CUST_37754_44304	VIT_18s0122g00950	GSVIVT01013404001	AT1G42960	0.81	0.000	2.20	Unknown protein
NG2_36383_13771	VIT_08s0056g01070	GSVIVT01029926001	AT5G17700	0.80	0.000	1.87	MATE efflux family protein
CUST_15023_55658	VIT_01s0010g03380	GSVIVT01010450001	AT1G27400	0.80	0.000	5.86	Ribosomal protein L17 (RPL17B) 60S
NG2_12722_15704	VIT_14s0171g00100	GSVIVT01001807001	AT3G27200	0.80	0.000	9.01	Blue (type 1) copper domain
CUST_51055_33986	VIT_06s0004g07880	GSVIVT01024582001	AT2G30370	0.80	0.001	1.02	Allergen
CUST_14809_40959	VIT_18s0072g00360	GSVIVT01034553001		0.80	0.003	-0.30	No hit
CUST_31055_13269	VIT_10s0003g05590	GSVIVT01021741001	AT1G30680	0.80	0.000	4.19	Toprim domain-containing protein
NG2_35785_11239	VIT_03s0017g01140	GSVIVT01015745001		0.80	0.000	7.10	Cis-zeatin O-beta-D-glucosyltransferase
CUST_26484_8291	VIT_19s0014g01000	GSVIVT01014169001	AT5G45740	0.80	0.000	2.66	Ubiquitin domain containing 1
CUST_25607_37745	VIT_00s0194g00110	GSVIVT01003477001	AT5G47760	0.80	0.000	7.42	4-nitrophenylphosphatase
CUST_37728_45730	VIT_09s0018g01870	GSVIVT01016122001	AT1G17745	0.80	0.005	-0.83	D-3-phosphoglycerate dehydrogenase, chloroplast precursor (3-PGDH)
CUST_20340_31883	VIT_00s0203g00160	GSVIVT01003674001		0.80	0.000	8.94	Cyclin D-type
CUST_52079_47591	VIT_01s0010g02430	GSVIVT01010325001	AT3G25980	0.80	0.000	2.73	Mitotic spindle checkpoint protein (MAD2)
CUST_23587_4509	VIT_14s0036g00560	GSVIVT01023519001	AT4G21580	0.80	0.003	-0.15	Quinone oxidoreductase
CUST_24423_46007	VIT_05s0020g02230	GSVIVT01017842001	AT5G18910	0.80	0.000	9.75	Pto kinase interactor
NG2_6990_18418	VIT_15s0048g00030	GSVIVT01027710001	AT1G04945	0.80	0.000	10.76	Unknown protein
CUST_40312_42452	VIT_02s0025g00730	GSVIVT01019450001	AT4G23690	0.80	0.000	2.37	Pinoresinol forming dirigent protein
CUST_43430_39823	VIT_08s0056g01530	GSVIVT01029967001	AT3G03680	0.80	0.000	3.42	Anthranilate phosphoribosyltransferase
CUST_30370_34723	VIT_05s0165g00140	GSVIVT01001633001		0.80	0.000	7.37	Ankyrin repeat family
CUST_14276_6571	VIT_14s0006g00520	GSVIVT01030716001	AT1G66250	0.80	0.000	4.26	Glucan endo-1,3-beta-glucosidase 3 precursor
CUST_8830_5011	VIT_05s0165g00260	GSVIVT01001645001		0.80	0.000	5.76	Ankyrin
CUST_10492_47782	VIT_09s0002g02240	GSVIVT01016859001	AT3G13860	0.80	0.000	1.97	Chaperonin GroEL
CUST_3726_49139	VIT_07s0031g02610	GSVIVT01022354001	AT5G08790	0.80	0.000	5.08	NAC domain containing protein 2
CUST_32818_17718	VIT_17s0000g04120	GSVIVT01008242001	AT3G18520	0.80	0.000	3.97	Histone deacetylase HDA15
CUST_29428_62776	VIT_10s0003g03440	GSVIVT01021464001		0.80	0.001	0.99	No hit
CUST_52383_16032	VIT_19s0090g00100	GSVIVT01037617001	AT4G27020	0.80	0.000	6.70	Unknown protein
NG2_5617_20047	VIT_16s0022g00310	GSVIVT01018682001		0.79	0.000	7.59	EIX receptor 2
CUST_17789_60384	VIT_04s0023g00920	GSVIVT01019052001	AT3G03300	0.79	0.003	-0.01	DCL2 (DICER 2)
CUST_23829_20761	VIT_04s0008g00140	GSVIVT01007192001		0.79	0.023	-2.49	Chitinase [Vitis vinifera]
CUST_39712_14104	VIT_08s0007g05240	GSVIVT01033624001	AT3G56960	0.79	0.000	2.51	Phosphatidylinositol-4-phosphate 5-kinase
CUST_40376_57705	VIT_06s0004g03950	GSVIVT01025058001		0.79	0.000	5.05	No hit
CUST_44004_33807	VIT_04s0023g01810	GSVIVT01018954001	AT2G18400	0.79	0.000	10.88	Ribosomal protein L6
CUST_31907_33881	VIT_09s0002g07400	GSVIVT01017368001	AT1G52520	0.79	0.000	5.09	FAR1-related sequence 6
NG2_36151_38999	VIT_18s0001g08800	GSVIVT01009315001	AT1G27480	0.79	0.000	3.87	Lecithine cholesterol acyltransferase-like protein
NG2_36728_55162	VIT_19s0093g00460	GSVIVT01038072001		0.79	0.000	4.50	No hit
CUST_16509_15511	VIT_18s0001g10520	GSVIVT01009495001	AT5G42890	0.79	0.000	3.25	Sterol carrier protein 2
NG2_4816_5055	VIT_18s0075g00060	GSVIVT01034772001		0.79	0.000	11.96	Anaphase-promoting complex component APC1
CUST_47396_19894	VIT_06s0004g02400	GSVIVT01025237001	AT5G12470	0.79	0.000	5.98	Unknown protein
CUST_42049_29260	VIT_18s0001g06010	GSVIVT01036396001	AT4G10030	0.79	0.000	15.71	Hydrolase, alpha/beta fold
CUST_46017_4171	VIT_14s0083g00940	GSVIVT01036535001	AT5G15740	0.79	0.000	2.34	Auxin-independent growth promoter
CUST_9435_21425	VIT_19s0015g00050	GSVIVT01014632001	AT3G13080	0.79	0.027	-2.69	ABC transporter C member 9
CUST_13448_42593	VIT_14s0068g00920	GSVIVT01032968001	AT5G13930	0.79	0.001	1.75	Chalcone synthase (CHS)
CUST_43278_35933	VIT_15s0048g01290	GSVIVT01027575001	AT2G45640	0.79	0.000	2.98	Sin3 associated polypeptide p18
NG2_12398_19902	VIT_19s0014g02220	GSVIVT01014289001	AT3G15200	0.79	0.000	17.28	Pentatricopeptide (PPR) repeat-containing protein
CUST_17786_35469	VIT_08s0040g01160	GSVIVT01025758001		0.79	0.000	6.23	No hit
CUST_15831_4293	VIT_00s0226g00160	GSVIVT01004111001	AT3G59570	0.79	0.001	1.70	RabGAP/TBC domain-containing protein
CUST_29954_29822	VIT_12s0028g01830	GSVIVT01020738001		0.79	0.015	-1.98	Peroxidase precursor
CUST_1842_10355	VIT_03s0038g03920	GSVIVT01023870001	AT2G17260	0.79	0.000	4.32	Glutamate receptor 2 GLUR2
CUST_52440_59456	VIT_00s0245g00040	GSVIVT01004950001		0.79	0.000	2.23	Unknown
CUST_41404_38868	VIT_08s0007g08360	GSVIVT01033300001	AT5G48205	0.79	0.004	-0.37	Zf AN1 and C2H2 domain-containing stress-associated protein 11
CUST_47541_39625	VIT_16s0039g02430	GSVIVT01024442001		0.79	0.000	4.76	No hit
CUST_19302_40930	VIT_10s0116g01560	GSVIVT01012705001	AT4G28200	0.79	0.000	12.92	U3 small nucleolar RNA-associated protein 6
CUST_39319_4908	VIT_14s0108g00650	GSVIVT01011402001		0.78	0.002	0.35	Chromosome condensation protein
CUST_26157_20612	VIT_15s0046g02270	GSVIVT01026955001	AT4G01290	0.78	0.000	5.02	Unknown protein
CUST_25159_62606	VIT_07s0031g02400	GSVIVT01022329001		0.78	0.001	1.03	Amino acid permease
NG2_35893_14118	VIT_09s0070g00740	GSVIVT01034297001	AT1G19600	0.78	0.000	15.72	PfkB-type carbohydrate kinase
CUST_20678_14740	VIT_02s0012g02770	GSVIVT01012988001		0.78	0.001	1.31	ABC transporter g family pleiotropic drug resistance 12 PDR12
CUST_28264_62206	VIT_05s0051g00870	GSVIVT01029079001	AT3G24170	0.78	0.001	1.46	Glutathione reductase
CUST_18423_48157	VIT_17s0000g01950	GSVIVT01008478001	AT3G17810	0.78	0.000	5.88	Dihydropyrimidine dehydrogenase
NG2_40726_15163	VIT_11s0016g04510	GSVIVT01015452001		0.78	0.000	6.65	No hit
CUST_44694_7793	VIT_06s0009g00450	GSVIVT01037570001	AT1G08440	0.78	0.002	0.35	Aluminium-tolerance ALMT1
CUST_22561_15138	VIT_12s0057g01440	GSVIVT01030137001	AT5G48290	0.78	0.000	3.35	Heavy-metal-associated domain-containing protein
CUST_29162_21991	VIT_10s0003g00650	GSVIVT01021152001	AT2G34060	0.78	0.001	1.80	Peroxidase
CUST_3549_37448	VIT_09s0002g06680	GSVIVT01017309001		0.78	0.000	2.31	Embryo-specific 3
CUST_2658_26800	VIT_03s0063g01560	GSVIVT01031862001		0.78	0.044	-3.25	CYP82C1p
NG2_20801_31421	VIT_15s0046g00450	GSVIVT01027149001	AT3G61770	0.78	0.000	11.60	Phosphatidic acid Phosphatase
CUST_34975_28025	VIT_00s0261g00010	GSVIVT01005152001	AT1G26750	0.78	0.000	6.76	Unknown protein
CUST_13639_33121	VIT_12s0134g00160	GSVIVT01000416001	AT4G03210	0.78	0.014	-1.93	Xyloglucan endotransglycosylase/hydrolase 16
CUST_11503_30433	VIT_08s0040g02300	GSVIVT01025641001	AT3G09720	0.78	0.000	8.43	ATP-dependent RNA helicase DDX52
CUST_49499_16360	VIT_13s0320g00070	GSVIVT01006004001	AT2G31900	0.78	0.003	-0.20	Myosin-like protein XIF
CUST_14571_32271	VIT_01s0137g00430	GSVIVT01000573001	AT5G17500	0.78	0.000	3.54	Cellulase
CUST_9921_17313	VIT_04s0069g00170	GSVIVT01033127001	AT2G29100	0.78	0.000	4.81	Glutamate receptor protein
NG2_12041_17734	VIT_04s0023g02200	GSVIVT01018916001	AT5G04370	0.78	0.000	8.64	S-adenosyl-L-methionine:salicylic acid carboxyl methyltransferase
CUST_3131_26920	VIT_14s0068g00520	GSVIVT01032932001	AT5G39250	0.78	0.000	10.38	F-box domain containing protein
CUST_36881_33291	VIT_05s0094g00770	GSVIVT01038177001	AT3G59710	0.78	0.003	-0.18	Short-chain dehydrogenase/reductase (SDR)
CUST_39328_30101	VIT_01s0150g00390	GSVIVT01001119001	AT1G44900	0.78	0.000	2.62	Minichromosome maintenance protein 2
CUST_841_49228	VIT_01s0026g02030	GSVIVT01020027001	AT1G26945	0.78	0.000	2.39	Basic helix-loop-helix (bHLH) family
CUST_8231_31345	VIT_16s0050g02230	GSVIVT01028750001	AT5G24090	0.78	0.007	-1.06	Chitinase [Vitis vinifera]
CUST_30129_57946	VIT_19s0027g00670	GSVIVT01020414001	AT1G01910	0.78	0.001	1.42	Arsenite-transporting ATPase (ArsA)
CUST_10218_39383	VIT_19s0027g00790	GSVIVT01020400001	AT1G16290	0.77	0.000	1.99	Transglycosylase SLT domain containing protein
CUST_7938_29544	VIT_14s0006g01470	GSVIVT01030846001	AT5G37800	0.77	0.005	-0.77	Basic helix-loop-helix (bHLH) family
NG2_33653_31199	VIT_10s0042g00700	GSVIVT01026196001		0.77	0.000	5.01	Leucine-rich repeat receptor-like protein kinase 1
NG2_16680_36412	VIT_05s0020g02120	GSVIVT01017830001	AT2G39040	0.77	0.001	0.25	Cationic peroxidase isozyme 40K precursor
CUST_10271_8739	VIT_07s0031g00550	GSVIVT01022120001	AT3G50330	0.77	0.031	-2.84	HEC1 (HECATE 1)
CUST_50699_11180	VIT_06s0004g04640	GSVIVT01024970001		0.77	0.003	-0.06	Metallothionein 2b
CUST_21589_9866	VIT_14s0066g02140	GSVIVT01032561001	AT5G40030	0.77	0.002	0.37	Phototropin-2
NG2_12032_24849	VIT_06s0009g03630	GSVIVT01037251001		0.77	0.000	2.48	CYP86A2
NG2_21474_19372	VIT_12s0028g03860	GSVIVT01020536001	AT4G28270	0.77	0.000	11.98	Zinc finger (C3HC4-type ring finger) protein (RMA1)
CUST_23243_9429	VIT_07s0005g02040	GSVIVT01028184001		0.77	0.016	-2.09	Alpha-L-fucosidase 2 precursor
CUST_25704_49275	VIT_14s0083g01160	GSVIVT01036566001	AT5G60950	0.77	0.003	-0.32	COBRA protein
CUST_360_8728	VIT_19s0027g01220	GSVIVT01020335001	AT3G58140	0.77	0.000	7.02	Phenylalanine-tRNA synthetase
NG2_48232_3026	VIT_05s0020g01850	GSVIVT01017799001		0.77	0.000	13.91	F-box domain containing protein
CUST_28415_20178	VIT_12s0035g01040	GSVIVT01023238001	AT4G24290	0.77	0.000	7.62	NSL1 (necrotic spotted lesions 1)
CUST_14192_26661	VIT_12s0034g02550	GSVIVT01022826001	AT4G28580	0.77	0.000	13.09	Magnesium transporter CorA
CUST_23892_22701	VIT_01s0011g01120	GSVIVT01012157001		0.77	0.000	2.55	R protein MLA10
CUST_22864_53386	VIT_06s0004g03210	GSVIVT01025148001		0.77	0.001	0.70	Unknown
CUST_32260_62534	VIT_01s0026g01510	GSVIVT01020082001	AT1G27070	0.77	0.000	4.17	Protein kinase 5'-AMP-activated
CUST_16331_42196	VIT_19s0014g02100	GSVIVT01014276001	AT3G15150	0.77	0.000	5.46	Unknown protein
CUST_18430_15176	VIT_19s0090g00870	GSVIVT01037690001	AT1G50730	0.77	0.000	2.87	Unknown protein
CUST_22806_5984	VIT_02s0154g00290	GSVIVT01001296001	AT1G12100	0.77	0.012	-1.79	Extensin
CUST_48782_37324	VIT_13s0064g00120	GSVIVT01032202001		0.77	0.000	8.19	Receptor Like Protein 35
CUST_30417_10540	VIT_13s0019g02640	GSVIVT01016439001		0.77	0.001	1.34	Subtilisin protease C1
CUST_35330_10433	VIT_09s0002g02990	GSVIVT01016934001	AT5G59660	0.77	0.000	4.36	FRK1 (FLG22-induced receptor-like kinase 1)
CUST_38762_29277	VIT_00s0226g00030	GSVIVT01004097001	AT2G43480	0.77	0.008	-1.26	Peroxidase
CUST_32378_50230	VIT_12s0134g00410	GSVIVT01000441001	AT4G03240	0.76	0.000	7.03	frataxin protein
NG2_6818_16546	VIT_01s0150g00140	GSVIVT01001091001	AT5G39550	0.76	0.000	7.45	ORTH2/VIM1 (variant in methylation 1)
CUST_27666_8113	VIT_07s0104g00600	GSVIVT01011073001	AT4G02930	0.76	0.000	6.33	Elongation factor Tu
CUST_42027_30957	VIT_00s0211g00170	GSVIVT01003863001		0.76	0.000	1.95	Unknown
CUST_51214_36929	VIT_18s0001g08160	GSVIVT01009247001		0.76	0.050	-3.41	No hit
CUST_36863_6720	VIT_08s0032g00420	GSVIVT01022479001		0.76	0.000	5.45	Exostosin
CUST_21958_52037	VIT_05s0094g01430	GSVIVT01038254001	AT2G43990	0.76	0.000	3.39	Unknown protein
CUST_32726_62518	VIT_19s0177g00360	GSVIVT01002004001	AT5G54750	0.76	0.003	-0.35	Transport protein particle (TRAPP) component Bet3
CUST_43040_43884	VIT_03s0063g02310	GSVIVT01031937001		0.76	0.000	8.02	Acidic leucine-rich nuclear phosphoprotein 32 member B
CUST_25873_8300	VIT_15s0048g00950	GSVIVT01027608001		0.76	0.000	5.69	Glutathione S-transferase Z2 GSTZ2
NG2_6931_11298	VIT_18s0041g00800	GSVIVT01026050001		0.76	0.000	9.03	UDP-glucose: anthocyanidin 5,3-O-glucosyltransferase
NG2_7283_10383	VIT_18s0122g01350	GSVIVT01013364001	AT1G20580	0.76	0.000	10.09	Small nuclear ribonucleoprotein D3
CUST_24609_20527	VIT_00s0271g00070	GSVIVT01005273001	AT3G13150	0.76	0.000	2.84	Pentatricopeptide (PPR) repeat-containing protein
CUST_52030_21448	VIT_07s0031g01540	GSVIVT01022223001	AT5G64860	0.76	0.000	2.22	4-alpha-glucanotransferase
CUST_356_31327	VIT_03s0038g03090	GSVIVT01023953001	AT4G35160	0.76	0.003	-0.23	Catechol O-methyltransferase
CUST_38451_20562	VIT_19s0015g01530	GSVIVT01014802001	AT3G20180	0.76	0.009	-1.48	Heavy-metal-associated domain-containing protein
CUST_10053_62503	VIT_06s0009g02410	GSVIVT01037374001	AT5G12110	0.76	0.000	9.63	Elongation factor 1-beta 1
CUST_27976_4867	VIT_05s0020g03910	GSVIVT01018025001	AT3G22800	0.76	0.001	0.84	Ribosomal protein S3A (RPS3aA) 40S
CUST_13209_34550	VIT_14s0006g00590	GSVIVT01030726001		0.76	0.000	5.07	CC-NBS-LRR class
CUST_18485_9442	VIT_00s0459g00010	GSVIVT01006991001		0.76	0.011	-1.62	Unknown
CUST_29283_39615	VIT_02s0025g04080	GSVIVT01019818001	AT1G12740	0.76	0.003	-0.10	CYP87A2
CUST_1045_46375	VIT_18s0001g02490	GSVIVT01013699001	AT1G22760	0.76	0.000	5.11	PAB3 (poly(A) binding protein 3)
CUST_25533_22696	VIT_05s0020g04240	GSVIVT01018059001		0.76	0.001	1.43	Calcium-transporting ATPase 12 ACA12
CUST_18571_37330	VIT_16s0039g01080	GSVIVT01024291001	AT1G63810	0.76	0.000	5.26	U3 small nucleolar RNA-associated protein 22
NG2_7705_48858	VIT_03s0088g00100	GSVIVT01037075001	AT5G65600	0.76	0.000	4.53	Concanavalin A lectin
CUST_39630_31640	VIT_06s0004g06620	GSVIVT01024737001		0.76	0.000	10.23	Zinc finger (C3HC4-type ring finger)
CUST_50860_52629	VIT_08s0007g04380	GSVIVT01033724001	AT2G36660	0.76	0.000	8.54	PAB7 (poly(A) binding protein 7)
CUST_26973_8672	VIT_03s0088g00350	GSVIVT01037049001		0.76	0.001	0.69	Unknown
CUST_10696_60426	VIT_12s0035g01080	GSVIVT01023233001	AT1G57770	0.76	0.000	3.61	Carotenoid isomerase 1, chloroplast precursor
CUST_38493_48187	VIT_05s0020g02970	GSVIVT01017922001	AT3G06000	0.76	0.000	2.48	RANGAP2 (RAN GTPASE activating protein 2)
CUST_19822_31091	VIT_11s0016g01280	GSVIVT01015098001	AT5G09380	0.76	0.000	4.27	DNA-directed RNA polymerase III subunit C4
CUST_8583_5269	VIT_17s0000g08600	GSVIVT01007725001	AT5G05670	0.76	0.000	4.30	Signal recognition particle receptor beta subunit
CUST_17953_3829	VIT_16s0039g02440	GSVIVT01024444001	AT3G03130	0.76	0.021	-2.39	Unknown protein
CUST_8795_40411	VIT_04s0023g00540	GSVIVT01019095001	AT4G34790	0.75	0.002	0.22	Auxin-induced protein 6B
CUST_35396_52708	VIT_01s0244g00030	GSVIVT01004932001	AT4G25050	0.75	0.001	1.64	ACP4 (Acyl carrier protein 4)
CUST_5976_42143	VIT_08s0040g03260	GSVIVT01025539001		0.75	0.005	-0.75	Nuclear transcription factor Y subunit B-5
CUST_8899_53413	VIT_10s0042g01390	GSVIVT01026283001		0.75	0.000	4.26	Pentatricopeptide (PPR) repeat-containing protein
CUST_17065_10765	VIT_12s0059g02040	GSVIVT01030576001		0.75	0.002	0.05	Unknown
CUST_11267_41861	VIT_08s0040g02380	GSVIVT01025633001	AT5G02970	0.75	0.000	7.06	Hydrolase, alpha/beta fold
CUST_8533_29790	VIT_14s0083g00980	GSVIVT01036543001	AT5G15780	0.75	0.017	-2.14	Pollen Ole e 1 allergen and extensin
NG2_12065_23196	VIT_06s0004g00440	GSVIVT01025466001	AT4G26320	0.75	0.004	-1.17	No hit
CUST_23241_33870	VIT_18s0001g08560	GSVIVT01009288001	AT3G12210	0.75	0.001	1.00	Unknown protein
CUST_9050_34646	VIT_05s0020g04410	GSVIVT01018069001		0.75	0.000	2.96	Unknown
CUST_26380_26659	VIT_19s0014g02780	GSVIVT01014346001	AT4G21700	0.75	0.000	4.00	Unknown
CUST_37326_56905	VIT_10s0003g05830	GSVIVT01021777001	AT4G20790	0.75	0.001	1.82	Leucine Rich Repeat receptor-like kinase
CUST_6628_45046	VIT_01s0011g00230	GSVIVT01012238001	AT1G69190	0.75	0.000	6.84	Dihydropterin pyrophosphokinase /dihydropteroate synthase
NG2_7155_16919	VIT_01s0137g00810	GSVIVT01000535001	AT1G67880	0.75	0.002	-0.13	Acetylglucosaminyltransferase
NG2_12196_38772	VIT_12s0034g01160	GSVIVT01023000001	AT1G17800	0.75	0.002	-0.54	Blue (type 1) copper domain
CUST_23592_18407	VIT_14s0030g00590	GSVIVT01021988001		0.75	0.001	0.95	ABC transporter g family pleiotropic drug resistance 12 PDR12
CUST_42520_10964	VIT_06s0004g00690	GSVIVT01025434001	AT3G13600	0.75	0.001	0.90	Calmodulin-binding region IQ
CUST_31121_15110	VIT_11s0052g00690	GSVIVT01029234001	AT5G57340	0.75	0.010	-1.60	Unknown
CUST_31638_3184	VIT_01s0011g06280	GSVIVT01011600001	AT1G68080	0.75	0.001	1.32	Oxidoreductase
CUST_45240_51173	VIT_17s0000g08560	GSVIVT01007730001	AT5G33320	0.75	0.000	1.98	Phosphate/phosphoenolpyruvate translocator CUE1 (cab underexpressed 1)
NG2_4783_27424	VIT_10s0116g00590	GSVIVT01012639001	AT1G11590	0.75	0.000	9.04	Pectinesterase family
CUST_2996_62718	VIT_06s0004g06820	GSVIVT01024714001	AT5G58600	0.75	0.031	-2.86	Unknown protein
CUST_98_21535	VIT_08s0007g03570	GSVIVT01033818001		0.75	0.000	6.67	Anthocyanin membrane protein 1 (Anm1)
CUST_34376_14700	VIT_16s0022g00670	GSVIVT01018625001		0.75	0.000	2.76	Vacuolar invertase 1, GIN1
CUST_15826_30477	VIT_19s0015g02780	GSVIVT01014967001	AT3G14630	0.75	0.037	-3.06	CYP72A59
CUST_14762_22560	VIT_08s0040g00510	GSVIVT01025827001	AT3G43790	0.75	0.000	4.83	ZIFL2 (zinc induced facilitator-like 2)
CUST_37382_47087	VIT_00s0742g00020	GSVIVT01002466001	AT4G39880	0.74	0.001	1.29	Ribosomal protein L23
CUST_46345_46610	VIT_19s0027g01350	GSVIVT01020322001		0.74	0.003	-0.17	R protein MLA10
CUST_41507_19824	VIT_18s0001g12610	GSVIVT01009723001	AT2G18328	0.74	0.005	-0.84	Radialis-like protein 6
CUST_9158_32047	VIT_17s0000g00030	GSVIVT01008667001	AT5G61810	0.74	0.000	2.29	Substrate carrier family mitochondrial
CUST_39496_39757	VIT_12s0028g03360	GSVIVT01020577001	AT2G20635	0.74	0.000	4.82	Serine/threonine-protein kinase bub1,checkpoint-associated
CUST_745_34198	VIT_05s0062g01360	GSVIVT01031688001	AT1G05835	0.74	0.023	-2.52	Unknown protein
NG2_5097_50378	VIT_18s0089g00380	GSVIVT01037190001		0.74	0.000	4.75	Carboxyesterase18 CXE18
CUST_23725_59847	VIT_07s0005g00510	GSVIVT01028016001	AT2G47630	0.74	0.000	3.46	Monoglyceride lipase
CUST_19117_14695	VIT_18s0001g10070	GSVIVT01009444001	AT5G43020	0.74	0.004	-0.63	Receptor kinase
CUST_14694_28148	VIT_18s0001g07850	GSVIVT01009215001	AT1G09910	0.74	0.001	0.72	Lyase
CUST_18121_418	VIT_13s0019g02730	GSVIVT01016431001		0.74	0.003	-0.15	Unknown protein
CUST_32026_51819	VIT_14s0219g00150	GSVIVT01003975001	AT3G27380	0.74	0.000	3.53	Succinate dehydrogenase iron-protein subunit
CUST_14673_45049	VIT_19s0014g05010	GSVIVT01014579001		0.74	0.003	-0.35	Unknown protein
CUST_48801_30648	VIT_06s0004g02650	GSVIVT01025210001		0.74	0.003	-0.31	No hit
CUST_46076_27157	VIT_18s0001g13590	GSVIVT01009829001	AT1G75640	0.74	0.002	0.56	Leucine-rich repeat protein kinase
CUST_51588_57694	VIT_03s0038g01350	GSVIVT01012540001		0.74	0.000	5.45	Glutamine amidotransferase class-I
CUST_26074_5229	VIT_14s0006g02970	GSVIVT01031038001	AT5G38450	0.74	0.000	2.14	CYP735A1
CUST_725_12745	VIT_18s0001g14320	GSVIVT01009909001	AT1G19990	0.74	0.003	-0.24	Unknown protein
CUST_50918_12741	VIT_18s0122g01110	GSVIVT01013391001	AT4G35530	0.74	0.000	7.39	Phosphatidylinositolglycan class O (PIG-O)
CUST_24681_59018	VIT_03s0038g03050	GSVIVT01023957001	AT2G17020	0.74	0.001	0.76	Geranylgeranyl pyrophosphate synthetase, chloroplast precursor
CUST_45249_40353	VIT_14s0006g03180	GSVIVT01031065001	AT5G16080	0.74	0.000	3.03	CXE carboxylesterase CXE17
CUST_37383_45722	VIT_02s0012g00530	GSVIVT01013241001	AT2G35390	0.74	0.028	-2.74	Ribose-phosphate pyrophosphokinase 1
CUST_47230_29686	VIT_07s0031g01720	GSVIVT01022246001	AT2G21880	0.74	0.000	3.82	Ras-related protein Rab-7A
CUST_25970_35536	VIT_19s0014g02270	GSVIVT01014295001	AT5G53920	0.74	0.000	5.71	Ribosomal protein L11 methyltransferase
NG2_48118_10702	VIT_10s0116g01600	GSVIVT01012708001	AT4G22010	0.74	0.001	0.67	Monocopper oxidase SKS4 (SKU5 Similar 4)
CUST_23823_34626	VIT_13s0067g01320	GSVIVT01032791001	AT2G40190	0.74	0.001	1.69	Alpha-1,2-mannosyltransferase
CUST_18791_50799	VIT_18s0041g01740	GSVIVT01025959001		0.74	0.000	3.92	No hit
CUST_43688_29312	VIT_06s0004g07170	GSVIVT01024666001	AT2G30120	0.73	0.000	8.89	Protein kinase PKN/PRK1
CUST_32878_60762	VIT_13s0019g04900	GSVIVT01016209001	AT5G63180	0.73	0.000	4.44	Pectate lyase
CUST_34486_6293	VIT_14s0060g01410	GSVIVT01031217001		0.73	0.001	0.65	Dihydrolipoyl dehydrogenase
NG2_36528_11064	VIT_06s0004g06680	GSVIVT01024731001		0.73	0.003	-0.95	ACR4 (Arabidopsis CRINKLY4)
CUST_10022_62166	VIT_19s0014g02900	GSVIVT01014361001	AT4G27470	0.73	0.005	-0.84	Ring finger protein 185
CUST_13156_44152	VIT_01s0026g00930	GSVIVT01020147001	AT1G70150	0.73	0.001	1.81	Zinc finger (MYND type)
CUST_29594_57706	VIT_01s0010g02220	GSVIVT01010299001		0.73	0.000	3.56	Zinc finger (C3HC4-type ring finger)
CUST_26351_21794	VIT_16s0050g00640	GSVIVT01028914001	AT5G51310	0.73	0.005	-0.74	Gibberellin 20-oxidase
CUST_31959_23508	VIT_05s0094g01680	GSVIVT01038286001	AT4G12740	0.73	0.000	3.89	A/G-specific adenine glycosylase
CUST_30892_48523	VIT_19s0014g03100	GSVIVT01014383001		0.73	0.004	-0.38	flavodoxin family protein
CUST_1175_21029	VIT_15s0048g02090	GSVIVT01027496001	AT3G61200	0.73	0.000	2.79	Thioesterase family
NG2_11785_22088	VIT_01s0010g00570	GSVIVT01010103001		0.73	0.000	8.45	No hit
CUST_13407_45668	VIT_16s0022g02210	GSVIVT01018464001	AT5G51760	0.73	0.000	3.69	Protein phosphatase 2CA AHG1 PP2CA
CUST_18895_33394	VIT_00s0415g00030	GSVIVT01006769001	AT5G09590	0.73	0.000	4.76	Molecular chaperone DnaK
CUST_20145_53013	VIT_05s0020g02210	GSVIVT01017840001	AT3G21510	0.73	0.002	0.52	Histidine-containing phosphotransfer protein
CUST_26928_1835	VIT_04s0044g01310	GSVIVT01026485001	AT1G74880	0.73	0.018	-2.25	NADH-plastoquinone oxidoreductase subunit o
CUST_39537_11655	VIT_11s0016g01320	GSVIVT01015102001	AT5G35550	0.73	0.000	2.43	Myb domain protein 13
CUST_38470_16234	VIT_07s0031g02630	GSVIVT01022356001	AT4G34240	0.73	0.003	-0.15	Aldehyde dehydrogenase
CUST_31720_22048	VIT_01s0010g01200	GSVIVT01010184001	AT3G19820	0.73	0.002	0.39	Cell elongation protein / DWARF1 / DIMINUTO (DIM)
CUST_4292_35224	VIT_02s0012g01680	GSVIVT01013122001	AT4G17770	0.73	0.000	2.76	Trehalose phosphatase 5
CUST_43995_12151	VIT_03s0038g02180	GSVIVT01024049001	AT4G38650	0.73	0.034	-2.95	Glycosyl hydrolase family 10 protein
CUST_8990_22028	VIT_12s0057g00640	GSVIVT01030054001		0.73	0.000	3.94	Pentatricopeptide (PPR) repeat-containing
NG2_41207_55257	VIT_08s0007g07610	GSVIVT01033378001	AT5G18260	0.73	0.000	2.16	Unknown protein
CUST_40228_53942	VIT_00s0252g00060	GSVIVT01005044001	AT2G41520	0.73	0.004	-0.44	DnaJ homolog, subfamily C, member 7
CUST_51426_38514	VIT_10s0003g03270	GSVIVT01021445001	AT4G18290	0.73	0.001	1.48	Inward rectifying potassium channel
CUST_44454_20846	VIT_01s0010g03310	GSVIVT01010442001	AT1G24310	0.73	0.000	4.44	Unknown protein
CUST_24230_34003	VIT_09s0002g01080	GSVIVT01016738001	AT1G17420	0.73	0.008	-1.27	Lipoxygenase
CUST_22778_35627	VIT_05s0020g03050	GSVIVT01017928001	AT5G26230	0.73	0.000	2.68	Unknown
CUST_22246_13616	VIT_14s0108g01580	GSVIVT01011506001		0.73	0.000	5.23	Myb family transcription factor / ELM2 domain-containing
CUST_49566_62470	VIT_00s0125g00160	GSVIVT01013613001		0.72	0.009	-1.43	No hit
CUST_15675_26604	VIT_11s0016g04750	GSVIVT01015479001	AT2G26650	0.72	0.002	0.36	Potassium channel AKT1
CUST_5853_35153	VIT_00s0487g00050	GSVIVT01007146001	AT5G66900	0.72	0.025	-2.62	R protein disease resistance protein
CUST_26369_31180	VIT_18s0001g05050	GSVIVT01036354001		0.72	0.002	0.15	R protein L6
CUST_6477_42896	VIT_12s0028g01990	GSVIVT01020726001	AT2G42700	0.72	0.004	-0.41	Unknown protein
CUST_38056_37746	VIT_08s0058g00040	GSVIVT01030345001		0.72	0.001	1.40	Verticillium wilt disease resistance protein Ve2
NG2_11803_30225	VIT_03s0038g01170	GSVIVT01024130001	AT4G34790	0.72	0.000	4.24	Auxin responsive SAUR protein
CUST_22292_27754	VIT_07s0151g00880	GSVIVT01001534001	AT4G12840	0.72	0.004	-0.40	Unknown protein
CUST_27996_48282	VIT_09s0002g07950	GSVIVT01017435001		0.72	0.004	-0.63	No hit
CUST_35592_62345	VIT_11s0052g00500	GSVIVT01029260001	AT5G20500	0.72	0.000	2.13	Glutaredoxin
CUST_26339_46206	VIT_06s0004g00070	GSVIVT01025509001	AT5G56320	0.72	0.004	-0.48	Alpha-expansin 10 precursor
CUST_38208_56654	VIT_01s0011g00670	GSVIVT01012200001	AT1G13890	0.72	0.003	-0.14	SNAP25A protein
CUST_46496_14561	VIT_17s0000g05440	GSVIVT01008086001	AT5G62630	0.72	0.000	2.81	Unknown protein
CUST_8896_5522	VIT_17s0000g01700	GSVIVT01008509001	AT5G63410	0.72	0.000	5.44	Leucine-rich repeat transmembrane protein kinase
CUST_11302_53356	VIT_03s0038g03390	GSVIVT01023923001	AT2G17080	0.72	0.000	3.27	Unknown protein
CUST_52002_58042	VIT_02s0154g00450	GSVIVT01001312001		0.72	0.000	1.90	Zinc knuckle
CUST_23532_36339	VIT_17s0000g01260	GSVIVT01008556001	AT5G50570	0.72	0.001	1.43	Squamosa promoter-binding protein 13 (SPL13)
CUST_22242_7493	VIT_00s0211g00180	GSVIVT01003864001	AT2G22630	0.72	0.001	1.50	MADS-box agamous-like 21
CUST_19580_62231	VIT_01s0011g04230	GSVIVT01011822001	AT1G68185	0.72	0.000	3.15	Ubiquitin family
NG2_5630_36053	VIT_06s0004g06930	GSVIVT01024698001	AT5G58580	0.72	0.000	9.34	Zinc finger (C3HC4-type ring finger)
CUST_13286_19819	VIT_06s0004g07060	GSVIVT01024680001	AT5G06460	0.72	0.000	2.19	Ubiquitin activating enzyme E1
CUST_36875_43735	VIT_17s0000g00460	GSVIVT01008626001		0.72	0.000	1.94	V-type H+-transporting ATPase subunit C
CUST_39190_20709	VIT_17s0000g05580	GSVIVT01008069001		0.72	0.001	1.07	Isopiperitenol dehydrogenase
CUST_912_3618	VIT_14s0128g00740	GSVIVT01000077001	AT5G12260	0.72	0.002	0.24	Unknown protein
CUST_32137_39862	VIT_01s0011g02960	GSVIVT01011958001		0.72	0.010	-1.55	Leucoanthocyanidin reductase 1
CUST_16154_28120	VIT_09s0002g05280	GSVIVT01017174001	AT1G52820	0.72	0.001	1.31	2-oxoglutarate-dependent dioxygenase
NG2_36047_24783	VIT_09s0002g02420	GSVIVT01016878001	AT3G13690	0.72	0.002	-0.11	Dual-specific kinase DSK1
CUST_3363_7515	VIT_14s0030g01930	GSVIVT01021825001	AT5G49570	0.72	0.000	8.48	Peptide-N4-(N-acetyl-beta-glucosaminyl)asparagine amidase
CUST_52117_53268	VIT_14s0060g00290	GSVIVT01031335001	AT3G05870	0.72	0.000	7.90	Anaphase-promoting complex component APC11
CUST_11714_19499	VIT_17s0000g07670	GSVIVT01007827001		0.72	0.000	2.40	Betaine-aldehyde dehydrogenase
CUST_43866_9397	VIT_11s0016g05530	GSVIVT01015560001		0.72	0.034	-2.94	Plastocyanin domain-containing protein
CUST_37403_53017	VIT_19s0014g01340	GSVIVT01014201001		0.72	0.000	3.17	No hit
CUST_9215_50595	VIT_18s0001g12920	GSVIVT01009756001		0.71	0.013	-1.89	No hit
CUST_23870_22832	VIT_04s0008g04390	GSVIVT01035733001		0.71	0.000	2.82	No hit
CUST_21840_49678	VIT_10s0003g04510	GSVIVT01021602001		0.71	0.000	9.59	Ankyrin
NG2_36153_5626	VIT_02s0025g01350	GSVIVT01019518001	AT5G41880	0.71	0.000	1.49	Primase polypeptide 1
CUST_31044_4649	VIT_01s0127g00690	GSVIVT01013739001	AT1G23700	0.71	0.001	1.84	MAP4K alpha1
NG2_41239_12325	VIT_10s0003g05000	GSVIVT01021663001		0.71	0.000	5.89	VTC2 (vitamin C defective)
CUST_42615_11879	VIT_06s0004g05330	GSVIVT01024892001	AT5G06060	0.71	0.000	4.00	Tropinone reductase
CUST_49057_51304	VIT_17s0000g04980	GSVIVT01008141001	AT5G17390	0.71	0.000	5.50	Universal stress protein (USP) family protein
CUST_26300_7783	VIT_11s0037g00430	GSVIVT01023630001	AT5G57900	0.71	0.000	7.85	F-box protein (FBL19)
CUST_7821_20839	VIT_14s0068g01730	GSVIVT01033060001	AT5G14100	0.71	0.000	4.39	ABCNAP14
CUST_35545_3889	VIT_06s0004g04210	GSVIVT01025027001		0.71	0.041	-3.18	No hit
CUST_25798_35111	VIT_17s0000g07910	GSVIVT01007802001	AT3G28060	0.71	0.000	3.49	Nodulin MtN21 family
CUST_14907_53541	VIT_18s0122g00470	GSVIVT01013446001	AT2G33560	0.71	0.000	4.75	Spindle checkpoint protein Bub1b
CUST_40264_15860	VIT_12s0028g03150	GSVIVT01020600001	AT5G44200	0.71	0.000	3.08	Cap-binding protein CBP20
CUST_16018_44069	VIT_13s0156g00420	GSVIVT01001378001		0.71	0.004	-0.47	Disease resistance protein (NBS-LRR class)
CUST_44215_55070	VIT_10s0042g00410	GSVIVT01026165001		0.71	0.000	2.07	No hit
CUST_27923_61944	VIT_07s0005g03020	GSVIVT01028294001	AT3G58190	0.71	0.002	0.14	Lateral organ boundaries protein 29
CUST_3150_59924	VIT_07s0104g01740	GSVIVT01010948001	AT1G02970	0.71	0.000	3.90	Protein kinase WEE1
CUST_46074_32896	VIT_01s0011g04890	GSVIVT01011752001	AT1G14990	0.71	0.000	3.73	Unknown protein
CUST_44249_61404	VIT_12s0059g01320	GSVIVT01030503001	AT2G05790	0.71	0.011	-1.67	Glucan endo-1,3-beta-glucosidase 7 precursor
CUST_23530_3217	VIT_12s0059g00990	GSVIVT01030467001	AT2G32540	0.71	0.012	-1.77	Cellulose synthase CSLB04
CUST_32706_46683	VIT_16s0022g00430	GSVIVT01018667001		0.71	0.000	3.53	SRG1 (senescence-related gene 1) oxidoreductase
NG2_12247_15116	VIT_13s0047g00410	GSVIVT01027327001	AT5G65940	0.71	0.000	4.96	3-hydroxyisobutyryl-coenzyme A hydrolase
CUST_26524_35488	VIT_17s0000g10090	GSVIVT01007551001	AT5G50300	0.71	0.001	1.20	Xanthine/uracil/vitamin C permease
CUST_28249_44659	VIT_12s0035g00850	GSVIVT01023264001	AT5G49950	0.71	0.000	6.14	Embryogenesis-associated protein
NG2_48101_13304	VIT_19s0090g01400	GSVIVT01037748001		0.71	0.001	0.35	Wax synthase isoform 1
CUST_19404_52610	VIT_13s0019g03480	GSVIVT01016358001		0.71	0.004	-0.39	HAD superfamily hydrolase
NG2_12081_31378	VIT_01s0011g01720	GSVIVT01012094001	AT2G39440	0.71	0.000	3.11	Unknown protein
CUST_40964_52927	VIT_13s0019g00810	GSVIVT01016575001	AT3G55400	0.71	0.000	4.33	Methionyl-tRNA synthetase (AtcpMetRS)
CUST_24975_3700	VIT_18s0001g05620	GSVIVT01009029001	AT1G78180	0.70	0.000	5.13	Carrier protein, Mitochondrial
CUST_50558_3940	VIT_19s0014g02460	GSVIVT01014311001	AT5G53870	0.70	0.007	-1.20	Plastocyanin domain-containing protein
NG2_6920_29517	VIT_12s0059g00960	GSVIVT01030462001	AT2G32540	0.70	0.000	3.13	Cellulose synthase CSLB04
NG2_7071_11689	VIT_06s0004g03400	GSVIVT01025121001	AT5G60210	0.70	0.000	9.71	Myosin heavy chain
NG2_7013_28471	VIT_01s0146g00260	GSVIVT01000938001	AT5G13170	0.70	0.001	0.27	Nodulin MtN3
CUST_39158_33974	VIT_12s0035g01410	GSVIVT01023197001		0.70	0.000	4.57	No hit
CUST_22747_61600	VIT_12s0028g01140	GSVIVT01020809001	AT3G59040	0.70	0.018	-2.20	Pentatricopeptide (PPR) repeat-containing protein
NG2_6843_13349	VIT_03s0038g00030	GSVIVT01024225001	AT3G32330	0.70	0.000	10.17	DRD1 (defective in rna-directed dna methylation 1)
CUST_34451_27954	VIT_00s0986g00010	GSVIVT01002945001		0.70	0.000	2.29	No hit
CUST_24601_52083	VIT_14s0108g00100	GSVIVT01011354001		0.70	0.000	1.96	Serine carboxypeptidase S10
CUST_4295_47696	VIT_05s0077g01010	GSVIVT01034997001	AT3G17040	0.70	0.008	-1.34	HCF107 (high chlorophyll fluorescent 107)
NG2_36338_35431	VIT_04s0008g01830	GSVIVT01035463001	AT5G35550	0.70	0.000	4.82	Myb domain protein 32
CUST_27156_39370	VIT_07s0031g01630	GSVIVT01022234001	AT5G64850	0.70	0.001	0.77	Unknown protein
CUST_11296_13055	VIT_15s0046g03580	GSVIVT01026832001	AT3G61220	0.70	0.000	2.54	(+)-neomenthol dehydrogenase
CUST_37787_25067	VIT_19s0090g00960	GSVIVT01037700001		0.70	0.003	-0.13	Unknown
CUST_40585_43222	VIT_03s0088g00700	GSVIVT01037015001	AT1G50060	0.70	0.008	-1.35	Pathogenesis related protein 1 precursor (pr1 gene)
CUST_24234_29317	VIT_08s0007g04720	GSVIVT01033684001		0.70	0.000	2.79	No hit
CUST_46120_22611	VIT_00s0160g00020	GSVIVT01001483001		0.70	0.000	2.36	No hit
NG2_5729_19157	VIT_15s0048g00470	GSVIVT01027657001	AT3G60740	0.70	0.000	6.17	Tubulin folding cofactor D
NG2_36090_36729	VIT_17s0000g04970	GSVIVT01008142001	AT5G17400	0.70	0.000	12.87	ADP, ATP carrier protein
CUST_38925_4265	VIT_15s0046g02530	GSVIVT01026930001	AT4G00460	0.70	0.007	-1.22	Rho guanyl-nucleotide exchange factor ROPGEF2
CUST_42475_12399	VIT_01s0011g02570	GSVIVT01011996001		0.70	0.001	0.88	No hit
CUST_50946_56104	VIT_02s0025g04520	GSVIVT01019868001	AT1G12580	0.70	0.000	5.29	Calcium-dependent protein kinase 1 CDPK protein kinase
CUST_32192_34429	VIT_19s0014g03700	GSVIVT01014442001	AT5G54250	0.70	0.012	-1.75	Cyclic nucleotide-regulated ion channel 4
CUST_43906_24168	VIT_18s0001g05570	GSVIVT01009024001	AT1G34580	0.70	0.000	6.75	Hexose transporter HT2
CUST_30721_26118	VIT_13s0047g00910	GSVIVT01027252001	AT2G43760	0.70	0.001	0.89	Molybdopterin biosynthesis MoaE
CUST_46144_14680	VIT_17s0000g08820	GSVIVT01007701001		0.70	0.000	4.15	Nucleoside phosphatase GDA1/CD39
CUST_50376_48632	VIT_14s0128g00790	GSVIVT01000084001	AT1G55020	0.70	0.000	2.41	Lipoxygenase (LOX1)
CUST_48_60148	VIT_02s0241g00120	GSVIVT01004912001	AT4G22730	0.70	0.001	0.64	Receptor protein kinase
CUST_38236_21070	VIT_08s0007g05920	GSVIVT01033552001	AT2G41490	0.70	0.000	6.36	UDP-GlcNAc:dolichyl-phosphate GlcNAc-1-phosphate transferase
CUST_42186_29491	VIT_18s0001g09260	GSVIVT01009361001	AT5G43160	0.70	0.000	2.28	Unknown protein
CUST_10930_40506	VIT_02s0033g00650	GSVIVT01022698001		0.70	0.000	3.07	Serine/threonine protein phosphatase 7
CUST_22884_1579	VIT_15s0021g00980	GSVIVT01018331001	AT3G60240	0.70	0.003	-0.34	Translation initiation factor eIF-4F
NG2_7069_47481	VIT_14s0006g01810	GSVIVT01030884001		0.70	0.000	4.99	Unknown
CUST_19627_40236	VIT_10s0042g00590	GSVIVT01026185001		0.70	0.003	-0.32	Leucine-rich repeat receptor-like protein kinase 1
CUST_13871_48083	VIT_15s0046g02850	GSVIVT01026898001		0.69	0.001	0.89	Ankyrin protein kinase
NG2_21267_14644	VIT_13s0047g00170	GSVIVT01027370001	AT3G54360	0.69	0.000	5.66	Ring finger protein
CUST_3778_11276	VIT_18s0041g01850	GSVIVT01025948001	AT1G33990	0.69	0.000	6.46	Polyneuridine-aldehyde esterase precursor
CUST_19491_17828	VIT_04s0023g03720	GSVIVT01018744001	AT3G51280	0.69	0.036	-3.03	Tetratricopeptide repeat domain male sterility MS5
CUST_7825_52105	VIT_06s0080g00840	GSVIVT01036085001	AT5G15290	0.69	0.004	-0.48	Integral membrane family protein
CUST_47513_26794	VIT_16s0039g00290	GSVIVT01024242001	AT1G73340	0.69	0.000	4.48	Steroid 22-alpha-hydroxylase
NG2_12397_22676	VIT_00s0705g00010	GSVIVT01002378001	AT3G28740	0.69	0.000	4.98	CYP81E1 Isoflavone 2'-hydroxylase
CUST_25186_61253	VIT_10s0003g05680	GSVIVT01021753001		0.69	0.003	-0.31	CHUP1 (chloroplast unusual positioning 1)
CUST_2600_56434	VIT_09s0002g05700	GSVIVT01017210001	AT1G52770	0.69	0.000	2.33	Phototropic-responsive NPH3
NG2_7295_10145	VIT_04s0079g00020	GSVIVT01035186001		0.69	0.002	-0.55	Cysteine-rich receptor-like protein kinase 2
CUST_14120_34922	VIT_01s0011g01270	GSVIVT01012142001	AT1G05780	0.69	0.000	2.04	Unknown protein
CUST_23381_28083	VIT_13s0084g00520	GSVIVT01036631001	AT5G09860	0.69	0.000	2.99	THO complex subunit 1
CUST_29919_19332	VIT_00s0125g00410	GSVIVT01013643001	AT1G17500	0.69	0.003	-0.13	Phospholipid-transporting ATPase
CUST_8596_53670	VIT_12s0028g01150	GSVIVT01020808001	AT3G59030	0.69	0.000	4.75	Transparent testa 12 protein
CUST_49110_40518	VIT_10s0003g01700	GSVIVT01021262001	AT1G29330	0.69	0.000	6.98	ER lumen protein retaining receptor (ERD2)
CUST_3750_38078	VIT_09s0070g00940	GSVIVT01034315001		0.69	0.000	2.44	CTV.22
NG2_36605_49213	VIT_08s0040g02910	GSVIVT01025575001	AT5G02740	0.69	0.000	4.74	Unknown protein
CUST_51078_40278	VIT_17s0000g06750	GSVIVT01007940001		0.69	0.002	0.18	Unknown protein
NG2_45736_44799	VIT_08s0217g00090	GSVIVT01003939001	AT3G08970	0.69	0.000	8.68	DnaJ homolog, subfamily B, member 9
CUST_23886_22358	VIT_07s0005g00920	GSVIVT01028060001		0.69	0.000	2.44	Unknown
NG2_45763_16142	VIT_00s0361g00050	GSVIVT01006397001		0.69	0.000	9.83	Protein-serine/threonine kinase
CUST_37414_38060	VIT_08s0007g08800	GSVIVT01033252001	AT3G10310	0.69	0.000	2.04	Kinesin motor protein
CUST_12795_29166	VIT_19s0090g00400	GSVIVT01037651001	AT3G20395	0.69	0.008	-1.28	Zinc finger (C3HC4-type ring finger)
CUST_8107_45111	VIT_10s0003g00390	GSVIVT01021124001	AT1G03850	0.69	0.004	-0.58	Glutaredoxin
CUST_36786_58718	VIT_07s0141g00260	GSVIVT01000719001		0.69	0.001	0.90	Unknown protein
CUST_51374_53892	VIT_09s0002g09250	GSVIVT01017588001		0.69	0.000	4.46	CYP82A2
NG2_12425_43828	VIT_00s1351g00010	GSVIVT01004460001	AT5G65260	0.69	0.000	6.07	Polyadenylate-binding protein 2
CUST_31069_23843	VIT_11s0052g00570	GSVIVT01029251001		0.69	0.000	2.62	Nodulin MtN21
CUST_51272_38382	VIT_03s0091g00550	GSVIVT01037865001	AT1G49870	0.69	0.003	-0.06	Unknown protein
CUST_9152_39471	VIT_00s2485g00010	GSVIVT01006143001	AT4G21230	0.69	0.001	0.72	CRK10 (cysteine-rich RLK10)
CUST_15389_37244	VIT_13s0064g01030	GSVIVT01032082001	AT3G63530	0.69	0.001	1.51	Zinc finger (C3HC4-type ring finger)BIG BROTHER
CUST_33158_49979	VIT_01s0011g00210	GSVIVT01012239001	AT1G26340	0.68	0.000	4.42	Cytochrome b5 isoform Cb5-D
CUST_41413_35982	VIT_13s0019g00700	GSVIVT01000827001	AT3G07530	0.68	0.000	1.95	Unknown protein
CUST_30409_39155	VIT_13s0084g00040	GSVIVT01036581001	AT3G12480	0.68	0.000	3.18	Nuclear transcription factor Y subunit B related
CUST_44230_58886	VIT_16s0050g02310	GSVIVT01028741001	AT5G24105	0.68	0.017	-2.17	No hit
CUST_39336_12817	VIT_05s0094g00990	GSVIVT01038203001	AT2G43840	0.68	0.010	-1.55	UDP-glucose:salicylic acid glucosyltransferase
CUST_17807_55704	VIT_03s0017g02330	GSVIVT01015906001	AT4G03205	0.68	0.001	1.73	Coproporphyrinogen III oxidase, chloroplast precursor
CUST_8927_10762	VIT_11s0037g01230	GSVIVT01023743001	AT4G30410	0.68	0.008	-1.30	Basic helix-loop-helix (bHLH) family
NG2_16765_3376	VIT_11s0016g04380	GSVIVT01015437001	AT4G13370	0.68	0.000	6.86	Unknown protein
NG2_48624_20041	VIT_06s0004g07750	GSVIVT01024599001		0.68	0.000	1.57	TPA: class III peroxidase 40
CUST_52206_16002	VIT_03s0167g00190	GSVIVT01001710001		0.68	0.000	1.86	CYP714A1
CUST_16599_21041	VIT_19s0085g00610	GSVIVT01036750001		0.68	0.000	3.93	No hit
CUST_32145_6746	VIT_04s0008g04980	GSVIVT01035800001	AT4G32510	0.68	0.001	0.80	Boron transporter-like protein 4
CUST_16868_38979	VIT_03s0091g00250	GSVIVT01037899001	AT4G34265	0.68	0.005	-0.64	Unknown
CUST_17291_10546	VIT_05s0049g01930	GSVIVT01027917001	AT1G60000	0.68	0.002	0.11	RNA-binding protein cp29
CUST_43182_54540	VIT_03s0038g04010	GSVIVT01023862001	AT2G17340	0.68	0.000	7.54	Pantothenate kinase
CUST_15459_34307	VIT_13s0019g04860	GSVIVT01016214001	AT2G39170	0.68	0.000	4.96	Unknown protein
CUST_2063_59908	VIT_17s0000g09510	GSVIVT01007618001	AT3G48280	0.68	0.020	-2.33	CYP71A25
CUST_42579_49233	VIT_05s0077g02200	GSVIVT01035132001	AT1G05730	0.68	0.005	-0.66	Unknown protein
CUST_15304_13948	VIT_14s0060g01710	GSVIVT01031184001	AT5G27820	0.68	0.000	7.60	Ribosomal protein L18
CUST_38442_20210	VIT_07s0104g00790	GSVIVT01011054001	AT2G48030	0.68	0.003	-0.18	Endonuclease
CUST_18445_52019	VIT_02s0025g04090	GSVIVT01019819001	AT4G11720	0.68	0.000	2.87	GCS1/HAP2 (generative cell-specific 1)
CUST_37129_12915	VIT_19s0015g01290	GSVIVT01014771001	AT5G23810	0.68	0.000	6.15	Amino acid permease 7
CUST_11637_34806	VIT_03s0063g01140	GSVIVT01031813001		0.68	0.007	-1.17	Map kinase substrate 1 MKS1
CUST_46180_1608	VIT_06s0004g03370	GSVIVT01025124001		0.68	0.001	0.89	Unknown protein
CUST_23529_38177	VIT_08s0032g00650	GSVIVT01022503001		0.68	0.001	0.79	No hit
CUST_51719_39564	VIT_13s0064g00430	GSVIVT01032157001		0.68	0.005	-0.71	Steroid sulfotransferase
NG2_5369_23277	VIT_08s0032g00470	GSVIVT01022483001	AT3G62710	0.68	0.000	6.55	Periplasmic beta-glucosidase precursor
CUST_43492_45243	VIT_06s0004g03470	GSVIVT01025113001		0.68	0.000	1.90	Unknown protein
CUST_17967_45962	VIT_01s0146g00060	GSVIVT01000913001	AT5G13110	0.68	0.000	5.33	Glucose-6-phosphate 1-dehydrogenase 2, chloroplast precursor
NG2_21273_1130	VIT_00s0225g00090	GSVIVT01004079001	AT2G42490	0.68	0.025	-3.14	Copper amine oxidase
CUST_49176_48022	VIT_00s0173g00220	GSVIVT01001880001		0.68	0.000	2.08	CTV.22
CUST_47064_62521	VIT_17s0000g02240	GSVIVT01008452001	AT5G57860	0.68	0.002	0.07	Ubiquitin family
CUST_51622_61571	VIT_02s0025g01100	GSVIVT01019491001	AT1G64300	0.68	0.000	2.16	Protein kinase
CUST_14376_55778	VIT_12s0035g00680	GSVIVT01023285001	AT5G23170	0.67	0.000	3.13	ACR4 (Arabidopsis CRINKLY4)
CUST_23298_61712	VIT_16s0100g00370	GSVIVT01010632001	AT1G27160	0.67	0.000	4.66	Valyl-tRNA synthetase
CUST_28626_59952	VIT_02s0025g03530	GSVIVT01019757001	AT4G23100	0.67	0.000	10.04	Gamma-glutamylcysteine synthetase
CUST_42469_3324	VIT_09s0096g00550	GSVIVT01038417001	AT5G16410	0.67	0.013	-1.87	C2-HC type zinc finger protein C.e-MyT1
CUST_35142_22198	VIT_05s0124g00280	GSVIVT01013558001	AT3G59320	0.67	0.000	2.08	Anthocyanin membrane protein 1
CUST_1492_46692	VIT_15s0048g01730	GSVIVT01027536001	AT2G45490	0.67	0.001	1.55	Aurora kinase 3
NG2_21280_13002	VIT_00s0230g00030	GSVIVT01004730001		0.67	0.000	6.93	No hit
CUST_18357_46944	VIT_09s0018g01270	GSVIVT01016062001	AT1G73110	0.67	0.036	-3.04	Ribulose bisphosphate carboxylase/oxygenase activase 2
CUST_2147_40610	VIT_19s0014g04290	GSVIVT01014502001		0.67	0.000	3.28	S-locus protein kinase
CUST_15120_48346	VIT_11s0016g01250	GSVIVT01015095001	AT3G13960	0.67	0.031	-2.87	Growth-regulating factor 6
CUST_4648_50617	VIT_02s0033g00300	GSVIVT01022645001	AT5G45580	0.67	0.033	-2.93	Myb family
CUST_52200_53369	VIT_13s0064g00750	GSVIVT01032118001	AT3G07970	0.67	0.008	-1.31	Polygalacturonase GH28
CUST_13733_33297	VIT_00s0225g00050	GSVIVT01004076001		0.67	0.007	-1.10	MATE efflux family protein
CUST_38852_34822	VIT_13s0019g01190	GSVIVT01000845001		0.67	0.003	0.01	Alpha galactosidase
CUST_20329_49541	VIT_05s0020g01080	GSVIVT01017713001		0.67	0.002	0.06	Unknown
CUST_19443_32738	VIT_09s0002g08990	GSVIVT01017559001	AT1G80700	0.67	0.000	5.02	Unknown
CUST_19667_35823	VIT_15s0046g01290	GSVIVT01027056001	AT4G01100	0.67	0.000	2.86	Carrier protein, Mitochondrial
CUST_20105_48631	VIT_18s0001g05030	GSVIVT01008995001		0.67	0.000	1.93	Glucan 1,3-beta-glucosidase precursor
CUST_3938_32806	VIT_05s0020g03930	GSVIVT01018027001	AT4G02700	0.67	0.003	-0.10	Sulfate transporter 3.1 (AST12) (AtST1)
CUST_45354_55337	VIT_12s0059g01140	GSVIVT01030483001	AT1G05060	0.67	0.005	-0.81	Unknown protein
CUST_13728_40786	VIT_01s0011g04640	GSVIVT01011783001	AT1G71090	0.67	0.005	-0.83	Auxin Efflux Carrier
CUST_44811_43475	VIT_10s0003g00630	GSVIVT01021150001	AT4G18470	0.67	0.000	4.52	Negative regulator of systemic acquired resistance (SNI1)
CUST_16177_55420	VIT_09s0002g06450	GSVIVT01017288001		0.67	0.005	-0.86	CYP81B2v1
CUST_15125_52435	VIT_17s0000g08660	GSVIVT01007720001	AT5G17990	0.67	0.006	-0.98	Anthranilate phosphoribosyltransferase, chloroplast precursor
CUST_42314_61978	VIT_14s0036g00010	GSVIVT01023579001		0.67	0.002	0.06	R protein PRF disease resistance protein
NG2_20793_16893	VIT_16s0050g00990	GSVIVT01028873001	AT5G23980	0.67	0.000	3.91	ferric reduction oxidase 4
CUST_14877_37272	VIT_12s0121g00380	GSVIVT01013347001		0.67	0.049	-3.38	Xylan 1,4-beta-xylosidase
CUST_3157_12366	VIT_11s0016g04250	GSVIVT01015424001	AT3G24430	0.66	0.000	5.58	HCF101 (high-chlorophyll-fluorescence 101)
CUST_26701_18076	VIT_17s0000g09320	GSVIVT01007643001	AT4G24710	0.66	0.001	1.27	AAA-type ATPase
CUST_32816_8685	VIT_16s0013g00210	GSVIVT01013841001	AT4G25110	0.66	0.001	1.01	Metacaspase 1
CUST_26656_20746	VIT_14s0030g00650	GSVIVT01021979001	AT3G06350	0.66	0.000	1.87	Shikimate dehydrogenase
NG2_36554_22779	VIT_02s0012g01660	GSVIVT01013125001	AT4G25960	0.66	0.000	2.96	ATPase PGP2 (P-glycoprotein 2)
CUST_3743_55047	VIT_08s0007g07110	GSVIVT01033432001	AT5G06610	0.66	0.000	7.25	Unknown protein
CUST_38388_8477	VIT_05s0020g02080	GSVIVT01017826001	AT5G18760	0.66	0.000	4.87	Zinc finger (C3HC4-type ring finger)
CUST_34055_55293	VIT_00s0181g00210	GSVIVT01003206001	AT4G21530	0.66	0.002	0.47	Anaphase promoting complex subunit 4
CUST_38523_11150	VIT_12s0057g00410	GSVIVT01030034001		0.66	0.001	0.90	Mo25
CUST_33050_20189	VIT_09s0002g03070	GSVIVT01016943001	AT1G51830	0.66	0.002	0.38	FRK1 (FLG22-induced receptor-like kinase 1)
CUST_51132_60143	VIT_02s0025g02190	GSVIVT01019612001	AT1G64590	0.66	0.003	-0.04	Short-chain dehydrogenase/reductase
NG2_48727_13369	VIT_14s0066g01640	GSVIVT01032509001	AT5G40230	0.66	0.000	6.94	Nodulin MtN21 family
CUST_17471_51155	VIT_07s0005g01680	GSVIVT01028143001	AT4G01970	0.66	0.006	-0.94	Stachyose synthase
NG2_36150_4442	VIT_18s0001g13070	GSVIVT01009772001	AT1G19690	0.66	0.000	2.11	NAD-dependent epimerase/dehydratase
NG2_48365_11581	VIT_12s0028g00960	GSVIVT01020828001		0.66	0.000	7.01	Phytoene synthase, chloroplast precursor
CUST_26942_4699	VIT_09s0054g00660	GSVIVT01029567001	AT5G66260	0.66	0.005	-0.69	SAUR_C
CUST_16133_33172	VIT_07s0129g00110	GSVIVT01000116001	AT2G22950	0.66	0.017	-2.12	Ca2+-ATPase 2 ACA2, plasma membrane
CUST_40532_35513	VIT_10s0071g00200	GSVIVT01034428001	AT5G66900	0.66	0.001	0.77	Disease resistance protein (TIR-NBS-LRR class)
CUST_45135_7444	VIT_04s0044g01550	GSVIVT01026463001		0.66	0.002	0.42	Pentatricopeptide repeat
NG2_11779_35915	VIT_16s0022g02310	GSVIVT01018453001	AT5G51810	0.66	0.000	1.59	Gibberellin 3-beta-dioxygenase.
CUST_49852_3584	VIT_19s0027g01150	GSVIVT01020347001	AT3G58140	0.66	0.000	2.79	Phenylalanine-tRNA synthetase
CUST_25622_48893	VIT_05s0020g02760	GSVIVT01017897001	AT3G05230	0.66	0.000	6.72	Signal peptidase complex subunit 3
CUST_3864_20697	VIT_07s0104g00700	GSVIVT01011064001	AT1G03360	0.66	0.001	1.85	Exosome complex component RRP4
CUST_47531_33113	VIT_06s0004g00660	GSVIVT01025437001		0.66	0.033	-2.94	Accelerated cell death 1 ACD1
CUST_41306_38039	VIT_19s0177g00270	GSVIVT01001992001		0.66	0.000	5.20	Molecular chaperone DnaJ
CUST_4147_34063	VIT_00s0204g00030	GSVIVT01003684001		0.66	0.001	1.74	Cationic amino acid transporter 6
CUST_31404_62242	VIT_07s0005g06510	GSVIVT01028663001		0.66	0.004	-0.41	No hit
CUST_38081_26136	VIT_17s0000g04330	GSVIVT01008217001	AT1G18550	0.66	0.000	2.33	Kinesin family member 18/19
CUST_27779_26308	VIT_15s0048g01420	GSVIVT01027562001		0.66	0.001	1.08	Plastocyanin domain-containing protein
CUST_8187_7557	VIT_14s0066g00200	GSVIVT01032367001	AT4G35850	0.66	0.000	5.99	Pentatricopeptide (PPR) repeat-containing protein
CUST_18363_36246	VIT_03s0063g02120	GSVIVT01031920001		0.66	0.000	2.66	Minor allergen
NG2_12347_34277	VIT_19s0014g03250	GSVIVT01014400001	AT4G21760	0.66	0.000	3.65	Beta-mannosidase 4
CUST_4598_28735	VIT_18s0001g13890	GSVIVT01009861001	AT5G39600	0.66	0.000	3.89	Unknown protein
CUST_11002_31310	VIT_01s0011g00680	GSVIVT01012199001	AT5G15520	0.66	0.000	5.35	Ribosomal protein S19 (RPS19A) 40S
CUST_43614_46347	VIT_11s0016g05060	GSVIVT01015513001	AT2G26830	0.66	0.002	0.08	Choline/ethanolamine kinase
NG2_33282_61071	VIT_08s0007g04970	GSVIVT01033654001		0.65	0.000	12.73	Pentatricopeptide (PPR) repeat-containing
CUST_27323_58030	VIT_10s0003g01760	GSVIVT01021268001		0.65	0.000	4.92	Pentatricopeptide (PPR) repeat-containing protein
CUST_31090_38459	VIT_12s0035g01900	GSVIVT01023135001	AT4G33220	0.65	0.001	0.72	Pectinesterase family
CUST_45890_59671	VIT_08s0040g02810	GSVIVT01025585001	AT5G02630	0.65	0.005	-0.82	Lung seven transmembrane receptor 1
CUST_51884_26078	VIT_00s0391g00020	GSVIVT01006627001	AT4G39970	0.65	0.004	-0.40	Protein cbbY
CUST_26872_20994	VIT_18s0001g07290	GSVIVT01009148001	AT4G24610	0.65	0.000	2.43	Unknown protein
CUST_1094_8499	VIT_00s2288g00010	GSVIVT01006101001		0.65	0.000	2.87	No hit
NG2_5135_29880	VIT_06s0009g01590	GSVIVT01037451001	AT5G21140	0.65	0.000	4.93	DNA repair protein Nse1
CUST_39545_24403	VIT_05s0102g00760	GSVIVT01010795001	AT3G59520	0.65	0.000	3.67	Unknown protein
CUST_46619_53671	VIT_01s0010g02290	GSVIVT01010308001		0.65	0.000	2.35	Heat shock protein 26a, chloroplast
CUST_24191_21630	VIT_16s0100g00290	GSVIVT01010646001		0.65	0.000	4.56	L-idonate dehydrogenase
NG2_45489_50726	VIT_07s0031g02530	GSVIVT01022344001		0.65	0.000	8.29	No hit
CUST_18531_21977	VIT_05s0020g04750	GSVIVT01018107001		0.65	0.001	1.02	Ankyrin repeat protein
CUST_17620_23316	VIT_00s0211g00190	GSVIVT01003865001		0.65	0.014	-1.90	Lectin protein kinase
CUST_34983_10217	VIT_19s0085g00880	GSVIVT01036719001		0.65	0.000	2.70	Succinate-semialdehyde dehydrogenase (SSADH1)
CUST_29668_27907	VIT_04s0023g03540	GSVIVT01018769001	AT2G17860	0.65	0.004	-0.62	Thaumatin SCUTL1
CUST_32936_7301	VIT_15s0021g01920	GSVIVT01018245001	AT3G60400	0.65	0.004	-0.48	Mitochondrial transcription termination factor mTERF
CUST_6110_57060	VIT_13s0064g00950	GSVIVT01032090001	AT3G08490	0.65	0.000	1.87	Unknown protein
CUST_34244_45402	VIT_03s0088g00490	GSVIVT01037037001	AT2G16270	0.65	0.006	-1.05	Unknown
CUST_16589_44530	VIT_13s0067g00840	GSVIVT01032822001	AT1G19080	0.65	0.008	-1.30	TTN10 (TITAN 10)
CUST_26590_12239	VIT_18s0001g09590	GSVIVT01009401001	AT1G80730	0.65	0.000	3.07	Zinc finger protein 4
CUST_50923_33696	VIT_01s0010g01010	GSVIVT01010160001	AT1G13570	0.65	0.000	2.16	F-box domain containing protein
CUST_2338_51875	VIT_03s0180g00320	GSVIVT01003143001	AT4G15500	0.65	0.002	0.26	Indole-3-acetate beta-glucosyltransferase
CUST_38289_7060	VIT_18s0001g12340	GSVIVT01009694001	AT1G19380	0.65	0.002	0.51	Unknown protein
CUST_17613_61112	VIT_02s0025g04610	GSVIVT01019878001	AT1G63000	0.65	0.000	5.24	DTDP-D-glucose 4,6-dehydratase
CUST_7851_2492	VIT_13s0067g01800	GSVIVT01032757001	AT1G09870	0.65	0.001	1.38	Histidine acid phosphatase
CUST_18877_57597	VIT_02s0025g01610	GSVIVT01019552001		0.65	0.000	3.57	Phosphatidylinositol 4-kinase type-II
CUST_27967_26592	VIT_16s0050g02210	GSVIVT01028753001	AT5G24090	0.65	0.019	-2.29	Chitinase III [Vitis vinifera]
CUST_24307_22845	VIT_18s0001g01600	GSVIVT01008797001	AT1G77260	0.65	0.000	2.37	Ankyrin
CUST_18077_32136	VIT_13s0064g01470	GSVIVT01032030001	AT5G40850	0.65	0.001	1.23	Urophorphyrin III methylase
CUST_27693_33612	VIT_12s0059g00240	GSVIVT01030383001		0.65	0.019	-2.26	Epoxide hydrolase
CUST_28617_54150	VIT_14s0030g01070	GSVIVT01021934001		0.65	0.000	8.97	No hit
CUST_17434_37201	VIT_14s0060g02650	GSVIVT01031090001	AT3G05390	0.64	0.000	2.80	ATRAD3 (Arabidopsis thaliana Ras Associated with Diabetes protein 3
CUST_37076_31869	VIT_14s0066g01050	GSVIVT01032446001	AT5G14640	0.64	0.000	5.23	Glycogen synthase kinase 3 beta
CUST_49516_7100	VIT_16s0022g01630	GSVIVT01018534001	AT5G62280	0.64	0.020	-2.33	Unknown protein
CUST_31329_26817	VIT_08s0007g00660	GSVIVT01034140001		0.64	0.019	-2.31	Laccase
CUST_24829_2808	VIT_07s0130g00220	GSVIVT01000248001	AT4G33420	0.64	0.012	-1.77	Peroxidase ATP32, class III
CUST_17204_38222	VIT_14s0060g00630	GSVIVT01031297001	AT1G56700	0.64	0.000	7.09	Pyrrolidone-carboxylate peptidase
CUST_42076_48367	VIT_18s0001g12730	GSVIVT01009735001	AT1G19580	0.64	0.018	-2.24	Carbonate dehydratase
CUST_16870_61997	VIT_03s0063g00550	GSVIVT01031753001		0.64	0.000	4.26	Fw2.2 ORFX
CUST_49204_46776	VIT_04s0043g00940	GSVIVT01026390001		0.64	0.001	1.39	MONOPTEROS
CUST_14621_10869	VIT_11s0052g00270	GSVIVT01029290001		0.64	0.019	-2.28	R protein MLA10
CUST_43156_8452	VIT_08s0056g01170	GSVIVT01029939001	AT5G17790	0.64	0.000	4.01	Zinc finger protein VAR3, chloroplastic
CUST_30507_39154	VIT_00s0983g00010	GSVIVT01002939001	AT4G39955	0.64	0.004	-0.57	Abhydrolase domain-containing protein
NG2_7137_43394	VIT_14s0030g01260	GSVIVT01021907001	AT3G05050	0.64	0.000	2.34	CRK1 protein
CUST_30603_11773	VIT_14s0128g00730	GSVIVT01000075001		0.64	0.002	0.55	No hit
CUST_9798_821	VIT_18s0089g00180	GSVIVT01037213001		0.64	0.006	-0.87	1,4-beta-mannan endohydrolase
CUST_51595_18627	VIT_19s0015g01800	GSVIVT01014848001	AT5G56220	0.64	0.001	0.90	Nucleoside triphosphatase
CUST_11177_32859	VIT_08s0007g08870	GSVIVT01033245001	AT3G02370	0.64	0.000	4.91	Unknown
CUST_39084_18066	VIT_14s0108g01160	GSVIVT01011458001	AT5G39570	0.64	0.018	-2.22	Latex abundant protein 1
CUST_51553_22904	VIT_16s0098g00760	GSVIVT01038666001	AT3G49530	0.64	0.002	0.41	No apical meristem cup-shaped cotyledon2
CUST_18721_19309	VIT_08s0040g03060	GSVIVT01025564001	AT5G02800	0.64	0.000	11.42	Serine/threonine Protein kinase BNK1
CUST_10284_41303	VIT_14s0060g00240	GSVIVT01031341001	AT1G09540	0.64	0.002	0.35	Myb domain protein 61
CUST_6345_39229	VIT_12s0059g01930	GSVIVT01030566001	AT2G20840	0.64	0.001	1.66	Secretory carrier membrane protein (SCAMP1)
NG11_7897_10153	VIT_14s0066g02020	GSVIVT01032550001	AT5G14940	0.64	0.000	7.33	Proton-dependent oligopeptide transport (POT) family protein
NG2_33700_17618	VIT_16s0050g02670	GSVIVT01028700001	AT5G53120	0.64	0.000	1.30	Spermine synthase
CUST_23320_37951	VIT_19s0027g01540	GSVIVT01020299001		0.64	0.000	1.95	No hit
NG2_16719_41206	VIT_11s0016g01870	GSVIVT01015168001	AT3G13930	0.64	0.000	11.89	Dihydrolipoamide S-acetyltransferase
CUST_2207_52192	VIT_03s0063g02600	GSVIVT01031972001	AT2G16250	0.64	0.003	-0.10	Leucine-rich repeat transmembrane protein kinase
CUST_42712_62745	VIT_14s0006g02830	GSVIVT01031018001	AT5G16130	0.64	0.000	8.97	Ribosomal protein S7 (RPS7A) 40S
CUST_21631_46320	VIT_16s0098g01090	GSVIVT01038628001		0.64	0.003	-0.11	PEPR1 (PEP1 receptor 1)
CUST_20354_23230	VIT_02s0012g00830	GSVIVT01013208001	AT2G45110	0.64	0.010	-1.59	Expansin-like B1
NG2_7275_5833	VIT_00s1404g00010	GSVIVT01004517001		0.64	0.000	7.26	Calmodulin-binding
NG2_7405_17805	VIT_13s0106g00550	GSVIVT01011259001		0.64	0.010	-2.12	flavonol 3-sulfotransferase
CUST_10467_23553	VIT_07s0095g00680	GSVIVT01038349001		0.64	0.001	1.45	Serine/threonine kinase BRLK
CUST_32248_38724	VIT_06s0004g02380	GSVIVT01025239001	AT5G19440	0.64	0.000	2.02	Cinnamyl alcohol dehydrogenase
CUST_11599_6325	VIT_01s0137g00620	GSVIVT01000555001	AT3G26370	0.63	0.000	3.61	Auxin-independent growth promoter
NG2_36294_23816	VIT_04s0023g03810	GSVIVT01018733001	AT1G19640	0.63	0.000	5.71	Jasmonate O-methyltransferase
CUST_31988_10655	VIT_09s0002g02780	GSVIVT01016917001	AT5G59680	0.63	0.001	0.90	FRK1 (FLG22-induced receptor-like kinase 1)
CUST_9364_56331	VIT_01s0011g05600	GSVIVT01011675001	AT2G01660	0.63	0.006	-1.05	Receptor-like protein kinase
CUST_50894_17946	VIT_00s1057g00010	GSVIVT01003041001		0.63	0.000	4.65	No hit
CUST_37885_22861	VIT_12s0034g02370	GSVIVT01022844001		0.63	0.000	2.75	Unknown protein
NG2_6980_21323	VIT_14s0030g01420	GSVIVT01021886001		0.63	0.000	2.18	GCN5 N-acetyltransferase (GNAT)
CUST_17954_46388	VIT_03s0038g04350	GSVIVT01023828001	AT5G43010	0.63	0.000	2.73	Proteasome 26S AAA-ATPase subunit (RPT4)
CUST_760_12215	VIT_07s0151g01040	GSVIVT01001155001	AT4G02780	0.63	0.000	3.25	Ent-kaurene synthase A, chloroplast precursor
CUST_13793_18561	VIT_06s0004g02170	GSVIVT01025261001	AT1G71920	0.63	0.000	2.44	Histidinol-phosphate aminotransferase
CUST_18774_57514	VIT_03s0017g01380	GSVIVT01015778001	AT5G45520	0.63	0.004	-0.44	Disease resistance protein (CC-NBS-LRR class)
CUST_30964_28658	VIT_07s0104g01780	GSVIVT01010945001	AT3G62770	0.63	0.000	3.52	Autophagy 18 ATG18a
CUST_45332_53357	VIT_07s0031g02020	GSVIVT01022281001	AT5G09880	0.63	0.000	3.95	RNA binding motif protein 39
CUST_8811_55519	VIT_12s0055g00370	GSVIVT01029690001	AT2G01080	0.63	0.000	7.08	Harpin-induced protein
NG2_47904_49152	VIT_18s0075g00520	GSVIVT01034817001	AT3G57770	0.63	0.000	8.07	Retrotransposon protein, Unclassified
CUST_37073_22417	VIT_01s0127g00070	GSVIVT01013802001	AT1G12940	0.63	0.006	-1.02	Nitrate transporter2.5
CUST_34294_49253	VIT_06s0080g00510	GSVIVT01036116001	AT2G27460	0.63	0.000	6.41	Sec23/sec24 transport family
CUST_41392_52414	VIT_02s0025g01520	GSVIVT01019542001	AT1G64430	0.63	0.002	0.48	Unknown protein
CUST_6653_41612	VIT_05s0094g01490	GSVIVT01038261001	AT2G44050	0.63	0.001	1.14	6,7-dimethyl-8-ribityllumazine synthase, chloroplast precursor
CUST_46426_50442	VIT_12s0055g00340	GSVIVT01029688001	AT1G68150	0.63	0.003	-0.03	WRKY DNA-binding protein 9
NG2_7448_11199	VIT_18s0001g12870	GSVIVT01009750001	AT1G19630	0.63	0.000	3.67	CYP722A1
CUST_51941_3190	VIT_18s0089g00410	GSVIVT01037186001	AT4G10120	0.63	0.002	0.05	Sucrose-phosphate synthase 1
CUST_4733_20500	VIT_00s0208g00050	GSVIVT01003781001	AT3G13080	0.63	0.013	-1.87	Multidrug resistance-associated protein 3
CUST_27834_52771	VIT_00s0333g00050	GSVIVT01006231001	AT5G48490	0.63	0.017	-2.14	DIR1 (defective IN induced resistance 1)
CUST_2142_42286	VIT_03s0017g01910	GSVIVT01015848001		0.63	0.016	-2.06	HMG-CoA synthase 2
CUST_35612_27338	VIT_18s0001g13930	GSVIVT01009865001	AT1G19850	0.63	0.000	4.61	Auxin response factor 5 (Transcription factor MONOPTEROS)
CUST_42317_57220	VIT_08s0007g06800	GSVIVT01033464001	AT1G80740	0.63	0.004	-0.47	Chromomethylase
NG2_4905_10324	VIT_18s0089g00160	GSVIVT01037215001		0.63	0.000	3.85	1,4-beta-mannan endohydrolase
CUST_1679_61810	VIT_05s0102g01090	GSVIVT01010833001		0.62	0.008	-1.34	Unknown
CUST_49356_18531	VIT_00s1847g00010	GSVIVT01005518001	AT4G22570	0.62	0.002	0.38	Adenine phosphoribosyltransferase
CUST_38968_40589	VIT_19s0085g00480	GSVIVT01036764001		0.62	0.013	-1.84	No hit
CUST_27524_45339	VIT_07s0031g00620	GSVIVT01022128001	AT5G67030	0.62	0.000	3.51	Zeaxanthin epoxidase (ZEP) (ABA1)
CUST_3632_24707	VIT_04s0023g01790	GSVIVT01018957001	AT5G49555	0.62	0.000	2.96	Phytoene dehydrogenase
CUST_13532_4421	VIT_07s0031g02440	GSVIVT01022335001	AT1G44100	0.62	0.002	0.20	Amino acid permease 3
NG2_12211_27763	VIT_03s0063g02540	GSVIVT01031965001	AT4G39300	0.62	0.000	2.83	Unknown protein
CUST_25407_33409	VIT_02s0012g00300	GSVIVT01013265001	AT1G32730	0.62	0.021	-2.41	Unknown protein
NG2_11992_3234	VIT_03s0088g01160	GSVIVT01036969001	AT4G17000	0.62	0.000	1.55	Unknown protein
CUST_17922_25989	VIT_00s0215g00090	GSVIVT01003918001	AT4G31080	0.62	0.000	2.83	Unknown protein
CUST_37427_49499	VIT_19s0090g00830	GSVIVT01037685001	AT1G69100	0.62	0.001	0.76	Phytepsin
CUST_14096_9210	VIT_17s0000g01930	GSVIVT01008480001		0.62	0.038	-3.08	Potassium transporter 2
CUST_30220_4992	VIT_07s0104g01450	GSVIVT01010981001		0.62	0.000	1.95	No hit
CUST_27060_20691	VIT_07s0005g00740	GSVIVT01028042001	AT4G02290	0.62	0.021	-2.43	Endo-1,4-beta-glucanase
CUST_49879_29125	VIT_19s0138g00100	GSVIVT01000621001		0.62	0.002	0.27	No hit
CUST_46416_30896	VIT_09s0096g00010	GSVIVT01038371001		0.62	0.010	-1.52	Disease resistance protein (NBS-LRR class)
CUST_3252_23099	VIT_08s0040g02430	GSVIVT01025625001	AT2G37070	0.62	0.000	1.92	Unknown protein
NG2_41185_18722	VIT_06s0004g03870	GSVIVT01025065001	AT5G59990	0.62	0.000	4.07	CCT motif constans-like
CUST_43003_22034	VIT_04s0008g07390	GSVIVT01036042001	AT5G51430	0.62	0.027	-2.71	Conserved oligomeric Golgi complex 7
CUST_49076_20817	VIT_05s0102g00060	GSVIVT01010731001		0.62	0.000	2.03	Ankyrin repeat protein family
CUST_21556_61563	VIT_07s0104g00720	GSVIVT01011061001	AT4G02990	0.62	0.001	0.75	Transcription termination factor mitochondrial mTERF
CUST_32208_10181	VIT_13s0064g00440	GSVIVT01032155001	AT5G13710	0.62	0.006	-1.05	24-sterol C-methyltransferase
CUST_18675_27121	VIT_13s0019g04740	GSVIVT01016221001	AT2G39140	0.62	0.000	6.95	Pseudouridine synthase
CUST_19662_62178	VIT_10s0003g01100	GSVIVT01021195001	AT3G49340	0.62	0.019	-2.30	Cysteine protease RCR3
CUST_5989_2456	VIT_06s0004g06650	GSVIVT01024734001	AT3G47220	0.62	0.001	0.80	1-phosphatidylinositol-4,5-bisphosphate phosphodiesterase
CUST_43794_13141	VIT_18s0001g12800	GSVIVT01009743001	AT5G42800	0.62	0.001	0.78	Dihydroflavonol 4-reductase
CUST_14529_5250	VIT_15s0046g02180	GSVIVT01026966001	AT3G61520	0.62	0.001	0.87	Pentatricopeptide (PPR) repeat-containing protein
CUST_15255_19526	VIT_03s0063g01160	GSVIVT01031815001	AT3G19010	0.62	0.013	-1.88	Nodulin 1A, Senescence-associated
CUST_43762_25499	VIT_12s0034g01210	GSVIVT01022995001	AT3G26070	0.62	0.001	1.32	PAP/fibrillin family
CUST_46488_58287	VIT_07s0005g01160	GSVIVT01028085001		0.62	0.012	-1.78	Translation initiation factor eIF-4B
CUST_11195_11103	VIT_03s0038g04740	GSVIVT01023786001	AT2G21610	0.62	0.002	0.31	Pectinesterase family
CUST_24818_42584	VIT_14s0219g00260	GSVIVT01003987001		0.62	0.002	0.23	No hit
NG2_48223_2448	VIT_10s0071g01120	GSVIVT01034334001	AT5G08370	0.62	0.032	-3.42	Alpha-galactosidase
CUST_50502_51671	VIT_07s0129g01030	GSVIVT01000216001	AT4G34230	0.62	0.007	-1.21	Cinnamyl alcohol dehydrogenase
CUST_13109_182	VIT_01s0010g01460	GSVIVT01010212001		0.62	0.005	-0.71	Pentatricopeptide (PPR) repeat-containing protein
CUST_23405_26013	VIT_08s0056g01570	GSVIVT01029971001	AT3G03780	0.62	0.001	0.96	5-methyltetrahydropteroyltriglutamate--homocysteine S-methyltransferase
CUST_26024_29907	VIT_13s0047g00510	GSVIVT01027314001	AT3G10690	0.62	0.000	1.91	DNA gyrase subunit A
CUST_5816_9817	VIT_13s0156g00640	GSVIVT01001401001	AT2G32850	0.62	0.003	-0.04	AP2-associated kinase
CUST_44252_15447	VIT_10s0116g00450	GSVIVT01012630001	AT5G15170	0.62	0.000	2.16	Tyrosyl-DNA phosphodiesterase
CUST_10143_29476	VIT_05s0029g01300	GSVIVT01020916001	AT1G34770	0.62	0.001	1.04	MAGE (melanoma antigen-encoding gene)
CUST_24298_953	VIT_02s0154g00400	GSVIVT01001308001		0.62	0.001	1.13	Scarecrow transcription factor 6 (SCL6)
CUST_42702_22999	VIT_11s0016g05820	GSVIVT01015594001	AT5G35430	0.62	0.004	-0.50	CCR4-NOT transcription complex subunit 10
NG2_33289_20580	VIT_00s0525g00040	GSVIVT01007280001	AT3G49730	0.62	0.000	4.71	Pentatricopeptide (PPR) repeat-containing protein
NG2_47996_3265	VIT_06s0061g00780	GSVIVT01031459001	AT5G22890	0.62	0.019	-2.84	Zinc finger (C2H2 type) family
CUST_35094_7969	VIT_11s0052g01480	GSVIVT01029147001	AT5G57610	0.62	0.001	1.26	Salt-inducible protein kinase
CUST_45347_22901	VIT_07s0141g00890	GSVIVT01000764001		0.62	0.002	0.33	CYP94A1
CUST_882_1375	VIT_00s0183g00210	GSVIVT01003243001	AT3G05720	0.62	0.002	0.12	Importin alpha
CUST_27036_14994	VIT_03s0038g00430	GSVIVT01024198001	AT2G21340	0.62	0.001	0.75	Enhanced disease susceptibility 5 EDS5
CUST_45894_5788	VIT_14s0006g02900	GSVIVT01031026001	AT5G16120	0.62	0.001	0.89	Monoglyceride lipase
NG2_7693_43821	VIT_19s0090g00440	GSVIVT01037655001	AT1G50710	0.62	0.000	6.39	Unknown protein
CUST_33804_11178	VIT_02s0012g00540	GSVIVT01013238001	AT2G35380	0.62	0.013	-1.89	Peroxidase
CUST_3084_13991	VIT_02s0012g00560	GSVIVT01013236001	AT1G32400	0.61	0.000	3.41	Tobamovirus multiplication 2A TOM2A
NG2_5071_52712	VIT_07s0005g02660	GSVIVT01028256001	AT4G01820	0.61	0.000	3.32	ABC transporter B member 13
CUST_39819_37161	VIT_08s0040g00130	GSVIVT01025864001	AT3G56891	0.61	0.002	0.48	Copper-binding family protein
CUST_44430_37037	VIT_08s0058g01120	GSVIVT01030203001	AT2G38500	0.61	0.006	-0.89	Unknown
CUST_37132_45538	VIT_13s0064g00940	GSVIVT01032091001	AT3G08040	0.61	0.008	-1.33	ferric reductase defective 3
CUST_15880_4639	VIT_17s0053g00610	GSVIVT01029372001	AT4G13090	0.61	0.008	-1.23	Xyloglucan endotransglucosylase/hydrolase protein 9 precursor
CUST_23187_19630	VIT_13s0156g00530	GSVIVT01001397001		0.61	0.002	0.27	No hit
CUST_33984_15504	VIT_19s0015g02540	GSVIVT01014948001		0.61	0.000	2.90	CYP72A59
CUST_14329_49990	VIT_00s0319g00070	GSVIVT01005995001		0.61	0.000	3.68	No hit
CUST_33047_55381	VIT_11s0016g00530	GSVIVT01015024001	AT4G21090	0.61	0.000	2.53	Adrenodoxin ferredoxin 2
CUST_45832_54004	VIT_18s0089g01080	GSVIVT01037117001		0.61	0.008	-1.29	GDA2
CUST_33965_34726	VIT_15s0107g00270	GSVIVT01011320001		0.61	0.000	1.86	Mechanosensitive ion channel
NG2_40643_44457	VIT_00s0437g00070	GSVIVT01006906001	AT4G38830	0.61	0.011	-2.21	Receptor kinase RK20-1
CUST_34539_51284	VIT_05s0020g02650	GSVIVT01017887001	AT5G19060	0.61	0.006	-1.05	Unknown protein
CUST_47328_57952	VIT_17s0000g07100	GSVIVT01007892001	AT3G02100	0.61	0.000	2.60	UDP-glucosyltransferase HRA25
CUST_39049_8259	VIT_14s0128g00190	GSVIVT01000021001	AT3G05220	0.61	0.002	0.24	Heavy-metal-associated domain-containing protein
CUST_46529_61519	VIT_08s0056g01290	GSVIVT01029950001	AT3G03770	0.61	0.029	-2.76	Receptor-like kinase 17
CUST_27960_22202	VIT_16s0039g01390	GSVIVT01024320001	AT1G50200	0.61	0.009	-1.44	TRNA-Ala synthetase, cytosolic
CUST_4362_22990	VIT_08s0007g05520	GSVIVT01033596001	AT2G35030	0.61	0.000	2.62	Pentatricopeptide (PPR) repeat
CUST_13779_23448	VIT_10s0042g00080	GSVIVT01026134001	AT5G47000	0.61	0.001	1.39	Peroxidase 50
CUST_39388_62752	VIT_01s0026g02140	GSVIVT01020015001		0.61	0.000	5.74	Regulator of chromosome condensation (RCC1)
CUST_10874_62217	VIT_12s0142g00170	GSVIVT01038736001	AT5G09400	0.61	0.001	1.27	Potassium transporter (KUP7)
CUST_30675_50815	VIT_02s0087g00330	GSVIVT01036920001	AT4G19460	0.61	0.006	-0.88	Glycosyl transferase family 1 protein
CUST_8233_14662	VIT_18s0041g02110	GSVIVT01025919001	AT4G09965	0.61	0.008	-1.34	Unknown protein
CUST_30514_46888	VIT_03s0038g02390	GSVIVT01024027001	AT2G16740	0.61	0.000	2.76	Ubiquitin-conjugating enzyme E2 D/E UBC28
CUST_20514_53399	VIT_08s0007g03190	GSVIVT01033859001		0.61	0.001	1.39	Nucleic acid-binding, OB-fold
CUST_53_8681	VIT_12s0034g00500	GSVIVT01023061001		0.61	0.001	1.56	No hit
CUST_29924_23582	VIT_11s0016g00200	GSVIVT01006778001	AT4G30960	0.61	0.025	-2.58	CBL-interacting protein kinase 6 (CIPK6)
CUST_30993_51314	VIT_07s0151g00590	GSVIVT01001188001	AT3G63240	0.61	0.002	0.29	Inositol-1,4,5-trisphosphate 5-phosphatase CVP2, type I
CUST_17122_51101	VIT_08s0007g04730	GSVIVT01033683001		0.61	0.000	3.21	No hit
NG2_45678_29223	VIT_16s0050g01260	GSVIVT01028843001	AT5G52780	0.61	0.000	2.35	Unknown protein
CUST_34769_23628	VIT_10s0042g00600	GSVIVT01026187001		0.61	0.023	-2.50	Leucine Rich Repeat receptor-like kinase
CUST_16628_12398	VIT_07s0005g01410	GSVIVT01028116001	AT2G47420	0.61	0.000	5.68	Dimethyladenosine transferase
CUST_46688_4313	VIT_02s0025g03460	GSVIVT01019751001	AT4G23330	0.61	0.000	6.69	Eukaryotic translation initiation factor
CUST_14397_40660	VIT_14s0066g01370	GSVIVT01032483001		0.61	0.000	3.39	No hit
CUST_28018_27358	VIT_04s0069g00750	GSVIVT01033164001	AT5G10720	0.61	0.001	0.77	AHK5 (Cytokinin independent 2)
CUST_8694_21709	VIT_08s0007g03120	GSVIVT01033868001	AT2G36210	0.61	0.005	-0.70	Auxin responsive SAUR protein
CUST_18875_45456	VIT_15s0046g02080	GSVIVT01026977001	AT2G46150	0.61	0.005	-0.76	Unknown
CUST_38090_43633	VIT_00s0213g00100	GSVIVT01003891001		0.61	0.005	-0.85	No hit
CUST_31754_44805	VIT_00s0227g00020	GSVIVT01004114001	AT2G17250	0.60	0.001	0.71	Unknown protein
CUST_11222_18049	VIT_15s0046g01130	GSVIVT01027071001	AT4G01060	0.60	0.006	-0.91	Myb Triptychon
CUST_19470_59330	VIT_12s0134g00560	GSVIVT01000458001	AT4G28100	0.60	0.001	0.78	Unknown protein
CUST_39971_45552	VIT_00s2783g00010	GSVIVT01006527001	AT4G17340	0.60	0.026	-2.66	Aquaporin TIP2;2
CUST_43338_33490	VIT_13s0047g00540	GSVIVT01027307001	AT1G09510	0.60	0.002	0.04	Cinnamyl alcohol dehydrogenase
NG2_7320_19256	VIT_12s0059g02160	GSVIVT01030589001	AT3G21690	0.60	0.000	6.07	MATE efflux family protein
CUST_13975_57134	VIT_02s0025g01760	GSVIVT01019569001		0.60	0.000	2.40	Cellulose synthase CSLG3
CUST_46041_40824	VIT_08s0007g08430	GSVIVT01033291001	AT2G41820	0.60	0.009	-1.47	LRR receptor-like kinase 2
CUST_50192_5933	VIT_00s2549g00010	GSVIVT01006159001		0.60	0.001	0.71	S-locus lectin protein kinase
CUST_23554_48392	VIT_18s0001g03990	GSVIVT01008941001	AT1G36990	0.60	0.001	1.34	Stearoyl-ACP desaturase
CUST_23819_1448	VIT_03s0038g02120	GSVIVT01024056001	AT4G34940	0.60	0.029	-2.77	Armadillo/beta-catenin repeat
CUST_9458_39522	VIT_04s0210g00040	GSVIVT01003822001	AT3G51430	0.60	0.002	0.47	Strictosidine synthase
CUST_30644_1403	VIT_07s0005g01150	GSVIVT01028084001	AT4G02120	0.60	0.000	2.70	CTP synthase
CUST_24597_34761	VIT_04s0023g01900	GSVIVT01018945001	AT4G36580	0.60	0.000	2.51	AAA-type ATPase
CUST_45404_39484	VIT_13s0067g00650	GSVIVT01012390001		0.60	0.003	-0.15	R protein PRF disease resistance protein
CUST_50045_19411	VIT_03s0038g03510	GSVIVT01023908001		0.60	0.003	-0.04	Auxin-induced SAUR
CUST_4227_25695	VIT_15s0048g02110	GSVIVT01027494001	AT3G61200	0.60	0.000	3.13	Thioesterase family
CUST_3256_8923	VIT_05s0020g00880	GSVIVT01017695001	AT5G48960	0.60	0.000	2.74	5-nucleotidase
CUST_52149_36306	VIT_14s0128g00770	GSVIVT01000081001	AT1G55000	0.60	0.000	7.88	F-box protein
CUST_25598_40473	VIT_11s0016g05510	GSVIVT01015558001	AT3G24150	0.60	0.001	1.64	Unknown protein
CUST_14778_45767	VIT_04s0023g03590	GSVIVT01018759001	AT2G17850	0.60	0.000	3.56	Unknown
CUST_47712_10232	VIT_15s0048g02990	GSVIVT01027397001	AT2G46620	0.60	0.003	-0.33	AAA-type ATPase
CUST_25014_45121	VIT_12s0028g02000	GSVIVT01020725001	AT2G42690	0.60	0.002	0.56	Triacylglycerol lipase
CUST_11526_24508	VIT_01s0011g01600	GSVIVT01012106001	AT5G44930	0.60	0.000	2.75	Exostosin
NG2_36091_42637	VIT_18s0001g08170	GSVIVT01009248001	AT5G09650	0.60	0.000	7.92	Inorganic pyrophosphatase
NG2_48018_10015	VIT_01s0011g00400	GSVIVT01012226001	AT3G07250	0.60	0.000	5.54	Nuclear transport factor 2 (NTF2)
CUST_47334_30256	VIT_15s0048g02790	GSVIVT01027416001		0.60	0.004	-0.54	No hit
NG2_48090_1525	VIT_15s0021g00870	GSVIVT01018346001		0.60	0.000	6.36	No hit
CUST_37734_60738	VIT_08s0007g07930	GSVIVT01033343001	AT5G06940	0.60	0.013	-1.86	Clavata1 receptor kinase (CLV1)
CUST_4341_11809	VIT_10s0092g00150	GSVIVT01037945001		0.60	0.004	-0.59	Patatin protein 3
CUST_96_21562	VIT_09s0002g04540	GSVIVT01017094001	ATCG00170	0.60	0.050	-3.40	RNA polymerase beta''
CUST_26228_35979	VIT_09s0054g00030	GSVIVT01029651001	AT3G13580	0.60	0.021	-2.42	Ribosomal protein L7 (RPL7D) 60S
CUST_3325_30873	VIT_07s0031g00450	GSVIVT01022111001	AT4G36930	0.60	0.000	3.37	Basic helix-loop-helix protein SPATULA
NG2_11999_21367	VIT_03s0110g00010	GSVIVT01012263001		0.60	0.000	3.22	Protein phosphatase 2C
CUST_29465_40150	VIT_07s0031g02820	GSVIVT01022381001	AT5G09690	0.60	0.000	3.19	Magnesium transporter CorA
CUST_23124_35716	VIT_05s0102g00910	GSVIVT01010809001		0.60	0.003	-0.03	R protein PRF disease resistance protein
CUST_33862_61627	VIT_12s0055g01170	GSVIVT01029800001	AT2G20900	0.60	0.004	-0.41	Diacylglycerol kinase 1
NG2_5020_39107	VIT_08s0007g07490	GSVIVT01033391001	AT3G03970	0.60	0.000	3.23	Binding
CUST_19293_44364	VIT_19s0014g01800	GSVIVT01014248001	AT5G54080	0.60	0.002	0.05	Homogentisate 1,2-dioxygenase
CUST_2005_59136	VIT_15s0046g02830	GSVIVT01026900001	AT4G00525	0.60	0.000	2.85	Unknown
CUST_44438_41599	VIT_06s0009g00960	GSVIVT01037528001	AT3G58360	0.59	0.001	0.64	Ubiquitin-specific protease 12 (UBP12)
CUST_44339_31437	VIT_15s0024g00550	GSVIVT01019337001		0.59	0.000	2.49	No hit
CUST_18604_49291	VIT_04s0008g03280	GSVIVT01035615001	AT5G11630	0.59	0.000	2.98	No hit
CUST_41623_22943	VIT_09s0018g01070	GSVIVT01016036001	AT3G02860	0.59	0.001	1.84	Zinc finger protein 830
CUST_4293_21270	VIT_17s0000g07370	GSVIVT01007860001	AT3G48080	0.59	0.005	-0.82	EDS1 (Enhanced disease susceptibility 1)
CUST_48787_27974	VIT_16s0050g00150	GSVIVT01028973001	AT3G48970	0.59	0.021	-2.41	Copper-binding family protein
CUST_37392_22340	VIT_18s0122g00550	GSVIVT01013440001	AT1G76540	0.59	0.006	-1.03	Cyclin-dependent kinase B2;1
CUST_46230_5720	VIT_15s0024g01860	GSVIVT01019180001		0.59	0.014	-1.91	MADS-box protein AGL24
CUST_10626_36778	VIT_05s0102g00220	GSVIVT01010746001	AT2G31440	0.59	0.000	7.67	Gamma-secretase subunit APH-1B
CUST_1400_13554	VIT_00s0517g00020	GSVIVT01007246001	AT4G35710	0.59	0.028	-2.75	Unknown protein
CUST_16427_56614	VIT_15s0021g01760	GSVIVT01018256001	AT3G60340	0.59	0.000	3.72	Palmitoyl-protein thioesterase 1 precursor
CUST_46081_36582	VIT_07s0005g00620	GSVIVT01028028001	AT5G08600	0.59	0.000	4.46	U3 small nucleolar RNA-associated protein 14
CUST_22836_26571	VIT_06s0004g07140	GSVIVT01024670001	AT1G18320	0.59	0.000	2.69	Maternal effect embryo arrest 67
CUST_34205_4191	VIT_05s0051g00660	GSVIVT01029055001	AT1G04700	0.59	0.003	-0.07	Octicosapeptide/Phox/Bem1p; Protein kinase
CUST_27954_33918	VIT_09s0070g00580	GSVIVT01034280001	AT3G14390	0.59	0.000	5.06	Diaminopimelate decarboxylase
CUST_48992_49003	VIT_00s0220g00130	GSVIVT01004005001	AT1G65560	0.59	0.000	2.47	Allyl alcohol dehydrogenase
CUST_18899_55248	VIT_06s0009g02700	GSVIVT01037337001	AT2G32560	0.59	0.009	-1.41	F-box family protein
CUST_43544_39996	VIT_04s0008g00150	GSVIVT01007194001		0.59	0.002	0.07	NAC domain containing protein 36
CUST_22189_18176	VIT_14s0006g01860	GSVIVT01030891001		0.59	0.000	3.65	No hit
NG2_48738_31958	VIT_08s0007g08970	GSVIVT01033237001	AT5G04160	0.59	0.000	5.99	Phosphate/phosphoenolpyruvate translocator
CUST_34359_816	VIT_13s0067g02030	GSVIVT01032740001	AT3G56100	0.59	0.008	-1.26	IMK2 (inflorescence meristem receptor-like kinase 2)
CUST_13821_8703	VIT_15s0046g03700	GSVIVT01026821001	AT4G00560	0.59	0.000	4.61	3-beta hydroxysteroid dehydrogenase
CUST_41743_30489	VIT_00s0229g00140	GSVIVT01004719001		0.59	0.000	3.65	Enoyl-CoA hydratase
CUST_6670_41111	VIT_14s0006g02540	GSVIVT01030984001		0.59	0.009	-1.41	RNA exonuclease 1
CUST_22862_37084	VIT_05s0077g01460	GSVIVT01035049001		0.59	0.015	-1.99	No hit
CUST_45839_31425	VIT_07s0104g00540	GSVIVT01011079001	AT3G05327	0.59	0.000	5.07	CYCP1;1; CYCP1;1
CUST_43135_1753	VIT_13s0067g01160	GSVIVT01012425001		0.59	0.000	3.86	No hit
CUST_41996_53504	VIT_10s0405g00020	GSVIVT01006719001	AT5G47540	0.59	0.000	5.06	Mo25
CUST_6708_19151	VIT_10s0003g01350	GSVIVT01021220001		0.59	0.000	2.50	MAP3K delta-1 protein kinase
CUST_34188_9562	VIT_02s0033g00900	GSVIVT01022729001	AT2G37840	0.59	0.003	-0.22	Unc51-like kinase
CUST_10884_60924	VIT_09s0070g00980	GSVIVT01034321001		0.59	0.003	-0.04	Unknown
NG2_33490_23434	VIT_09s0002g04580	GSVIVT01017099001	AT1G79910	0.59	0.033	-3.43	Unknown protein
NG2_36662_26335	VIT_05s0062g01180	GSVIVT01031670001	AT3G59020	0.59	0.003	-0.73	Importin beta-2
CUST_22663_56667	VIT_18s0001g06360	GSVIVT01009078001	AT1G22430	0.59	0.002	0.57	Alcohol dehydrogenase
CUST_25494_32587	VIT_18s0001g04700	GSVIVT01008972001	AT1G22050	0.59	0.000	5.51	GP5 ubiquitin-like
CUST_31946_22928	VIT_08s0007g01600	GSVIVT01034033001	AT2G37960	0.59	0.004	-0.55	Unknown protein
CUST_36965_24846	VIT_08s0032g00960	GSVIVT01022555001	AT5G06410	0.59	0.001	0.92	Chaperone binding
CUST_34863_15481	VIT_13s0073g00710	GSVIVT01034588001	AT1G10300	0.59	0.000	5.30	Nucleolar GTP-binding protein NOG1
CUST_25253_5869	VIT_00s0220g00180	GSVIVT01004010001	AT1G65590	0.59	0.035	-3.00	Glycosyl hydrolase family 20 protein
CUST_1391_18286	VIT_06s0004g08250	GSVIVT01024538001	AT1G06840	0.59	0.001	1.30	Leucine-rich repeat transmembrane protein kinase, putative
CUST_51972_20135	VIT_05s0049g02210	GSVIVT01027941001	AT1G04555	0.59	0.016	-2.10	Unknown protein
CUST_46162_17586	VIT_12s0035g01970	GSVIVT01023129001	AT1G14470	0.59	0.022	-2.44	Pentatricopeptide (PPR) repeat-containing
CUST_19341_27465	VIT_07s0129g00360	GSVIVT01000144001	AT3G49960	0.59	0.008	-1.31	Peroxidase 73
CUST_26439_61615	VIT_15s0048g01390	GSVIVT01027566001	AT2G45600	0.59	0.011	-1.65	Gibberellin receptor GID1L3
CUST_1118_9762	VIT_00s0499g00010	GSVIVT01007182001	AT5G16260	0.59	0.006	-0.89	RNA recognition motif (RRM)-containing protein
CUST_5806_2567	VIT_11s0052g01040	GSVIVT01029193001		0.59	0.000	2.13	No hit
CUST_3620_60004	VIT_17s0000g04150	GSVIVT01008238001		0.59	0.000	2.87	Leucoanthocyanidin reductase
CUST_20610_30654	VIT_02s0087g00070	GSVIVT01036944001	AT1G31360	0.58	0.013	-1.85	ATP-dependent DNA helicase recQ
CUST_44417_8970	VIT_12s0055g00590	GSVIVT01029720001	AT1G56145	0.58	0.025	-2.59	SHR5-receptor-like kinase
CUST_9343_11928	VIT_01s0127g00870	GSVIVT01013718001	AT1G60390	0.58	0.043	-3.24	Polygalacturonase JP630
CUST_22098_16354	VIT_13s0064g00810	GSVIVT01032110001	AT3G63520	0.58	0.018	-2.25	9,10[9',10']carotenoid cleavage dioxygenase [Vitis vinifera]
CUST_49490_62747	VIT_00s0527g00030	GSVIVT01007286001	AT2G34700	0.58	0.004	-0.55	Arabinogalactan protein AGP31
CUST_28890_49636	VIT_08s0007g03660	GSVIVT01033809001	AT2G27690	0.58	0.001	0.93	CYP94C9
NG2_7635_46165	VIT_06s0004g05040	GSVIVT01024926001	AT5G59500	0.58	0.000	1.93	Protein-S-isoprenylcysteine O-methyltransferase
CUST_28304_41136	VIT_01s0026g01540	GSVIVT01020079001	AT2G02590	0.58	0.000	3.50	Unknown protein
CUST_45992_21706	VIT_01s0011g05990	GSVIVT01011630001		0.58	0.004	-0.40	No hit
CUST_22821_53874	VIT_19s0027g01630	GSVIVT01020286001	AT1G15890	0.58	0.000	3.06	Disease resistance protein (NBS-LRR class)
NG2_12175_47390	VIT_07s0129g00180	GSVIVT01000123001	AT2G22950	0.58	0.009	-2.01	Ca2+-ATPase 2 ACA2, plasma membrane
CUST_51913_9602	VIT_19s0177g00260	GSVIVT01001989001	AT3G15160	0.58	0.000	2.14	Unknown protein
CUST_47671_12130	VIT_13s0047g00140	GSVIVT01027374001		0.58	0.000	2.20	RKF1 (receptor-like kinase in flowers 1)
CUST_45254_27448	VIT_12s0059g02410	GSVIVT01030615001	AT1G05240	0.58	0.014	-1.95	Peroxidase
NG2_4796_39623	VIT_07s0005g06450	GSVIVT01028653001	AT4G13190	0.58	0.004	-1.08	Protein kinase
CUST_12831_11279	VIT_09s0002g03330	GSVIVT01016965001		0.58	0.001	1.48	Disease resistance protein (NBS-LRR class)
CUST_7946_27387	VIT_05s0049g00940	GSVIVT01027803001	AT2G32830	0.58	0.027	-2.69	Inorganic phosphate transporter 1-4
CUST_6507_41202	VIT_06s0080g01050	GSVIVT01036067001	AT3G44280	0.58	0.001	1.10	Unknown protein
CUST_10826_37264	VIT_04s0008g03300	GSVIVT01035617001	AT5G11620	0.58	0.001	1.28	SWIM zinc finger family (MAPKKK)
NG2_41196_40873	VIT_07s0104g00500	GSVIVT01011083001	AT4G02800	0.58	0.000	1.87	Unknown protein
CUST_3625_2050	VIT_01s0010g01680	GSVIVT01010232001	AT3G11920	0.58	0.000	2.60	Glutaredoxin
CUST_6114_39007	VIT_09s0096g00510	GSVIVT01038414001	AT5G16410	0.58	0.013	-1.81	C2-HC type zinc finger protein C.e-MyT1
CUST_2746_22151	VIT_06s0061g00070	GSVIVT01031547001	AT1G50490	0.58	0.044	-3.26	Ubiquitin-conjugating enzyme E2 C
CUST_41590_4000	VIT_03s0091g00290	GSVIVT01037894001	AT3G19510	0.58	0.014	-1.90	Pathogenesis-related homeodomain protein (PRHA)
CUST_37188_40552	VIT_18s0001g11220	GSVIVT01009573001	AT1G80260	0.58	0.004	-0.56	EMB1427 (embryo defective 1427)
CUST_39424_35687	VIT_06s0004g04420	GSVIVT01025000001	AT1G07645	0.58	0.000	3.02	Lactoylglutathione lyase
NG2_36476_17265	VIT_18s0001g09580	GSVIVT01009399001	AT5G43080	0.58	0.001	0.65	Cyclin A3;1
CUST_8914_56778	VIT_02s0025g00780	GSVIVT01019454001	AT5G41610	0.58	0.001	1.79	Cation/hydrogen exchanger (CHX18)
CUST_5946_45930	VIT_00s0204g00040	GSVIVT01003685001	AT4G17050	0.58	0.000	2.74	Unknown protein
NG2_48404_13971	VIT_09s0002g05870	GSVIVT01017229001	AT1G12280	0.58	0.001	0.38	RPS5 (resistant to p. syringae 5)
CUST_32109_20812	VIT_18s0001g06300	GSVIVT01009073001		0.58	0.005	-0.71	Purine permease 1 PUP1
CUST_20674_4356	VIT_08s0007g07340	GSVIVT01033408001	AT3G03880	0.58	0.002	0.37	Unknown protein
CUST_28_8307	VIT_18s0089g00700	GSVIVT01037154001		0.58	0.012	-1.73	CYP714A1
CUST_17426_55355	VIT_13s0047g00240	GSVIVT01027356001	AT5G04960	0.58	0.046	-3.32	Pectinesterase family
CUST_24380_53411	VIT_13s0064g00420	GSVIVT01032160001	AT5G07000	0.58	0.004	-0.59	Steroid sulfotransferase
CUST_3942_19843	VIT_19s0085g00790	GSVIVT01036729001	AT3G12750	0.58	0.003	-0.07	Zinc transporter ZIP5
CUST_10422_19406	VIT_14s0030g01950	GSVIVT01021823001	AT3G23840	0.58	0.001	1.38	Transferase
CUST_44788_45558	VIT_15s0021g02480	GSVIVT01018183001	AT4G16720	0.58	0.000	3.47	Ribosomal protein L15 e
CUST_16603_58495	VIT_07s0005g01650	GSVIVT01028140001	AT3G62360	0.58	0.003	-0.28	Nodal modulator 1 precursor
CUST_31417_5049	VIT_08s0007g02640	GSVIVT01033918001		0.58	0.004	-0.49	Secoisolariciresinol dehydrogenase
CUST_24633_39605	VIT_12s0035g01020	GSVIVT01023241001	AT1G61580	0.58	0.000	3.33	Ribosomal protein L3B
CUST_20599_42860	VIT_18s0072g00390	GSVIVT01034549001	AT1G43245	0.58	0.000	1.99	SET Domain group 41
CUST_19201_55514	VIT_11s0016g00390	GSVIVT01015008001	AT3G53690	0.58	0.001	1.39	Zinc finger (C3HC4-type ring finger)
CUST_34868_1185	VIT_07s0005g00900	GSVIVT01028058001		0.58	0.001	0.72	No hit
CUST_9386_30859	VIT_18s0001g11590	GSVIVT01009611001		0.58	0.004	-0.51	Dual-specific kinase DSK1
CUST_39415_47721	VIT_08s0007g00860	GSVIVT01034121001		0.58	0.004	-0.37	Avr9/Cf-9 rapidly elicited protein 137
NG2_12755_13588	VIT_08s0040g00420	GSVIVT01025837001	AT2G40980	0.58	0.000	1.15	Unknown protein
CUST_30870_34036	VIT_12s0028g00350	GSVIVT01020856001	AT1G24510	0.58	0.000	5.97	T-complex protein 1 epsilon subunit
CUST_13905_59743	VIT_06s0009g00260	GSVIVT01037591001	AT1G08420	0.58	0.001	1.30	BSU1-like protein 3 BSL3
CUST_21908_367	VIT_01s0010g00690	GSVIVT01010122001	AT1G68990	0.58	0.000	2.70	DNA-directed RNA polymerase
CUST_28916_25861	VIT_01s0010g01660	GSVIVT01010230001	AT1G10850	0.58	0.039	-3.11	Receptor protein kinase
CUST_23809_35919	VIT_18s0001g04600	GSVIVT01008966001	AT4G08550	0.58	0.001	1.85	Glutaredoxin
NG2_48774_26174	VIT_08s0007g08490	GSVIVT01033283001	AT3G57460	0.58	0.000	2.27	Zinc proteinase
CUST_38817_41103	VIT_16s0050g02430	GSVIVT01028727001	AT5G53320	0.57	0.006	-1.06	Receptor protein kinase
CUST_13285_54681	VIT_12s0034g00780	GSVIVT01023034001	AT3G54630	0.57	0.005	-0.85	Kinetochore protein
CUST_37018_33222	VIT_02s0025g03650	GSVIVT01019770001		0.57	0.007	-1.19	Cu2+-exporting ATPase HMA5 (heavy metal ATPase 5)
CUST_8567_39852	VIT_09s0002g07420	GSVIVT01017370001		0.57	0.002	0.26	No hit
NG2_47952_13322	VIT_04s0044g01280	GSVIVT01026489001	AT2G13680	0.57	0.000	2.07	Beta-1,3-glucan synthase
CUST_383_24016	VIT_09s0002g05680	GSVIVT01017208001	AT3G15550	0.57	0.008	-1.23	Unknown protein
CUST_50276_20478	VIT_06s0080g01240	GSVIVT01036048001	AT3G44100	0.57	0.000	2.66	MD-2 lipid recognition domain-containing protein
NG2_5389_3330	VIT_01s0011g00130	GSVIVT01012247001	AT1G69170	0.57	0.000	5.21	Squamosa promoter-binding protein 6 (SPL6)
CUST_4054_62567	VIT_19s0015g02440	GSVIVT01014935001	AT3G14630	0.57	0.001	1.29	CYP72A59
CUST_28104_23825	VIT_17s0000g06560	GSVIVT01007966001	AT5G49240	0.57	0.001	0.72	Retrovirus Pol polyprotein from transposon TNT 1-94
CUST_44766_8835	VIT_15s0046g02620	GSVIVT01026922001	AT4G00490	0.57	0.001	0.65	Beta-amylase 9 BMY9
NG2_48552_50526	VIT_01s0011g05350	GSVIVT01011702001	AT1G70740	0.57	0.000	6.23	Cysteine-rich RLK10
CUST_15884_53944	VIT_13s0064g00140	GSVIVT01032199001		0.57	0.013	-1.87	R protein disease resistance protein
CUST_42328_17538	VIT_06s0080g00640	GSVIVT01036104001		0.57	0.005	-0.76	No hit
CUST_32632_4786	VIT_11s0037g00160	GSVIVT01023602001	AT5G57970	0.57	0.012	-1.79	Protein prenyltransferase, alpha subunit
CUST_34580_8622	VIT_14s0060g01520	GSVIVT01031203001	AT5G26930	0.57	0.006	-0.93	GATA transcription factor 16
CUST_24900_43876	VIT_01s0146g00220	GSVIVT01000932001	AT5G14070	0.57	0.003	0.00	Glutaredoxin-like
CUST_24229_48366	VIT_14s0128g00180	GSVIVT01000020001		0.57	0.017	-2.14	Zinc finger (C3HC4-type ring finger)
CUST_41669_53054	VIT_11s0037g00130	GSVIVT01023597001	AT5G58040	0.57	0.025	-2.61	fip1 motif-containing protein
CUST_24429_38079	VIT_14s0068g01500	GSVIVT01033033001	AT3G02040	0.57	0.003	-0.15	Glycerophosphoryl diester phosphodiesterase
CUST_29298_30213	VIT_00s0233g00020	GSVIVT01004774001	AT1G12230	0.57	0.000	5.44	Transaldolase
CUST_37150_37641	VIT_19s0093g00290	GSVIVT01038044001		0.57	0.016	-2.12	Glutathione S-transferase GSTU25
CUST_9474_24902	VIT_19s0085g00730	GSVIVT01036736001	AT4G28510	0.57	0.002	0.50	Prohibitin 1
CUST_8347_44631	VIT_12s0059g02490	GSVIVT01030627001	AT5G35730	0.57	0.000	2.08	EXS family protein / ERD1/XPR1/SYG1
CUST_6242_17774	VIT_13s0019g00760	GSVIVT01016578001	AT2G28740	0.57	0.010	-1.56	Histone H4
CUST_2092_61905	VIT_08s0007g00970	GSVIVT01034107001	AT5G06000	0.57	0.000	3.10	Translation initiation factor eIF-3 subunit 3
NG2_48086_50574	VIT_13s0019g01640	GSVIVT01016527001	AT4G01180	0.57	0.000	2.26	Unknown protein
CUST_46460_5454	VIT_07s0104g01440	GSVIVT01010983001	AT1G03010	0.57	0.003	-0.32	Phototropic-responsive NPH3
CUST_24833_43891	VIT_06s0004g02870	GSVIVT01025186001	AT2G28430	0.57	0.001	1.18	Unknown protein
CUST_44262_47895	VIT_16s0022g00680	GSVIVT01018624001	AT4G25240	0.57	0.002	0.32	Multi-copper oxidase (SKU5)
CUST_2322_19965	VIT_00s1216g00010	GSVIVT01004276001		0.57	0.007	-1.06	CYP82K1
CUST_50009_6899	VIT_10s0003g04320	GSVIVT01021582001	AT2G34650	0.57	0.000	2.39	PINOID
CUST_23613_2091	VIT_00s0144g00170	GSVIVT01000881001		0.57	0.044	-3.26	HcrVf1 protein
CUST_32681_34379	VIT_01s0011g02750	GSVIVT01011978001	AT1G68760	0.57	0.004	-0.46	Nudix hydrolase 1
CUST_43619_42104	VIT_12s0035g00110	GSVIVT01023365001		0.57	0.012	-1.72	Leucine Rich Repeat receptor-like kinase
CUST_40231_102	VIT_16s0022g01050	GSVIVT01018588001	AT3G48560	0.57	0.021	-2.43	Acetolactate synthase 1, chloroplast precursor
CUST_43673_33597	VIT_00s0267g00050	GSVIVT01005230001		0.57	0.011	-1.62	No hit
CUST_25225_52274	VIT_04s0023g03040	GSVIVT01018816001		0.57	0.024	-2.56	Lactoylglutathione lyase
CUST_48779_27349	VIT_02s0025g03490	GSVIVT01019754001	AT4G11440	0.57	0.000	2.12	Carrier protein, Mitochondrial
NG2_7501_46686	VIT_10s0003g05260	GSVIVT01021700001		0.57	0.040	-3.64	Germin-like protein
NG2_21211_38991	VIT_00s0193g00090	GSVIVT01003458001		0.57	0.000	4.29	No hit
CUST_3932_47369	VIT_16s0039g00310	GSVIVT01024244001	AT1G73320	0.56	0.000	2.01	Unknown protein
CUST_41437_19010	VIT_19s0014g02810	GSVIVT01014349001	AT5G53770	0.56	0.005	-0.80	Nucleotidyltransferase family protein
CUST_12842_15822	VIT_14s0030g00390	GSVIVT01022021001	AT3G05140	0.56	0.012	-1.74	Receptor protein kinase PERK1
CUST_18642_38793	VIT_01s0026g01400	GSVIVT01020097001	AT1G27150	0.56	0.006	-0.93	Unknown protein
CUST_11729_22740	VIT_07s0141g00720	GSVIVT01003818001	AT2G04750	0.56	0.003	-0.06	fimbrin 1
CUST_11569_1504	VIT_19s0015g01770	GSVIVT01014843001	AT1G55650	0.56	0.002	0.04	High mobility group (HMG1/2)
CUST_24893_50116	VIT_18s0041g01080	GSVIVT01026028001		0.56	0.001	1.66	Anthocyanidin 5,3-O-glucosyltransferase
CUST_22100_35569	VIT_14s0060g00450	GSVIVT01031316001	AT1G09450	0.56	0.006	-1.01	Protein-serine/threonine kinase haspin-related
CUST_11110_47219	VIT_15s0021g02230	GSVIVT01018213001	AT3G20050	0.56	0.000	4.64	T-complex protein 1 alpha subunit
CUST_7852_62916	VIT_19s0014g00020	GSVIVT01014062001	AT5G51070	0.56	0.000	2.51	ATP-dependent Clp protease ATP-binding subunit (ClpA)
CUST_804_34067	VIT_03s0038g03380	GSVIVT01023924001	AT2G17080	0.56	0.007	-1.21	Unknown
CUST_13563_6458	VIT_05s0062g01030	GSVIVT01031655001	AT5G62990	0.56	0.001	0.65	Unknown protein
CUST_42979_54132	VIT_03s0038g04610	GSVIVT01023801001	AT4G25730	0.56	0.006	-1.03	FtsJ-like methyltransferase family
CUST_19874_13994	VIT_16s0100g00630	GSVIVT01010603001	AT5G62065	0.56	0.002	0.42	Lipid transfer protein
CUST_41964_8667	VIT_09s0002g00360	GSVIVT01016672001	AT1G53860	0.56	0.001	0.93	Remorin
CUST_39847_33374	VIT_10s0116g00360	GSVIVT01004820001	AT1G12000	0.56	0.000	2.79	Pyrophosphate-dependent phosphofructokinase beta subunit
CUST_9962_52286	VIT_15s0021g01580	GSVIVT01018273001	AT1G02090	0.56	0.000	2.12	COP9 signalosome complex subunit 7
NG2_12556_1421	VIT_13s0019g04150	GSVIVT01016294001	AT2G39180	0.56	0.000	2.86	Receptor protein kinase CRINKLY4 precursor
CUST_20527_5248	VIT_15s0024g00620	GSVIVT01019328001	AT5G17690	0.56	0.000	2.86	Terminal flower 2 protein
NG2_12019_24158	VIT_05s0077g01510	GSVIVT01035053001	AT5G49220	0.56	0.000	6.70	Unknown protein
CUST_45448_33842	VIT_09s0002g04560	GSVIVT01017097001	AT5G57010	0.56	0.031	-2.87	Calmodulin-binding protein
NG2_4980_49214	VIT_18s0001g06270	GSVIVT01009071001	AT1G78280	0.56	0.042	-3.71	Transcription factor jumonji (jmjC) domain-containing protein
CUST_43792_34651	VIT_19s0014g00950	GSVIVT01014163001	AT3G20540	0.56	0.000	2.23	DNA polymerase I
CUST_22234_4142	VIT_01s0026g02630	GSVIVT01019962001	AT3G07270	0.56	0.002	0.43	GTP cyclohydrolase I
CUST_14320_5955	VIT_01s0011g01570	GSVIVT01012108001	AT5G05010	0.56	0.002	0.48	Coatomer subunit delta
CUST_25424_33044	VIT_14s0081g00600	GSVIVT01036217001	AT2G14045	0.56	0.001	1.07	C-myc binding protein
CUST_19592_38307	VIT_00s0445g00040	GSVIVT01006946001	AT1G11120	0.56	0.000	4.46	Unknown
CUST_9496_13882	VIT_06s0004g04540	GSVIVT01024984001		0.56	0.000	2.15	Zinc finger (DHHC type) family
NG2_47858_26009	VIT_09s0002g04240	GSVIVT01017062001		0.56	0.049	-3.87	Membrane protein
CUST_39231_17591	VIT_07s0031g00020	GSVIVT01022060001	AT3G50110	0.56	0.007	-1.13	Phosphoric monoester hydrolase
CUST_11165_60698	VIT_09s0002g03100	GSVIVT01016947001	AT1G51790	0.56	0.002	0.27	Light repressible receptor protein kinase
CUST_40973_46358	VIT_14s0083g00580	GSVIVT01036490001	AT3G25570	0.56	0.005	-0.71	S-adenosyl-L-methionine decarboxylase
CUST_15994_35246	VIT_02s0025g03550	GSVIVT01019759001	AT5G41260	0.56	0.001	0.95	Protein kinase
CUST_30437_16043	VIT_03s0038g03210	GSVIVT01023937001	AT2G17120	0.56	0.005	-0.71	Chitin elicitor-binding CEBIP LysM domain-containing
CUST_32107_35843	VIT_13s0073g00140	GSVIVT01034649001	AT5G04820	0.56	0.002	0.45	Ovate family protein 13 OFP13
CUST_28431_38070	VIT_09s0054g00450	GSVIVT01029591001	AT1G51580	0.56	0.001	1.52	HEN4 (HUA enhancer 4)
CUST_10970_36621	VIT_07s0151g00510	GSVIVT01002386001	AT2G22910	0.56	0.002	0.59	GCN5 N-acetyltransferase (GNAT)
NG2_20828_26496	VIT_01s0146g00510	GSVIVT01000970001	AT1G28080	0.56	0.005	-1.46	Zinc finger (C3HC4-type ring finger)
CUST_14711_28296	VIT_17s0000g05160	GSVIVT01008116001		0.56	0.000	5.41	SP1L2 (SPIRAL2)
CUST_11126_22791	VIT_03s0180g00240	GSVIVT01003154001		0.56	0.003	-0.21	No hit
CUST_27887_60054	VIT_07s0129g00620	GSVIVT01000173001	AT2G23150	0.56	0.001	0.82	Metal transporter Nramp3
CUST_29048_59118	VIT_18s0001g13310	GSVIVT01009800001		0.56	0.001	1.62	GTP1/OBG family protein
NG2_4991_13934	VIT_09s0002g03470	GSVIVT01016979001	AT4G12540	0.56	0.038	-3.59	Unknown protein
CUST_16235_56662	VIT_03s0097g00590	GSVIVT01038525001	AT1G50400	0.56	0.000	2.44	Import receptor subunit TOM40, Mitochondrial
NG2_7715_21622	VIT_09s0002g08110	GSVIVT01017452001		0.56	0.000	4.35	Unknown
CUST_42209_1367	VIT_07s0289g00060	GSVIVT01005736001		0.56	0.020	-2.34	UDP-glucose:salicylic acid glucosyltransferase
CUST_37631_59848	VIT_00s0992g00030	GSVIVT01002955001		0.56	0.014	-1.92	Calmodulin-binding
CUST_4031_6656	VIT_07s0031g01050	GSVIVT01022169001	AT4G39830	0.56	0.004	-0.38	Ascorbate oxidase
CUST_46570_31271	VIT_00s1455g00020	GSVIVT01004596001		0.56	0.000	2.37	ATP-dependent Clp protease proteolytic subunit (ClpP4)
CUST_37114_46324	VIT_07s0104g00510	GSVIVT01011082001	AT3G63140	0.56	0.006	-0.87	MRNA-binding protein precursor
CUST_6283_51925	VIT_13s0019g03780	GSVIVT01016330001		0.55	0.004	-0.57	Lateral organ boundaries protein 11
CUST_4637_10905	VIT_19s0027g00760	GSVIVT01020404001	AT3G12915	0.55	0.006	-0.99	Ribosome assembly protein 1
CUST_39925_59159	VIT_07s0005g05500	GSVIVT01028546001	AT4G13220	0.55	0.000	2.27	Unknown protein
CUST_22387_15584	VIT_06s0004g07530	GSVIVT01024622001	AT2G30260	0.55	0.002	0.19	U2B'' (U2 small nuclear ribonucleoprotein B)
CUST_40166_29934	VIT_17s0000g07640	GSVIVT01007830001	AT1G74910	0.55	0.000	2.06	Mannose-1-phosphate guanyltransferase
CUST_48998_60170	VIT_17s0000g06370	GSVIVT01007985001	AT5G61440	0.55	0.002	0.46	Thioredoxin 2
CUST_3334_61704	VIT_14s0060g01580	GSVIVT01031195001	AT1G09160	0.55	0.004	-0.61	Protein phosphatase 2C
CUST_46378_35697	VIT_15s0046g02660	GSVIVT01026918001	AT1G07840	0.55	0.016	-2.09	Sas10/U3 ribonucleoprotein
CUST_4078_54174	VIT_07s0104g00580	GSVIVT01011075001	AT1G06790	0.55	0.003	-0.02	DNA-directed RNA polymerase III subunit C25
CUST_2263_4032	VIT_16s0022g01820	GSVIVT01018512001	AT5G51600	0.55	0.006	-0.97	Microtubule associated protein (MAP65/ASE1) pleiade
CUST_17623_39193	VIT_01s0011g00590	GSVIVT01012210001	AT4G03950	0.55	0.004	-0.47	Acclimation of photosynthesis to environment
CUST_28122_13869	VIT_00s0174g00260	GSVIVT01001911001	AT5G57990	0.55	0.020	-2.34	Ubiquitin-specific protease 23 (UBP23)
CUST_19641_29136	VIT_03s0038g00150	GSVIVT01024221001	AT3G52840	0.55	0.023	-2.52	Beta-D-galactosidase
CUST_45298_38322	VIT_18s0089g00620	GSVIVT01037159001	AT1G71340	0.55	0.005	-0.75	Glycerophosphoryl diester phosphodiesterase
CUST_52342_60796	VIT_18s0001g02520	GSVIVT01013701001	AT1G71750	0.55	0.001	0.66	Hypoxanthine phosphoribosyltransferase
CUST_49658_61726	VIT_08s0058g00730	GSVIVT01030252001	AT2G38460	0.55	0.003	-0.21	Iron transporter
CUST_39808_62130	VIT_12s0057g01340	GSVIVT01030126001	AT5G48240	0.55	0.014	-1.91	Transposon protein
CUST_14208_38723	VIT_03s0038g01400	GSVIVT01024114001	AT1G59124	0.55	0.000	2.82	R protein PRF disease resistance protein
CUST_24304_24838	VIT_19s0140g00240	GSVIVT01000700001	AT1G22200	0.55	0.033	-2.94	Unknown
CUST_30494_56677	VIT_12s0059g01210	GSVIVT01030490001	AT3G08000	0.55	0.002	0.15	RNA-binding protein
CUST_11239_38956	VIT_08s0007g02800	GSVIVT01033904001		0.55	0.002	0.60	Pro-X carboxypeptidase Lysosomal
CUST_45359_61820	VIT_16s0022g02240	GSVIVT01018461001	AT4G25410	0.55	0.006	-1.02	Basic helix-loop-helix (bHLH) family
CUST_21515_18109	VIT_08s0007g03800	GSVIVT01033794001	AT2G36430	0.55	0.000	3.74	Unknown protein
CUST_34607_34616	VIT_07s0031g00220	GSVIVT01022081001	AT4G36920	0.55	0.005	-0.65	APETALA2 (AP2) floral homeotic protein
CUST_180_112	VIT_09s0002g05170	GSVIVT01017160001	AT1G64980	0.55	0.002	0.11	Unknown protein
CUST_30640_52743	VIT_06s0009g02100	GSVIVT01037396001	AT2G18220	0.55	0.000	2.18	Nucleolar complex protein 2 homolog (Protein NOC2 homolog)
CUST_2937_20218	VIT_00s0183g00220	GSVIVT01003245001		0.55	0.011	-1.67	L-ascorbate peroxidase 1, cytosolic (APX1)
CUST_31634_3315	VIT_19s0014g01470	GSVIVT01014216001	AT3G14950	0.55	0.009	-1.38	Thioredoxin TTL1 (Tetratricopetide-repeat thioredoxin-like 1)
CUST_14189_46948	VIT_10s0071g00990	GSVIVT01034352001	AT5G23395	0.55	0.028	-2.75	Coiled-coil-helix-coiled-coil-helix domain
CUST_46015_31179	VIT_02s0025g02770	GSVIVT01019678001	AT5G42100	0.55	0.005	-0.79	Glucan endo-1,3-beta-glucosidase 7 precursor
CUST_11096_60392	VIT_19s0014g01630	GSVIVT01014230001	AT5G20040	0.55	0.000	2.35	Isopentenyltransferase 9
CUST_44238_59111	VIT_09s0002g00770	GSVIVT01016708001	AT3G14160	0.55	0.001	1.15	2OG-Fe(II) oxygenase
CUST_30060_33220	VIT_19s0014g01650	GSVIVT01014233001	AT1G73150	0.55	0.005	-0.69	Global transcription factor group E 4
CUST_30522_23263	VIT_09s0002g00200	GSVIVT01016658001	AT1G17270	0.55	0.000	2.31	Protein-O-fucosyltransferase 2
CUST_30484_57234	VIT_11s0037g00880	GSVIVT01023699001	AT4G30860	0.55	0.024	-2.54	Histone-lysine N-methyltransferase ASHR3
CUST_23301_59546	VIT_07s0130g00390	GSVIVT01000263001	AT4G13610	0.55	0.005	-0.65	DNA (cytosine-5)-methyltransferase
NG2_48350_11678	VIT_05s0020g01160	GSVIVT01017722001	AT4G15890	0.55	0.004	-1.16	Binding
CUST_6257_30124	VIT_12s0055g01300	GSVIVT01029819001	AT2G20900	0.55	0.002	0.14	Diacylglycerol kinase 1
NG2_33361_54515	VIT_10s0003g02760	GSVIVT01021391001	AT1G60970	0.55	0.013	-2.45	Zeta-cop, subunit of COP-I complex
NG2_5697_10859	VIT_08s0007g02330	GSVIVT01033951001		0.55	0.001	0.54	Unknown
CUST_27728_19487	VIT_11s0037g01400	GSVIVT01023776001	AT4G30400	0.55	0.002	0.51	Zinc finger (C3HC4-type ring finger)
CUST_11566_37493	VIT_18s0001g10270	GSVIVT01009467001	AT5G67110	0.54	0.005	-0.80	Basic helix-loop-helix protein SPATULA
CUST_9371_38290	VIT_01s0026g01040	GSVIVT01020133001	AT1G59840	0.54	0.000	2.20	Unknown protein
CUST_31735_31559	VIT_04s0069g00630	GSVIVT01033157001	AT2G29100	0.54	0.019	-2.30	Glutamate receptor 2.8
NG2_36000_30003	VIT_04s0023g01560	GSVIVT01018983001		0.54	0.000	9.31	Unknown protein
CUST_10549_12230	VIT_07s0031g00250	GSVIVT01022085001	AT2G23360	0.54	0.019	-2.31	Transporter-related
CUST_39840_58631	VIT_00s0332g00090	GSVIVT01006215001		0.54	0.007	-1.16	Unknown protein
CUST_40121_6466	VIT_10s0042g01240	GSVIVT01026271001		0.54	0.036	-3.02	Transducin protein
CUST_14747_22039	VIT_14s0108g01630	GSVIVT01011508001	AT5G15510	0.54	0.020	-2.34	Unknown protein
CUST_38873_41203	VIT_17s0000g06790	GSVIVT01007933001	AT5G61290	0.54	0.008	-1.23	flavin-containing monooxygenase
NG11_31776_20297	VIT_16s0050g01860	GSVIVT01028789001	AT5G24030	0.54	0.000	2.30	SLAH3 (SLAC1 Homologue 3)
[truncated: 2,531 more rows]
