# Supplementary material for: Shoot chloride exclusion and salt tolerance in grapevine is associated with differential ion transporter expression in roots
Source: BMC Plant Biol. 2014 Oct 25;14:273. doi: 10.1186/s12870-014-0273-8 (PMC4220414; doi:10.1186/s12870-014-0273-8)
Supplement: Additional file 12: — List of 214 unique transcripts encoding putative membrane transporters or channels that were significantly differentially expressed ( P <0.05, ≥ ±1.41 fold) between 140 Ruggeri and K51-40 under control conditions (non-salt). [file 12870_2014_273_MOESM12_ESM.xlsx]

## Sheet: Table S9
Additional file 12: List of 214 unique transcripts encoding putative membrane transporters or channels that were significantly differentially expressed (P < 0.05, ≥ ±1.41 fold) between 140 Ruggeri and K51-40 under control conditions (non-salt).
Probe ID	12xV1 Blast Hit	12xV0 Gene ID	Arabidopsis homolog	Log(2) FC 140R - K51-40	p-value	B	Functional annotation
CUST_29833_5655	VIT_17s0000g09760	GSVIVT01007586001		0.50	0.007	-1.20	ABC transporter B member 11
NG2_5071_52712	VIT_07s0005g02660	GSVIVT01028256001	AT2G47000	0.61	0.000	3.32	ABC transporter B member 13
CUST_13847_22591	VIT_06s0080g00770	GSVIVT01036093001	AT2G42790	-0.53	0.009	-1.37	ABC transporter B member 14
CUST_3058_11954	VIT_14s0108g00430	GSVIVT01011381001	AT3G28860	0.89	0.000	3.00	ABC transporter B member 16
CUST_8044_6998	VIT_14s0066g00550	GSVIVT01032404001		-0.75	0.002	0.56	ABC transporter B member 5
CUST_11124_15760	VIT_09s0018g00310	GSVIVT01015960001	AT2G07680	-1.51	0.000	15.85	ABC transporter C member 1
NG11_47168_24630	VIT_09s0002g02430	GSVIVT01016879001	AT3G21250	-1.90	0.000	89.62	ABC transporter C member 12
CUST_50417_56536	VIT_02s0025g00970	GSVIVT01019473001	AT3G59140	-1.24	0.000	9.90	ABC transporter C member 15
CUST_43600_51530	VIT_02s0025g00980	GSVIVT01019475001	AT3G59140	-1.16	0.000	14.55	ABC transporter C member 15
NG2_12511_38291	VIT_16s0050g02480	GSVIVT01028722001	AT3G59140	0.89	0.000	2.76	ABC transporter C member 15
CUST_23297_29235	VIT_15s0021g00220	GSVIVT01018403001	AT3G60160	1.08	0.000	3.21	ABC transporter C member 15
CUST_9435_21425	VIT_19s0015g00050	GSVIVT01014632001	AT3G13080	0.79	0.027	-2.69	ABC transporter C member 9
CUST_18268_22835	VIT_16s0022g00630	GSVIVT01018633001	AT4G19100	-0.75	0.000	3.17	ABC transporter E member 1
CUST_23592_18407	VIT_14s0030g00590	GSVIVT01021988001		0.75	0.001	0.95	ABC transporter g family pleiotropic drug resistance 12 PDR12
CUST_20678_14740	VIT_02s0012g02770	GSVIVT01012988001		0.78	0.001	1.31	ABC transporter g family pleiotropic drug resistance 12 PDR12
CUST_41600_38259	VIT_04s0008g04790	GSVIVT01035780001		0.99	0.000	4.88	ABC transporter g family pleiotropic drug resistance 12 PDR12
CUST_2326_345	VIT_09s0002g05590	GSVIVT01017204001	AT1G15520	1.14	0.009	-1.39	ABC transporter g family pleiotropic drug resistance 12 PDR12
CUST_14250_26339	VIT_09s0002g05570	GSVIVT01017202001	AT1G15520	1.32	0.001	0.66	ABC transporter g family pleiotropic drug resistance 12 PDR12
CUST_4623_53448	VIT_09s0002g03640	GSVIVT01016999001	AT3G16340	-0.58	0.001	0.96	ABC transporter g family pleiotropic drug resistance 7 PDR7
CUST_20441_45004	VIT_06s0009g03380	GSVIVT01037274001	AT5G19410	-0.75	0.001	1.41	ABC transporter G member 14
CUST_28402_43107	VIT_12s0057g00280	GSVIVT01030010001		0.82	0.000	2.45	ABC transporter G member 17
CUST_32360_49597	VIT_14s0060g00470	GSVIVT01031314001	AT3G53480	-1.95	0.000	6.48	ABC transporter G member 21
CUST_25752_28316	VIT_05s0020g00680	GSVIVT01017676001		-1.27	0.000	8.64	ABC transporter G member 21
CUST_50402_31095	VIT_07s0005g02250	GSVIVT01028207001		-0.65	0.003	-0.31	ABC transporter G member 21
CUST_27707_23383	VIT_13s0074g00690	GSVIVT01034746001		-1.35	0.000	7.44	ABC transporter G member 22
CUST_16377_36960	VIT_13s0074g00680	GSVIVT01034745001		-1.30	0.000	4.08	ABC transporter G member 22
NG2_21203_3604	VIT_04s0008g04230	GSVIVT01035715001	AT2G26910	-0.53	0.013	-2.41	ABC transporter G member 22
NG2_36172_20391	VIT_06s0080g00170	GSVIVT01036162001		-0.69	0.000	1.63	Aluminium-tolerance ALMT1
CUST_44694_7793	VIT_06s0009g00450	GSVIVT01037570001	AT1G08440	0.78	0.002	0.35	Aluminium-tolerance ALMT1
CUST_46237_21897	VIT_08s0105g00250	GSVIVT01011148001	AT3G11680	1.30	0.000	2.64	Aluminum activated malate transporter 1
CUST_14265_61256	VIT_14s0108g00630	GSVIVT01011401001	AT3G28960	-2.19	0.000	7.87	Amino acid permease
CUST_40002_38846	VIT_14s0108g00690	GSVIVT01011406001	AT3G28960	-2.16	0.000	8.16	Amino acid permease
CUST_33076_23161	VIT_06s0061g00570	GSVIVT01031484001	AT3G28960	-1.49	0.000	7.06	Amino acid permease
CUST_30949_15458	VIT_14s0108g00620	GSVIVT01011400001	AT3G28960	-1.42	0.000	3.55	Amino acid permease
CUST_51011_5796	VIT_18s0001g01850	GSVIVT01008812001		-0.68	0.000	3.24	Amino acid permease
CUST_797_49544	VIT_02s0033g01310	GSVIVT01022798001	AT5G05630	-0.62	0.000	3.76	Amino acid permease
CUST_48973_14376	VIT_07s0031g02140	GSVIVT01022294001	AT5G65990	0.52	0.004	-0.52	Amino acid permease
CUST_19647_48375	VIT_18s0001g08570	GSVIVT01009289001		0.52	0.002	0.25	Amino acid permease
CUST_25159_62606	VIT_07s0031g02400	GSVIVT01022329001		0.78	0.001	1.03	Amino acid permease
NG2_35859_26111	VIT_00s0188g00120	GSVIVT01003370001		0.99	0.000	7.26	Amino acid permease 2
CUST_1930_19901	VIT_10s0116g01380	GSVIVT01001747001	AT1G77380	1.18	0.000	5.61	Amino acid permease 2
CUST_43397_41627	VIT_07s0031g02340	GSVIVT01022321001	AT1G77380	1.22	0.000	5.24	Amino acid permease 2
CUST_13532_4421	VIT_07s0031g02440	GSVIVT01022335001	AT1G77380	0.62	0.002	0.20	Amino acid permease 3
CUST_43084_1890	VIT_19s0015g01300	GSVIVT01014772001		-0.74	0.000	2.57	Amino acid permease 7
CUST_37129_12915	VIT_19s0015g01290	GSVIVT01014771001		0.68	0.000	6.15	Amino acid permease 7
CUST_25298_12771	VIT_08s0058g00150	GSVIVT01030328001	AT2G38290	-2.44	0.000	12.71	Ammonium transporter 2
CUST_44944_21436	VIT_07s0031g02950	GSVIVT01022397001		-0.62	0.002	0.50	Ammonium transporter 2
NG2_21227_30396	VIT_07s0031g02990	GSVIVT01022402001		-0.55	0.000	5.12	Ammonium transporter 2
CUST_2445_44815	VIT_08s0007g01810	GSVIVT01034012001	AT2G38060	-0.70	0.001	0.78	ANTR2 (anion transporter 2
CUST_41456_22607	VIT_11s0118g00410	GSVIVT01012850001	AT5G20380	-0.61	0.001	1.23	ANTR2 (anion transporter 2
CUST_40523_58692	VIT_08s0007g04780	GSVIVT01033677001		1.23	0.002	0.41	Aquaporin GAMMA-TIP
CUST_46800_34792	VIT_14s0108g00700	GSVIVT01011407001		1.54	0.000	3.85	Aquaporin NIP1;2
CUST_11469_12488	VIT_08s0040g01890	GSVIVT01025681001	AT3G53420	1.04	0.000	1.85	Aquaporin PIP2;4
CUST_39971_45552	VIT_00s2783g00010	GSVIVT01006527001	AT4G17340	0.60	0.026	-2.66	Aquaporin TIP2;2
CUST_6719_6714	VIT_04s0008g03550	GSVIVT01035640001	AT2G25810	3.20	0.000	16.22	Aquaporin TIP4;1
CUST_12922_42785	VIT_02s0025g03390	GSVIVT01019743001	AT1G01620	-0.53	0.000	2.03	Aquaporin TMP-C
CUST_28328_10679	VIT_07s0031g02200	GSVIVT01022301001	AT5G65980	0.51	0.002	0.13	Auxin efflux carrier
CUST_23717_31789	VIT_08s0056g00310	GSVIVT01029853001	AT5G01990	0.52	0.003	-0.13	Auxin efflux carrier
CUST_13728_40786	VIT_01s0011g04640	GSVIVT01011783001	AT1G71090	0.67	0.005	-0.83	Auxin Efflux Carrier
CUST_19567_17388	VIT_04s0044g01850	GSVIVT01026433001		1.02	0.000	7.73	Auxin efflux carrier
CUST_1106_19536	VIT_04s0023g00320	GSVIVT01019126001	AT5G16530	-1.26	0.000	6.86	Auxin efflux carrier protein 8
CUST_17797_23477	VIT_14s0083g00960	GSVIVT01036538001	AT3G02260	-0.54	0.004	-0.46	Auxin transport protein (BIG)
CUST_42502_32863	VIT_18s0001g03540	GSVIVT01008917001	AT1G77690	1.04	0.000	5.73	Auxin transporter protein 4
CUST_27436_15625	VIT_19s0014g00250	GSVIVT01014085001	AT1G78560	-0.60	0.024	-2.58	Bile acid:sodium symporter
CUST_35099_37969	VIT_19s0090g00060	GSVIVT01037614001	AT5G54860	-0.84	0.000	5.50	Biopterin transport-related protein BT1
CUST_18024_48270	VIT_09s0018g01660	GSVIVT01016099001	AT1G79710	-0.82	0.000	6.75	Biopterin transport-related protein BT1
CUST_15603_58546	VIT_05s0020g00440	GSVIVT01017647001	AT2G47160	1.35	0.000	3.68	Boron transporter-like protein 1
CUST_32145_6746	VIT_04s0008g04980	GSVIVT01035800001	AT4G32510	0.68	0.001	0.80	Boron transporter-like protein 4
CUST_25810_48949	VIT_09s0002g05810	GSVIVT01017223001	AT1G15460	0.81	0.002	0.12	Boron transporter-like protein 4
CUST_8680_62299	VIT_11s0052g00320	GSVIVT01029283001	AT5G57110	-0.70	0.000	2.32	Ca2+-ATPase 10 ACA10, plasma membrane
NG2_12175_47390	VIT_07s0129g00180	GSVIVT01000123001	AT4G37640	0.58	0.009	-2.01	Ca2+-ATPase 2 ACA2, plasma membrane
CUST_16133_33172	VIT_07s0129g00110	GSVIVT01000116001	AT4G37640	0.66	0.017	-2.12	Ca2+-ATPase 2 ACA2, plasma membrane
NG2_35892_10569	VIT_06s0004g06570	GSVIVT01024741001	AT5G01490	1.44	0.000	20.69	Calcium/proton exchanger CAX3
CUST_25533_22696	VIT_05s0020g04240	GSVIVT01018059001	AT3G22910	0.76	0.001	1.43	Calcium-transporting ATPase 12 ACA12
CUST_38995_37629	VIT_14s0030g02090	GSVIVT01021803001		1.41	0.000	5.21	Calcium-transporting ATPase 12 ACA12
CUST_40093_46251	VIT_05s0020g04260	GSVIVT01018061001	AT3G22910	-0.63	0.010	-1.53	Calcium-transporting ATPase 13 ACA13
CUST_38255_25475	VIT_08s0007g06550	GSVIVT01033491001	AT3G12100	-1.01	0.000	8.28	Cation efflux family
NG2_7370_1539	VIT_09s0018g01840	GSVIVT01016118001		0.99	0.000	5.17	Cation exchanger (CAX2)
CUST_43832_58554	VIT_08s0056g01480	GSVIVT01029961001	AT5G17860	0.97	0.004	-0.63	Cation exchanger, CAX7
CUST_49902_36015	VIT_18s0001g03150	GSVIVT01008887001	AT1G44790	1.23	0.000	2.62	Cation transport protein chaC
NG2_48159_23729	VIT_02s0025g00810	GSVIVT01019458001	AT5G41610	-0.84	0.000	5.40	Cation/hydrogen exchanger (CHX18)
CUST_8914_56778	VIT_02s0025g00780	GSVIVT01019454001	AT5G41610	0.58	0.001	1.79	Cation/hydrogen exchanger (CHX18)
CUST_30085_47830	VIT_05s0020g01150	GSVIVT01017721001	AT3G17630	-1.76	0.002	0.40	Cation/hydrogen exchanger (CHX19)
CUST_50636_31942	VIT_08s0007g00020	GSVIVT01034211001	AT3G53720	2.65	0.000	16.82	Cation/hydrogen exchanger 20 (CHX20)
CUST_44560_34151	VIT_08s0056g01710	GSVIVT01029987001	AT1G58030	-0.75	0.000	5.19	Cationic amino acid transporter 2
CUST_47366_44085	VIT_01s0011g01140	GSVIVT01012155001	AT2G34960	-1.02	0.000	2.57	Cationic amino acid transporter 5
CUST_4147_34063	VIT_00s0204g00030	GSVIVT01003684001		0.66	0.001	1.74	Cationic amino acid transporter 6
NG11_49713_18843	VIT_14s0068g02190	GSVIVT01033108001	AT3G27170	-0.61	0.000	1.77	Chloride channel protein B
NG11_46088_11883	VIT_19s0015g01850	GSVIVT01014852001	AT1G55620	1.37	0.000	70.44	CLC-F (chloride channel F)
NG2_33441_55489	VIT_03s0110g00370	GSVIVT01012309001		1.49	0.000	19.26	Copper transporter 2
CUST_1788_7344	VIT_04s0008g01960	GSVIVT01035474001	AT5G21930	1.58	0.000	9.66	Copper-transporting ATPase PAA2
CUST_8603_57845	VIT_02s0025g03630	GSVIVT01019769001	AT1G63440	-0.67	0.028	-2.75	Cu2+-exporting ATPase HMA5 (heavy metal ATPase 5)
CUST_37018_33222	VIT_02s0025g03650	GSVIVT01019770001		0.57	0.007	-1.19	Cu2+-exporting ATPase HMA5 (heavy metal ATPase 5)
CUST_32192_34429	VIT_19s0014g03700	GSVIVT01014442001	AT5G54250	0.70	0.012	-1.75	Cyclic nucleotide-regulated ion channel 4
CUST_45276_17112	VIT_06s0004g02710	GSVIVT01025202001	AT2G28315	-1.09	0.001	0.83	Drug/metabolite transporter DMT family transporter
NG2_33286_37624	VIT_01s0026g00170	GSVIVT01020231001	AT1G70330	0.86	0.000	4.51	Equilibrative nucleoside transporter (ENT1)
CUST_35714_28398	VIT_12s0134g00550	GSVIVT01000457001	AT3G09990	-0.77	0.000	9.10	Equilibrative nucleoside transporter (ENT3)
CUST_42637_46132	VIT_00s0203g00090	GSVIVT01003665001	AT4G05140	0.88	0.000	2.18	Equilibrative nucleoside transporter ENT3
CUST_43983_48614	VIT_12s0055g00090	GSVIVT01029662001	AT2G07671	0.94	0.003	-0.23	F-type H+-transporting ATPase subunit c
CUST_47713_11073	VIT_06s0004g06270	GSVIVT01024775001	AT1G07290	0.84	0.001	1.74	GDP-mannose transporter
CUST_18879_53916	VIT_01s0011g03020	GSVIVT01011951001	AT4G13420	1.54	0.000	12.21	HAK5 (High affinity K+ transporter 5)
CUST_43906_24168	VIT_18s0001g05570	GSVIVT01009024001	AT1G34580	0.70	0.000	6.75	Hexose transporter HT2
CUST_24808_41046	VIT_14s0006g02720	GSVIVT01031006001	AT5G16150	0.51	0.004	-0.62	Hexose transporter, Plastid
CUST_44470_12411	VIT_11s0103g00050	GSVIVT01010932001	AT4G10310	1.27	0.000	4.71	High-affinity K+ transporter 1 (HKT1)
NG2_12377_7912	VIT_05s0049g00920	GSVIVT01027801001	AT5G43360	0.53	0.001	0.60	Inorganic phosphate transporter 1-4
CUST_7946_27387	VIT_05s0049g00940	GSVIVT01027803001		0.58	0.027	-2.69	Inorganic phosphate transporter 1-4
CUST_28984_60400	VIT_10s0405g00050	GSVIVT01006723001	AT4G16480	0.54	0.039	-3.12	Inositol transporter 4
CUST_7825_52105	VIT_06s0080g00840	GSVIVT01036085001	AT3G11550	0.69	0.004	-0.48	Integral membrane family protein
CUST_3600_7747	VIT_00s0245g00030	GSVIVT01004948001	AT4G27870	1.85	0.000	6.03	Integral membrane family protein
CUST_37980_23026	VIT_10s0092g00220	GSVIVT01037957001	AT4G20390	-1.32	0.000	6.73	Integral membrane family protein UPF0497
NG2_5469_26091	VIT_05s0020g01820	GSVIVT01017795001	AT4G15630	0.82	0.000	8.84	Integral membrane family protein UPF0497
CUST_25592_51229	VIT_17s0000g05620	GSVIVT01008066001	AT5G62720	0.98	0.000	4.23	Integral membrane HPP family protein
CUST_43913_15835	VIT_17s0000g02440	GSVIVT01008427001		-0.92	0.001	1.63	Integral membrane protein
CUST_1222_10645	VIT_03s0063g01910	GSVIVT01031895001	AT1G49405	-0.65	0.037	-3.06	Integral membrane protein
CUST_8433_53229	VIT_13s0019g01380	GSVIVT01016541001	AT2G39530	1.03	0.000	4.45	Integral membrane protein
CUST_38972_29716	VIT_00s0245g00010	GSVIVT01004945001	AT4G27870	1.46	0.000	3.03	Integral membrane protein
CUST_29465_40150	VIT_07s0031g02820	GSVIVT01022381001		0.60	0.000	3.19	Magnesium transporter CorA
CUST_14192_26661	VIT_12s0034g02550	GSVIVT01022826001	AT3G58970	0.77	0.000	13.09	Magnesium transporter CorA
CUST_31495_12222	VIT_07s0141g00590	GSVIVT01000746001		-0.87	0.003	-0.33	Magnesium transporter CorA-like family protein (MRS2-2)
CUST_31575_38840	VIT_08s0056g01000	GSVIVT01029920001	AT3G03620	-3.35	0.000	14.42	MATE efflux family protein
CUST_8574_49072	VIT_02s0025g04420	GSVIVT01019858001	AT4G23030	-0.89	0.008	-1.35	MATE efflux family protein
CUST_46502_9108	VIT_10s0116g01860	GSVIVT01012737001		-0.67	0.010	-1.58	MATE efflux family protein
CUST_8495_46800	VIT_08s0007g08200	GSVIVT01033317001		-0.66	0.001	0.84	MATE efflux family protein
CUST_765_16803	VIT_11s0052g01530	GSVIVT01029137001		-0.60	0.000	2.43	MATE efflux family protein
CUST_25918_15193	VIT_08s0056g00890	GSVIVT01029913001	AT1G33110	0.52	0.007	-1.09	MATE efflux family protein
NG2_7320_19256	VIT_12s0059g02160	GSVIVT01030589001	AT3G21690	0.60	0.000	6.07	MATE efflux family protein
CUST_13733_33297	VIT_00s0225g00050	GSVIVT01004076001	AT1G23300	0.67	0.007	-1.10	MATE efflux family protein
NG2_36383_13771	VIT_08s0056g01070	GSVIVT01029926001	AT3G03620	0.80	0.000	1.87	MATE efflux family protein
NG2_48198_12026	VIT_18s0001g11760	GSVIVT01009629001	AT1G47530	0.82	0.000	13.39	MATE efflux family protein
CUST_51119_18794	VIT_11s0052g01560	GSVIVT01029132001		0.85	0.000	6.71	MATE efflux family protein
CUST_14087_40361	VIT_08s0056g01120	GSVIVT01029934001	AT3G03620	0.89	0.000	8.94	MATE efflux family protein
CUST_21670_13171	VIT_01s0011g04450	GSVIVT01011801001		1.37	0.000	7.87	MATE efflux family protein
CUST_46203_7174	VIT_16s0100g00460	GSVIVT01010621001	AT4G23030	1.46	0.000	8.18	MATE efflux family protein
CUST_41376_31100	VIT_16s0050g00910	GSVIVT01028882001	AT4G25640	2.34	0.000	7.62	MATE efflux family protein
CUST_30003_20388	VIT_00s0477g00030	GSVIVT01007071001	AT5G65380	-1.13	0.000	4.61	MATE efflux family protein ripening responsive
NG2_47858_26009	VIT_09s0002g04240	GSVIVT01017062001		0.56	0.049	-3.87	Membrane protein
NG2_41231_10773	VIT_04s0023g01600	GSVIVT01018980001		1.39	0.000	14.40	Membrane protein
CUST_27887_60054	VIT_07s0129g00620	GSVIVT01000173001	AT2G23150	0.56	0.001	0.82	Metal transporter Nramp3
NG2_7561_30408	VIT_18s0001g02130	GSVIVT01008828001		-1.32	0.000	8.61	Metal transporter Nramp6
CUST_22583_47360	VIT_02s0025g02500	GSVIVT01019645001	AT4G24120	-0.62	0.009	-1.39	Metal-nicotianamine transporter YSL1
CUST_17246_4930	VIT_17s0053g00040	GSVIVT01029329001	AT1G48370	-0.59	0.003	-0.26	Metal-nicotianamine transporter YSL5
NG2_7511_17979	VIT_17s0053g00070	GSVIVT01029331001	AT1G48370	-0.54	0.005	-1.43	Metal-nicotianamine transporter YSL5
CUST_13270_37851	VIT_17s0053g00380	GSVIVT01029349001	AT1G48370	-0.51	0.014	-1.97	Metal-nicotianamine transporter YSL7
NG2_48648_21111	VIT_06s0004g06220	GSVIVT01024780001	AT2G29650	-0.84	0.000	17.46	Na+/Pi transporter
NG11_51750_10097	VIT_06s0004g03520	GSVIVT01025107001	AT3G45650	1.27	0.000	34.49	Nitrate excretion transporter1
NG11_44542_25973	VIT_06s0004g03530	GSVIVT01025106001	AT3G45650	1.61	0.000	66.55	Nitrate excretion transporter1
NG11_46422_21127	VIT_11s0016g05170	GSVIVT01015522001	AT2G26690	-1.22	0.000	35.59	Nitrate transporter
CUST_37073_22417	VIT_01s0127g00070	GSVIVT01013802001	AT1G12940	0.63	0.006	-1.02	Nitrate transporter2.5
CUST_42271_1540	VIT_14s0066g00850	GSVIVT01032430001	AT5G14570	1.59	0.000	6.43	Nitrate transporter2.5
NG2_12101_30038	VIT_03s0097g00510	GSVIVT01038513001	AT5G64410	0.87	0.000	7.19	Oligopeptide transporter OPT4
CUST_37167_27224	VIT_01s0182g00150	GSVIVT01003226001		-1.31	0.000	8.98	PHO1-like protein
CUST_32714_9835	VIT_00s1333g00010	GSVIVT01004438001		-0.81	0.000	2.87	PHO1-like protein
CUST_46178_26585	VIT_08s0007g01690	GSVIVT01034023001		-0.57	0.004	-0.42	Phosphate translocator protein2, Plastidic
NG2_48738_31958	VIT_08s0007g08970	GSVIVT01033237001	AT3G10290	0.59	0.000	5.99	Phosphate/phosphoenolpyruvate translocator
CUST_45240_51173	VIT_17s0000g08560	GSVIVT01007730001	AT5G33320	0.75	0.000	1.98	Phosphate/phosphoenolpyruvate translocator CUE1 (cab underexpressed 1)
CUST_15675_26604	VIT_11s0016g04750	GSVIVT01015479001	AT2G26650	0.72	0.002	0.36	Potassium channel AKT1
CUST_41465_31088	VIT_14s0006g00100	GSVIVT01030667001	AT3G02850	1.39	0.000	10.32	Potassium channel SKOR
CUST_36836_6136	VIT_01s0011g06560	GSVIVT01011572001		-0.70	0.000	5.54	Potassium transporter (KUP1)
CUST_3475_43474	VIT_00s0125g00190	GSVIVT01013617001		-0.54	0.002	0.55	Potassium transporter (KUP1)
CUST_10874_62217	VIT_12s0142g00170	GSVIVT01038736001	AT5G09400	0.61	0.001	1.27	Potassium transporter (KUP7)
CUST_8654_33282	VIT_19s0015g02820	GSVIVT01014970001		-0.62	0.018	-2.24	Potassium transporter 1
CUST_14096_9210	VIT_17s0000g01930	GSVIVT01008480001		0.62	0.038	-3.08	Potassium transporter 2
CUST_38195_28102	VIT_11s0103g00140	GSVIVT01010921001	AT4G10310	-0.79	0.000	2.03	Potassium-sodium symporter HKT1
CUST_16520_53428	VIT_11s0103g00150	GSVIVT01010919001	AT4G10310	-0.67	0.002	0.26	Potassium-sodium symporter HKT1
CUST_35410_30897	VIT_13s0019g03220	GSVIVT01016390001	AT3G55740	-0.77	0.000	7.76	Proline transporter 1 (ProT1)
NG12_21396_16431	VIT_12s0035g01820	GSVIVT01023146001	AT1G59740	0.52	0.000	3.75	Proton-dependent oligopeptide transport (POT) family protein
NG11_4749_12704	VIT_17s0000g05550	GSVIVT01008072001	AT5G62680	0.54	0.000	0.80	Proton-dependent oligopeptide transport (POT) family protein
NG11_7897_10153	VIT_14s0066g02020	GSVIVT01032550001	AT3G01350	0.64	0.000	7.33	Proton-dependent oligopeptide transport (POT) family protein
NG11_35177_1429	VIT_18s0041g00670	GSVIVT01026058001	AT1G22540	0.89	0.000	22.81	Proton-dependent oligopeptide transport (POT) family protein
NG11_25530_14040	VIT_04s0008g03580	GSVIVT01035643001		1.11	0.000	47.44	Proton-dependent oligopeptide transport (POT) family protein
NG11_31776_20297	VIT_16s0050g01860	GSVIVT01028789001		0.54	0.000	2.30	SLAH3 (SLAC1 Homologue 3)
CUST_3836_1675	VIT_05s0062g01110	GSVIVT01031662001	AT1G10830	1.13	0.004	-0.57	Sodium symporter
CUST_42256_51886	VIT_04s0008g06890	GSVIVT01035993001		-1.18	0.000	13.76	Solute carrier family 35
CUST_27252_1533	VIT_01s0011g06550	GSVIVT01011573001	AT2G01980	-2.30	0.000	5.81	SOS1 (Na+/H+ antiporter )
CUST_15165_41173	VIT_06s0004g07830	GSVIVT01024587001	AT5G58380	-0.73	0.000	8.30	SOS2 (salt overly sensitive 2)
CUST_27642_7432	VIT_16s0098g01870	GSVIVT01038549001	AT5G24270	-0.67	0.009	-1.38	SOS3 (salt overly sensitive 3)
CUST_35322_6039	VIT_18s0076g00250	GSVIVT01034886001	AT1G22710	-1.50	0.000	9.76	Sucrose-proton symporter 2 SUC2
CUST_4271_24009	VIT_02s0025g04430	GSVIVT01019859001		-0.85	0.000	3.09	Sugar transporter 1
CUST_6447_34245	VIT_05s0020g02260	GSVIVT01017845001		1.25	0.000	13.45	Sugar transporter ERD6-like 16
CUST_3602_27580	VIT_14s0030g00230	GSVIVT01022032001	AT1G08920	1.53	0.000	7.49	Sugar transporter ERD6-like 5
CUST_46847_2499	VIT_14s0030g00240	GSVIVT01022031001	AT1G08920	1.74	0.000	7.03	Sugar transporter ERD6-like 5
CUST_22351_41096	VIT_07s0104g00830	GSVIVT01011047001	AT2G48020	0.90	0.000	10.74	Sugar transporter ERD6-like 7
CUST_16832_12395	VIT_12s0055g00940	GSVIVT01029766001	AT1G78000	-2.40	0.000	13.49	Sulfate transporter 1.2
CUST_46739_12794	VIT_18s0001g04910	GSVIVT01008985001	AT1G78000	0.96	0.000	7.57	Sulfate transporter 1.3
CUST_34158_32477	VIT_07s0031g00940	GSVIVT01022159001	AT5G10180	1.37	0.000	5.45	Sulfate transporter 2.1 (AST68)
CUST_21691_11297	VIT_07s0151g00340	GSVIVT01001198001	AT3G51895	-0.94	0.005	-0.83	Sulfate transporter 3.1 (AST12) (AtST1)
CUST_3938_32806	VIT_05s0020g03930	GSVIVT01018027001	AT3G51895	0.67	0.003	-0.10	Sulfate transporter 3.1 (AST12) (AtST1)
CUST_10630_38301	VIT_05s0020g03970	GSVIVT01018028001	AT3G51895	1.11	0.002	0.31	Sulfate transporter 3.1 (AST12) (AtST1)
CUST_10469_6769	VIT_11s0016g04150	GSVIVT01015412001	AT3G15990	1.03	0.001	0.87	Sulfate transporter 3.4
CUST_47148_19183	VIT_09s0002g04780	GSVIVT01017118001		1.05	0.000	8.46	Sulfate transporter 3.4
CUST_20039_38407	VIT_13s0019g00010	GSVIVT01016641001	AT5G13550	-0.76	0.000	4.07	Sulfate transporter 4.2
CUST_859_40667	VIT_01s0011g04980	GSVIVT01011744001	AT1G23090	1.18	0.000	7.38	Sulfate transporter 91
CUST_38961_56724	VIT_13s0106g00610	GSVIVT01011268001		-0.65	0.002	0.28	Tetracycline transporter
CUST_478_31565	VIT_03s0038g02930	GSVIVT01023968001	AT2G16990	-0.96	0.000	7.67	Tetracycline transporter protein
CUST_27700_12295	VIT_00s2188g00010	GSVIVT01006080001	AT5G47560	1.45	0.000	14.15	Tonoplast dicarboxylate transporter
CUST_44271_33015	VIT_07s0031g02270	GSVIVT01022309001	AT3G51490	2.45	0.000	12.77	Tonoplast monosaccharide transporter2
CUST_32726_62518	VIT_19s0177g00360	GSVIVT01002004001	AT5G54750	0.76	0.003	-0.35	Transport protein particle (TRAPP) component Bet3
CUST_14635_13288	VIT_15s0048g01060	GSVIVT01027597001	AT1G12600	-1.18	0.000	7.18	UDP-galactose transporter 2 ATUTR2/UTR2
CUST_4316_27565	VIT_01s0011g06000	GSVIVT01011629001	AT2G01770	0.91	0.000	11.12	Vacuolar iron transporter 1
NG2_5504_32864	VIT_01s0011g06010	GSVIVT01011628001		1.47	0.000	18.20	Vacuolar iron transporter 1
NG2_48401_14025	VIT_09s0002g05720	GSVIVT01017212001	AT2G25610	0.53	0.000	10.24	V-type H+-transporting ATPase 21kDa proteolipid subunit
CUST_36875_43735	VIT_17s0000g00460	GSVIVT01008626001	AT1G12840	0.72	0.000	1.94	V-type H+-transporting ATPase subunit C
CUST_6710_62530	VIT_02s0025g00960	GSVIVT01019472001	AT1G64200	1.99	0.000	19.33	V-type H+-transporting ATPase subunit E
CUST_30339_53762	VIT_13s0175g00200	GSVIVT01001950001	AT2G28520	-0.89	0.000	4.39	V-type H+-transporting ATPase subunit I
CUST_2272_8455	VIT_18s0001g13410	GSVIVT01009811001	AT4G39080	-0.51	0.003	0.00	V-type H+-transporting ATPase subunit I
CUST_21843_52849	VIT_13s0175g00190	GSVIVT01001949001		1.09	0.000	8.90	V-type H+-transporting ATPase subunit I
NG2_12582_37187	VIT_13s0047g00020	GSVIVT01027393001	AT5G13750	1.07	0.000	14.12	ZIF1 (zinc induced facilitator 1); carbohydrate transporter
CUST_10210_22054	VIT_13s0047g00080	GSVIVT01027385001	AT5G13750	0.85	0.001	1.68	ZIFL1 (Zinc induced facilitator 1)
CUST_14762_22560	VIT_08s0040g00510	GSVIVT01025827001		0.75	0.000	4.83	ZIFL2 (zinc induced facilitator-like 2)
CUST_1813_58423	VIT_19s0015g00190	GSVIVT01014647001	AT1G55910	-1.30	0.000	5.14	Zinc transporter ZIP11
CUST_19113_33138	VIT_19s0015g00250	GSVIVT01014656001	AT1G55910	-0.65	0.005	-0.76	Zinc transporter ZIP11
CUST_32484_2360	VIT_06s0004g01860	GSVIVT01025302001	AT3G20870	1.34	0.029	-2.77	Zinc transporter ZIP3
CUST_3942_19843	VIT_19s0085g00790	GSVIVT01036729001	AT3G12750	0.58	0.003	-0.07	Zinc transporter ZIP5
CUST_49548_61452	VIT_19s0085g00740	GSVIVT01036734001	AT3G12750	1.03	0.000	3.44	ZIP family transporter
